# Supplementary material for: N4-acetylcytidine (ac4C) promotes mRNA localization to stress granules
Source: EMBO Rep. 2024 Feb 27;25(4):1814–34. doi: 10.1038/s44319-024-00098-6 (PMC11014937; doi:10.1038/s44319-024-00098-6)
Supplement: Supplementary file 1 — Dataset EV1 [file 44319_2024_98_MOESM1_ESM.xlsx]

## Sheet: Description
Dataset EV1. The SG transcriptome in WT and NAT10 KO HeLa cells
Overview of average SG enrichment and expression level in rpm of the HeLa transcriptome based on four independent replicates of total RNA and SG RNA from WT and NAT10 KO cells, respectively.

## Sheet: Total and SG expression FC
Gene_sym WT	Gene_ID	gene_type	gene_name	logFC	AveExpr	t	P.Value	adj.P.Val	B		Gene_sym NAT10	Gene_ID	gene_type	gene_name	logFC	AveExpr	t	P.Value	adj.P.Val	B		dFC
ENSG00000211459	ENSG00000211459.2	MtRNA	MT-RNR1	-11.5861	10.3991	-9.16123	4.41912e-08	2.01638e-06	8.88423		ENSG00000211459	ENSG00000211459.2	MtRNA	MT-RNR1	-11.0382	10.3991	-8.70875	9.19776e-08	9.72168e-06	8.18541		-0.547912
ENSG00000210082	ENSG00000210082.2	MtRNA	MT-RNR2	-10.1189	11.1927	-7.65958	5.55265e-07	1.25991e-05	6.35193		ENSG00000210082	ENSG00000210082.2	MtRNA	MT-RNR2	-9.94472	11.1927	-7.53459	6.94483e-07	3.72922e-05	6.18603		-0.174151
ENSG00000226958	ENSG00000226958.1	pseudogene	CTD-2328D6.1	-8.18431	-0.649209	-9.04622	5.31176e-08	2.2288e-06	6.91801		ENSG00000226958	ENSG00000226958.1	pseudogene	CTD-2328D6.1	-7.0259	-0.649209	-7.33814	9.91313e-07	4.62428e-05	4.21835		-1.15841
ENSG00000271043	ENSG00000271043.2	processedseudogene	MTRNR2L2	-7.45341	-1.64463	-7.52048	7.12347e-07	1.52515e-05	4.79019		ENSG00000271043	ENSG00000271043.2	processedseudogene	MTRNR2L2	-8.24852	-1.64463	-8.6339	1.04084e-07	1.05581e-05	5.5548		0.795111
ENSG00000269028	ENSG00000269028.3	proteinoding	MTRNR2L12	-6.85813	-1.87351	-7.26078	1.14207e-06	2.15997e-05	4.39334		ENSG00000269028	ENSG00000269028.3	proteinoding	MTRNR2L12	-7.63655	-1.87351	-8.37037	1.61754e-07	1.42925e-05	5.18244		0.77842
ENSG00000229807	ENSG00000229807.12	lncRNA	XIST	-6.22925	-2.08704	-4.55778	0.000262547	0.00167605	0.300925		ENSG00000229807	ENSG00000229807.12	lncRNA	XIST	-3.8717	-2.08704	-3.02788	0.00742503	0.0218691	-2.34391		-2.35755
ENSG00000225972	ENSG00000225972.1	unprocessedseudogene	MTND1P23	-6.01012	-1.59834	-7.85176	3.95236e-07	9.76398e-06	5.09121		ENSG00000225972	ENSG00000225972.1	unprocessedseudogene	MTND1P23	-4.47256	-1.59834	-6.15796	9.38528e-06	0.000237117	2.6663		-1.53756
ENSG00000256481	ENSG00000256481.1	lncRNA	AP006333.2	-5.52042	-0.49142	-4.63395	0.00022269	0.00147576	0.508364		ENSG00000256481	ENSG00000256481.1	lncRNA	AP006333.2	0.699365	-0.49142	0.903469	0.378584	0.47355	-5.55129		-6.21979
ENSG00000184956	ENSG00000184956.16	proteinoding	MUC6	-5.3067	0.631188	-3.42186	0.00315325	0.0120227	-1.61063		ENSG00000184956	ENSG00000184956.16	proteinoding	MUC6	-1.42634	0.631188	-2.15868	0.0450786	0.0859708	-4.29167		-3.88036
ENSG00000205696	ENSG00000205696.4	lncRNA	ADARB2-AS1	-5.03001	0.827361	-3.91448	0.00106953	0.00510816	-0.673863		ENSG00000205696	ENSG00000205696.4	lncRNA	ADARB2-AS1	1.72827	0.827361	2.23548	0.0387254	0.0762636	-3.9725		-6.75829
ENSG00000225331	ENSG00000225331.1	lncRNA	LINC01678	-4.77025	-0.566854	-3.93733	0.00101719	0.00491284	-0.718462		ENSG00000225331	ENSG00000225331.1	lncRNA	LINC01678	0.710652	-0.566854	0.915915	0.3722	0.466998	-5.53709		-5.48091
ENSG00000210194	ENSG00000210194.1	MtRNA	MT-TE	-4.72968	0.0832747	-4.79778	0.000156539	0.00111148	1.0196		ENSG00000210194	ENSG00000210194.1	MtRNA	MT-TE	-2.17981	0.0832747	-2.52473	0.0215264	0.0482863	-3.28036		-2.54987
ENSG00000273327	ENSG00000273327.1	unprocessedseudogene	OR6L2P	-4.66385	-0.920668	-3.53126	0.00248128	0.00996809	-1.42733		ENSG00000273327	ENSG00000273327.1	unprocessedseudogene	OR6L2P	2.21922	-0.920668	2.05042	0.05566	0.101565	-3.96987		-6.88307
ENSG00000198695	ENSG00000198695.2	proteinoding	MT-ND6	-4.56988	10.004	-4.50378	0.000295131	0.00183632	0.0123415		ENSG00000198695	ENSG00000198695.2	proteinoding	MT-ND6	-2.90004	10.004	-2.80603	0.0119359	0.0309231	-3.46791		-1.66984
ENSG00000249119	ENSG00000249119.1	processedseudogene	MTND6P4	-4.47206	-0.406722	-4.34641	0.000415517	0.00241109	0.142811		ENSG00000249119	ENSG00000249119.1	processedseudogene	MTND6P4	-3.59366	-0.406722	-3.77545	0.00145152	0.00714215	-0.945651		-0.878399
ENSG00000198788	ENSG00000198788.9	proteinoding	MUC2	-4.27317	1.38954	-6.56957	4.19415e-06	5.96104e-05	4.3762		ENSG00000198788	ENSG00000198788.9	proteinoding	MUC2	-3.15776	1.38954	-5.85238	1.7317e-05	0.000361492	3.11542		-1.11541
ENSG00000215182	ENSG00000215182.6	proteinoding	MUC5AC	-4.26958	0.736627	-6.04297	1.18013e-05	0.000137243	3.45501		ENSG00000215182	ENSG00000215182.6	proteinoding	MUC5AC	-1.73897	0.736627	-2.16635	0.0444034	0.0848828	-3.89726		-2.53061
ENSG00000264462	ENSG00000264462.1	miRNA	MIR3648	-4.23222	7.44944	-5.53633	3.30447e-05	0.000312497	2.18413		ENSG00000264462	ENSG00000264462.1	miRNA	MIR3648	-4.29271	7.44944	-5.57759	3.03498e-05	0.000524427	2.37668		0.060487
ENSG00000267016	ENSG00000267016.10	lncRNA	AC111170.1	-4.21637	-1.16447	-3.49436	0.00269031	0.0106267	-1.50777		ENSG00000267016	ENSG00000267016.10	lncRNA	AC111170.1	-0.0364003	-1.16447	-0.0400381	0.968517	0.977296	-5.77523		-4.17997
ENSG00000270124	ENSG00000270124.1	lncRNA	AC092127.2	-4.21249	0.812406	-3.61189	0.00207896	0.00866882	-1.24617		ENSG00000270124	ENSG00000270124.1	lncRNA	AC092127.2	-0.0249483	0.812406	-0.0326697	0.974309	0.981745	-6.19445		-4.18754
ENSG00000213214	ENSG00000213214.5	proteinoding	ARHGEF35	-4.11359	-1.7542	-6.02685	1.21881e-05	0.000140276	2.96808		ENSG00000213214	ENSG00000213214.5	proteinoding	ARHGEF35	-0.7336	-1.7542	-0.880587	0.390513	0.485814	-5.15337		-3.37999
ENSG00000126500	ENSG00000126500.3	proteinoding	FLRT1	-4.11187	3.06403	-5.21671	6.43063e-05	0.000538843	1.86424		ENSG00000126500	ENSG00000126500.3	proteinoding	FLRT1	1.14094	3.06403	1.77057	0.0941048	0.15465	-5.04481		-5.25281
ENSG00000212907	ENSG00000212907.2	proteinoding	MT-ND4L	-4.11003	9.44884	-4.6916	0.000196664	0.00134162	0.405339		ENSG00000212907	ENSG00000212907.2	proteinoding	MT-ND4L	-3.18275	9.44884	-3.55624	0.00234899	0.00987366	-1.91291		-0.927277
ENSG00000231105	ENSG00000231105.2	lncRNA	ECE1-AS1	-4.08662	0.0211144	-3.33919	0.0037778	0.013878	-1.75883		ENSG00000231105	ENSG00000231105.2	lncRNA	ECE1-AS1	0.565371	0.0211144	0.730656	0.474689	0.567696	-5.79136		-4.65199
ENSG00000267036	ENSG00000267036.2	processedseudogene	AC005559.1	-4.05129	0.154762	-3.34123	0.00376103	0.0138255	-1.75541		ENSG00000267036	ENSG00000267036.2	processedseudogene	AC005559.1	2.29762	0.154762	2.35531	0.030446	0.0633264	-3.576		-6.34891
ENSG00000254198	ENSG00000254198.1	processedseudogene	AC113191.1	-4.04024	0.730409	-8.02954	2.89839e-07	7.65871e-06	6.48892		ENSG00000254198	ENSG00000254198.1	processedseudogene	AC113191.1	-1.57911	0.730409	-3.73225	0.00159605	0.0076504	-1.03301		-2.46114
ENSG00000145362	ENSG00000145362.201	proteinoding	ANK2	-3.9045	1.69469	-3.94422	0.00100193	0.00485229	-0.739688		ENSG00000145362	ENSG00000145362.201	proteinoding	ANK2	-1.07442	1.69469	-4.66078	0.00021017	0.00195218	0.464272		-2.83009
ENSG00000228253	ENSG00000228253.1	proteinoding	MT-ATP8	-3.824	8.87156	-4.64984	0.000215184	0.00143637	0.305169		ENSG00000228253	ENSG00000228253.1	proteinoding	MT-ATP8	-2.77224	8.87156	-3.30335	0.00408513	0.0142921	-2.46258		-1.05176
ENSG00000266998	ENSG00000266998.1	lncRNA	AC111182.1	-3.80612	0.761475	-3.3547	0.00365198	0.0135258	-1.74335		ENSG00000266998	ENSG00000266998.1	lncRNA	AC111182.1	1.30474	0.761475	1.57854	0.132403	0.203248	-4.93311		-5.11086
ENSG00000256824	ENSG00000256824.1	lncRNA	AP000721.2	-3.7989	-2.55116	-3.19656	0.00515432	0.017675	-2.08066		ENSG00000256824	ENSG00000256824.1	lncRNA	AP000721.2	3.19435	-2.55116	3.2922	0.00418567	0.0145354	-1.89406		-6.99325
ENSG00000183638	ENSG00000183638.6	proteinoding	RP1L1	-3.79163	0.0658992	-4.87637	0.000132299	0.000971795	1.19039		ENSG00000183638	ENSG00000183638.6	proteinoding	RP1L1	-1.33177	0.0658992	-1.77222	0.0938223	0.154261	-4.47177		-2.45986
ENSG00000125844	ENSG00000125844.163	proteinoding	RRBP1	-3.78998	8.19488	-10.5948	5.05335e-09	4.89636e-07	11.0233		ENSG00000125844	ENSG00000125844.163	proteinoding	RRBP1	-2.27423	8.19488	-6.30549	7.0134e-06	0.000192536	3.84414		-1.51575
ENSG00000249807	ENSG00000249807.1	lncRNA	AC034229.1	-3.77054	-2.03917	-2.10891	0.0496914	0.105861	-3.81045		ENSG00000249807	ENSG00000249807.1	lncRNA	AC034229.1	0.40607	-2.03917	0.260665	0.797403	0.848176	-5.55186		-4.17661
ENSG00000260417	ENSG00000260417.1	lncRNA	AC092127.1	-3.75166	2.67448	-3.60331	0.00211844	0.00880269	-1.42485		ENSG00000260417	ENSG00000260417.1	lncRNA	AC092127.1	1.04114	2.67448	1.32141	0.203435	0.286988	-5.62832		-4.7928
ENSG00000213212	ENSG00000213212.3	processedseudogene	NCLP1	-3.74864	1.4008	-2.5095	0.0222145	0.0559212	-3.32788		ENSG00000213212	ENSG00000213212.3	processedseudogene	NCLP1	1.14433	1.4008	1.33851	0.197915	0.280504	-5.47582		-4.89297
ENSG00000269396	ENSG00000269396.1	proteinoding	AC187652.1	-3.74415	-1.56359	-2.58052	0.0191751	0.0497474	-3.07533		ENSG00000269396	ENSG00000269396.1	proteinoding	AC187652.1	-0.572833	-1.56359	-0.601785	0.555059	0.640688	-5.62352		-3.17132
ENSG00000125538	ENSG00000125538.120	proteinoding	IL1B	-3.7136	-2.02815	-2.90139	0.00974142	0.0289779	-2.55029		ENSG00000125538	ENSG00000125538.120	proteinoding	IL1B	2.12339	-2.02815	1.91909	0.071485	0.124409	-4.07979		-5.83698
ENSG00000126001	ENSG00000126001.16	proteinoding	CEP250	-3.69835	7.54962	-8.33219	1.72549e-07	5.28729e-06	7.48654		ENSG00000126001	ENSG00000126001.16	proteinoding	CEP250	-1.49654	7.54962	-3.35948	0.00361401	0.0131652	-2.36593		-2.20181
ENSG00000272219	ENSG00000272219.1	lncRNA	AC005072.1	-3.69306	-0.244576	-2.66028	0.0162336	0.0436837	-3.00805		ENSG00000272219	ENSG00000272219.1	lncRNA	AC005072.1	1.23498	-0.244576	1.01252	0.325127	0.419049	-5.35478		-4.92803
ENSG00000268205	ENSG00000268205.1	lncRNA	AC005261.1	-3.68877	3.97073	-7.28331	1.09585e-06	2.11785e-05	5.75223		ENSG00000268205	ENSG00000268205.1	lncRNA	AC005261.1	-0.544456	3.97073	-1.16807	0.258497	0.348502	-6.03085		-3.14431
ENSG00000116690	ENSG00000116690.131	proteinoding	PRG4	-3.66302	7.13746	-9.48981	2.63473e-08	1.40157e-06	9.37441		ENSG00000116690	ENSG00000116690.131	proteinoding	PRG4	-4.45432	7.13746	-11.3454	1.76775e-09	1.18086e-06	12.0488		0.791294
ENSG00000145920	ENSG00000145920.15	proteinoding	CPLX2	-3.65186	-0.45015	-2.27827	0.0355553	0.0814504	-3.56035		ENSG00000145920	ENSG00000145920.15	proteinoding	CPLX2	1.04343	-0.45015	1.24108	0.231008	0.318487	-5.32795		-4.69529
ENSG00000260091	ENSG00000260091.1	lncRNA	AC093752.3	-3.63143	-1.0674	-3.46182	0.0028891	0.0112257	-1.53565		ENSG00000260091	ENSG00000260091.1	lncRNA	AC093752.3	-0.721509	-1.0674	-0.756858	0.459236	0.552992	-5.44341		-2.90992
ENSG00000226746	ENSG00000226746.2	lncRNA	SMCR5	-3.60373	0.590381	-3.01588	0.00761949	0.0240222	-2.36626		ENSG00000226746	ENSG00000226746.2	lncRNA	SMCR5	1.6043	0.590381	1.98728	0.0628255	0.111961	-4.31787		-5.20803
ENSG00000176349	ENSG00000176349.11	lncRNA	AC104129.1	-3.5975	0.197327	-2.62042	0.0176451	0.0465592	-3.04343		ENSG00000176349	ENSG00000176349.11	lncRNA	AC104129.1	1.46644	0.197327	1.76507	0.0950514	0.155883	-4.65415		-5.06394
ENSG00000245532	ENSG00000245532.9	lncRNA	NEAT1	-3.5619	11.697	-2.81135	0.0118017	0.0338292	-3.58063		ENSG00000245532	ENSG00000245532.9	lncRNA	NEAT1	2.56684	11.697	1.93054	0.0699601	0.122377	-5.04159		-6.12875
ENSG00000096696	ENSG00000096696.14	proteinoding	DSP	-3.53784	10.4633	-15.3224	1.47926e-11	2.09537e-08	16.6792		ENSG00000096696	ENSG00000096696.14	proteinoding	DSP	-2.1843	10.4633	-9.31191	3.48066e-08	5.28428e-06	9.13789		-1.35354
ENSG00000237291	ENSG00000237291.2	lincRNA	RP11-782C8.4	-3.52825	-1.46858	-2.6226	0.017565	0.0464066	-3.00836		ENSG00000237291	ENSG00000237291.2	lincRNA	RP11-782C8.4	1.23858	-1.46858	1.27871	0.217749	0.303287	-5.00138		-4.76684
ENSG00000145113	ENSG00000145113.22	proteinoding	MUC4	-3.51727	3.1256	-4.57761	0.00025152	0.00162515	0.409319		ENSG00000145113	ENSG00000145113.22	proteinoding	MUC4	-0.144654	3.1256	-0.164876	0.870937	0.904012	-6.4222		-3.37262
ENSG00000105357	ENSG00000105357.191	proteinoding	MYH14	-3.50895	-0.126035	-5.15402	7.33783e-05	0.000597764	1.78073		ENSG00000105357	ENSG00000105357.191	proteinoding	MYH14	-2.10205	-0.126035	-2.01381	0.0597191	0.107561	-3.9757		-1.4069
ENSG00000167522	ENSG00000167522.160	proteinoding	ANKRD11	-3.50404	9.42436	-7.15759	1.38116e-06	2.51806e-05	5.40584		ENSG00000167522	ENSG00000167522.160	proteinoding	ANKRD11	-1.67018	9.42436	-3.41521	0.00319948	0.0121283	-2.22525		-1.83387
ENSG00000198763	ENSG00000198763.3	proteinoding	MT-ND2	-3.50293	11.0698	-4.98705	0.000104496	0.000801233	1.06979		ENSG00000198763	ENSG00000198763.3	proteinoding	MT-ND2	-2.6169	11.0698	-3.61329	0.00207255	0.00908439	-1.75033		-0.886026
ENSG00000253284	ENSG00000253284.2	lncRNA	AC092828.1	-3.50032	-0.957617	-2.67893	0.0156106	0.0422112	-2.9418		ENSG00000253284	ENSG00000253284.2	lncRNA	AC092828.1	2.6246	-0.957617	2.08807	0.0517473	0.095839	-3.87214		-6.12492
ENSG00000131016	ENSG00000131016.17	proteinoding	AKAP12	-3.49292	8.30063	-10.1176	1.01463e-08	7.3993e-07	10.3322		ENSG00000131016	ENSG00000131016.17	proteinoding	AKAP12	-2.21129	8.30063	-6.51027	4.70355e-06	0.000144925	4.23857		-1.28163
ENSG00000198840	ENSG00000198840.2	proteinoding	MT-ND3	-3.48794	8.13284	-8.62831	1.05052e-07	3.67791e-06	7.98733		ENSG00000198840	ENSG00000198840.2	proteinoding	MT-ND3	-3.30364	8.13284	-8.12045	2.47718e-07	1.89458e-05	7.18595		-0.184308
ENSG00000230882	ENSG00000230882.1	processedseudogene	AC005077.4	-3.47616	-0.924799	-3.28901	0.00421491	0.0151668	-1.88656		ENSG00000230882	ENSG00000230882.1	processedseudogene	AC005077.4	0.465939	-0.924799	0.719653	0.48127	0.573881	-5.66267		-3.9421
ENSG00000130487	ENSG00000130487.9	proteinoding	KLHDC7B	-3.46216	0.490066	-2.7377	0.0137938	0.038246	-2.86583		ENSG00000130487	ENSG00000130487.9	proteinoding	KLHDC7B	-0.151337	0.490066	-0.195647	0.847147	0.886735	-6.14631		-3.31082
ENSG00000234373	ENSG00000234373.1	processedseudogene	SNX18P7	-3.43889	1.13632	-4.38149	0.000384955	0.00226763	0.255549		ENSG00000234373	ENSG00000234373.1	processedseudogene	SNX18P7	-0.0348993	1.13632	-0.0632603	0.950278	0.963724	-6.22181		-3.40399
ENSG00000258485	ENSG00000258485.2	processedseudogene	SRMP2	-3.43145	-1.93122	-2.90619	0.00964204	0.0287397	-2.54294		ENSG00000258485	ENSG00000258485.2	processedseudogene	SRMP2	3.17129	-1.93122	3.18704	0.00526192	0.0170002	-2.06283		-6.60274
ENSG00000198786	ENSG00000198786.2	proteinoding	MT-ND5	-3.42898	12.8256	-5.04216	9.29574e-05	0.0007244	1.23628		ENSG00000198786	ENSG00000198786.2	proteinoding	MT-ND5	-2.33714	12.8256	-3.39246	0.00336268	0.0125266	-2.18131		-1.09185
ENSG00000167548	ENSG00000167548.16	proteinoding	KMT2D	-3.40006	10.7705	-6.96089	1.99224e-06	3.30391e-05	5.04355		ENSG00000167548	ENSG00000167548.16	proteinoding	KMT2D	-1.27008	10.7705	-2.47429	0.023885	0.0524014	-4.08524		-2.12998
ENSG00000132681	ENSG00000132681.17	proteinoding	ATP1A4	-3.39762	-2.38306	-2.39851	0.0278897	0.0669866	-3.35858		ENSG00000132681	ENSG00000132681.17	proteinoding	ATP1A4	3.2955	-2.38306	2.85991	0.0106434	0.0283801	-2.61815		-6.69313
ENSG00000225630	ENSG00000225630.1	unprocessedseudogene	MTND2P28	-3.39109	-0.89454	-3.41353	0.00321124	0.012202	-1.63507		ENSG00000225630	ENSG00000225630.1	unprocessedseudogene	MTND2P28	-1.96746	-0.89454	-2.66002	0.0162424	0.0389893	-3.00304		-1.42362
ENSG00000235529	ENSG00000235529.1	lncRNA	AGAP1-IT1	-3.37769	0.0351159	-3.56091	0.00232505	0.00949811	-1.34168		ENSG00000235529	ENSG00000235529.1	lncRNA	AGAP1-IT1	0.625202	0.0351159	0.87128	0.395434	0.490584	-5.59724		-4.00289
ENSG00000259976	ENSG00000259976.3	lncRNA	AC093010.2	-3.37546	3.13096	-7.83933	4.03966e-07	9.87735e-06	6.73012		ENSG00000259976	ENSG00000259976.3	lncRNA	AC093010.2	-2.05853	3.13096	-6.39631	5.87051e-06	0.000169322	4.13371		-1.31693
ENSG00000232564	ENSG00000232564.3	lncRNA	MRTFA-AS1	-3.36692	-0.638346	-2.38165	0.0288624	0.0689559	-3.42335		ENSG00000232564	ENSG00000232564.3	lncRNA	MRTFA-AS1	1.31783	-0.638346	1.31195	0.20654	0.290632	-5.07346		-4.68475
ENSG00000270192	ENSG00000270192.1	processedseudogene	MRPS35P3	-3.35269	-2.21424	-3.15369	0.0056569	0.0190043	-2.10821		ENSG00000270192	ENSG00000270192.1	processedseudogene	MRPS35P3	2.35964	-2.21424	2.28049	0.0353974	0.0710742	-3.53986		-5.71233
ENSG00000272335	ENSG00000272335.1	lncRNA	AC093297.2	-3.34579	1.50469	-7.03998	1.71828e-06	2.95219e-05	5.24744		ENSG00000272335	ENSG00000272335.1	lncRNA	AC093297.2	-2.47039	1.50469	-5.64175	2.66009e-05	0.000482119	2.71729		-0.875396
ENSG00000272556	ENSG00000272556.20	transcribednprocessedseudogene	GTF2IP13	-3.34052	-0.466924	-3.39589	0.00333753	0.0125675	-1.65186		ENSG00000272556	ENSG00000272556.20	transcribednprocessedseudogene	GTF2IP13	1.01072	-0.466924	1.13485	0.271792	0.362881	-5.19225		-4.35124
ENSG00000272934	ENSG00000272934.10	lncRNA	AL390726.3	-3.32302	-1.08857	-3.89146	0.00112498	0.00530112	-0.770544		ENSG00000272934	ENSG00000272934.10	lncRNA	AL390726.3	1.73325	-1.08857	2.28031	0.0354099	0.0710742	-3.58515		-5.05627
ENSG00000100503	ENSG00000100503.260	proteinoding	NIN	-3.3002	6.9427	-11.6799	1.12603e-09	2.0005e-07	12.5101		ENSG00000100503	ENSG00000100503.260	proteinoding	NIN	-1.80844	6.9427	-6.43432	5.45115e-06	0.000160272	4.08938		-1.49176
ENSG00000197844	ENSG00000197844.2	pseudogene	AL358813.1	-3.28048	-2.25937	-2.19676	0.0418173	0.0925334	-3.66034		ENSG00000197844	ENSG00000197844.2	pseudogene	AL358813.1	0.947886	-2.25937	0.80531	0.431481	0.526082	-5.31037		-4.22837
ENSG00000227560	ENSG00000227560.1	processedseudogene	RPS15AP30	-3.27202	-2.39087	-2.52906	0.0213346	0.0541717	-3.15655		ENSG00000227560	ENSG00000227560.1	processedseudogene	RPS15AP30	1.30536	-2.39087	1.27644	0.218532	0.30425	-4.88042		-4.57738
ENSG00000271789	ENSG00000271789.1	lncRNA	AL080317.1	-3.27054	0.38579	-3.89259	0.00112219	0.00528948	-0.706031		ENSG00000271789	ENSG00000271789.1	lncRNA	AL080317.1	0.428005	0.38579	0.682097	0.504135	0.595238	-5.8061		-3.69854
ENSG00000106819	ENSG00000106819.13	proteinoding	ASPN	-3.25862	-0.272159	-2.52397	0.0215604	0.0546455	-3.19225		ENSG00000106819	ENSG00000106819.13	proteinoding	ASPN	2.22582	-0.272159	2.58397	0.0190378	0.0440016	-3.18888		-5.48444
ENSG00000205578	ENSG00000205578.4	pseudogene	POM121B	-3.20864	3.67341	-7.76534	4.60248e-07	1.09645e-05	6.6215		ENSG00000205578	ENSG00000205578.4	pseudogene	POM121B	-3.02221	3.67341	-8.64087	1.02889e-07	1.05414e-05	8.07763		-0.186437
ENSG00000157368	ENSG00000157368.11	proteinoding	IL34	-3.20567	-2.27584	-2.60959	0.0180487	0.0473596	-3.02924		ENSG00000157368	ENSG00000157368.11	proteinoding	IL34	1.93873	-2.27584	1.88363	0.0763968	0.131177	-4.12402		-5.1444
ENSG00000224411	ENSG00000224411.3	processedseudogene	HSP90AA2P	-3.20421	2.29639	-8.01682	2.96303e-07	7.81714e-06	7.01433		ENSG00000224411	ENSG00000224411.3	processedseudogene	HSP90AA2P	-3.14283	2.29639	-7.404	8.79333e-07	4.38005e-05	5.89288		-0.0613745
ENSG00000213050	ENSG00000213050.5	processedseudogene	TPM3P1	-3.1909	-1.31831	-2.40449	0.0275523	0.0662821	-3.36005		ENSG00000213050	ENSG00000213050.5	processedseudogene	TPM3P1	1.95398	-1.31831	1.99259	0.0621924	0.110963	-4.05736		-5.14487
ENSG00000257647	ENSG00000257647.1	lncRNA	AC124312.2	-3.18298	-1.11574	-2.94801	0.008816	0.026832	-2.47071		ENSG00000257647	ENSG00000257647.1	lncRNA	AC124312.2	-0.790706	-1.11574	-1.19702	0.247313	0.336604	-5.22443		-2.39227
ENSG00000133026	ENSG00000133026.131	proteinoding	MYH10	-3.17902	8.27852	-11.4464	1.54103e-09	2.36102e-07	12.2005		ENSG00000133026	ENSG00000133026.131	proteinoding	MYH10	-1.74668	8.27852	-6.23797	8.01076e-06	0.000213365	3.71123		-1.43234
ENSG00000107581	ENSG00000107581.13	proteinoding	EIF3A	-3.17848	9.4284	-10.7403	4.1046e-09	4.42237e-07	11.2329		ENSG00000107581	ENSG00000107581.13	proteinoding	EIF3A	-2.74209	9.4284	-9.2061	4.11471e-08	5.82336e-06	8.97079		-0.436388
ENSG00000115306	ENSG00000115306.16	proteinoding	SPTBN1	-3.17386	10.4432	-12.2754	5.172e-10	1.6479e-07	13.2674		ENSG00000115306	ENSG00000115306.16	proteinoding	SPTBN1	-1.7414	10.4432	-6.70298	3.24642e-06	0.000108205	4.64048		-1.43246
ENSG00000248527	ENSG00000248527.1	unprocessedseudogene	MTATP6P1	-3.17375	0.0871935	-4.55859	0.000262088	0.00167504	0.587672		ENSG00000248527	ENSG00000248527.1	unprocessedseudogene	MTATP6P1	-1.45726	0.0871935	-2.18966	0.0424084	0.0818563	-3.83253		-1.71649
ENSG00000230453	ENSG00000230453.9	proteinoding	ANKRD18B	-3.13748	4.43645	-5.93324	1.47083e-05	0.000161279	3.15233		ENSG00000230453	ENSG00000230453.9	proteinoding	ANKRD18B	-0.826648	4.43645	-1.79546	0.0899239	0.149187	-5.27172		-2.31083
ENSG00000262585	ENSG00000262585.1	lncRNA	LINC01979	-3.12699	-0.831873	-1.99937	0.0613919	0.125106	-3.98689		ENSG00000262585	ENSG00000262585.1	lncRNA	LINC01979	1.92008	-0.831873	1.84391	0.0822499	0.139139	-4.36031		-5.04707
ENSG00000041982	ENSG00000041982.16	proteinoding	TNC	-3.11642	-1.1693	-2.73783	0.0137897	0.0382425	-2.83148		ENSG00000041982	ENSG00000041982.16	proteinoding	TNC	-0.810293	-1.1693	-1.90494	0.0734099	0.126896	-4.58917		-2.30612
ENSG00000248152	ENSG00000248152.21	lncRNA	ANK2-AS1	-3.11642	-3.2716	-4.3147	0.000445254	0.00254877	-0.297191		ENSG00000248152	ENSG00000248152.21	lncRNA	ANK2-AS1	4.26007	-3.2716	7.6573	5.57527e-07	3.23288e-05	4.53061		-7.37649
ENSG00000256323	ENSG00000256323.1	pseudogene	AL049542.1	-3.09854	-1.69194	-3.03033	0.00738599	0.0234187	-2.31916		ENSG00000256323	ENSG00000256323.1	pseudogene	AL049542.1	1.21455	-1.69194	1.24804	0.228511	0.315696	-4.90763		-4.31308
ENSG00000218416	ENSG00000218416.4	lncRNA	AC110619.1	-3.09693	-1.80837	-2.24694	0.0378517	0.0856535	-3.58666		ENSG00000218416	ENSG00000218416.4	lncRNA	AC110619.1	1.86816	-1.80837	1.93643	0.0691866	0.12124	-4.12401		-4.96508
ENSG00000204104	ENSG00000204104.12	proteinoding	TRAF3IP1	-3.0932	4.43526	-8.18214	2.22815e-07	6.36069e-06	7.30086		ENSG00000204104	ENSG00000204104.12	proteinoding	TRAF3IP1	-2.64154	4.43526	-7.39841	8.88291e-07	4.38005e-05	5.95533		-0.45166
ENSG00000038219	ENSG00000038219.13	proteinoding	BOD1L1	-3.0855	7.29538	-8.90838	6.63606e-08	2.63265e-06	8.44798		ENSG00000038219	ENSG00000038219.13	proteinoding	BOD1L1	-1.62919	7.29538	-4.70255	0.00019208	0.00184459	0.525812		-1.45631
ENSG00000124942	ENSG00000124942.140	proteinoding	AHNAK	-3.08365	10.1726	-9.50054	2.59116e-08	1.39107e-06	9.40527		ENSG00000124942	ENSG00000124942.140	proteinoding	AHNAK	-0.647173	10.1726	-1.98809	0.0627286	0.111812	-5.00115		-2.43647
ENSG00000251354	ENSG00000251354.3	unprocessedseudogene	AC024451.1	-3.08064	-2.45927	-2.33162	0.0319392	0.074924	-3.45785		ENSG00000251354	ENSG00000251354.3	unprocessedseudogene	AC024451.1	3.53639	-2.45927	3.4032	0.00328464	0.0123266	-1.6953		-6.61703
ENSG00000198888	ENSG00000198888.2	proteinoding	MT-ND1	-3.07817	11.698	-5.88396	1.62457e-05	0.000175034	2.95408		ENSG00000198888	ENSG00000198888.2	proteinoding	MT-ND1	-2.32172	11.698	-4.31356	0.000446359	0.00325459	-0.228393		-0.756454
ENSG00000017427	ENSG00000017427.17	proteinoding	IGF1	-3.06796	-1.20585	-2.43087	0.026108	0.0634464	-3.32035		ENSG00000017427	ENSG00000017427.17	proteinoding	IGF1	0.712238	-1.20585	0.805426	0.431416	0.526079	-5.49033		-3.7802
ENSG00000127603	ENSG00000127603.302	proteinoding	MACF1	-3.0675	8.90102	-8.08236	2.64531e-07	7.20662e-06	7.06048		ENSG00000127603	ENSG00000127603.302	proteinoding	MACF1	-0.943851	8.90102	-2.43578	0.0258473	0.055704	-4.2157		-2.12365
ENSG00000215458	ENSG00000215458.8	lncRNA	AATBC	-3.06635	2.59537	-3.6825	0.00178037	0.0076728	-1.21428		ENSG00000215458	ENSG00000215458.8	lncRNA	AATBC	0.658275	2.59537	1.21633	0.240064	0.328477	-5.81573		-3.72462
ENSG00000225614	ENSG00000225614.4	proteinoding	ZNF469	-3.06062	3.30972	-4.12583	0.000672794	0.00353656	-0.745742		ENSG00000225614	ENSG00000225614.4	proteinoding	ZNF469	-0.162945	3.30972	-0.118177	0.907278	0.932233	-6.19093		-2.89767
ENSG00000231490	ENSG00000231490.1	processedseudogene	RPL7L1P2	-3.04601	-2.29097	-2.15155	0.045714	0.0991201	-3.73543		ENSG00000231490	ENSG00000231490.1	processedseudogene	RPL7L1P2	2.37484	-2.29097	1.95834	0.0663786	0.117168	-4.01796		-5.42086
ENSG00000242173	ENSG00000242173.10	proteinoding	ARHGDIG	-3.04548	-2.74861	-2.32583	0.0323143	0.0755916	-3.47237		ENSG00000242173	ENSG00000242173.10	proteinoding	ARHGDIG	2.60791	-2.74861	2.2614	0.0367748	0.0732164	-3.56724		-5.65338
ENSG00000148773	ENSG00000148773.14	proteinoding	MKI67	-3.0342	10.8192	-9.05133	5.26835e-08	2.21616e-06	8.69917		ENSG00000148773	ENSG00000148773.14	proteinoding	MKI67	-1.8036	10.8192	-5.25566	5.92578e-05	0.000823299	1.75436		-1.2306
ENSG00000186174	ENSG00000186174.12	proteinoding	BCL9L	-3.02982	8.66953	-11.691	1.10949e-09	2.0005e-07	12.5246		ENSG00000186174	ENSG00000186174.12	proteinoding	BCL9L	-2.0571	8.66953	-7.86715	3.84706e-07	2.4974e-05	6.75039		-0.972726
ENSG00000123200	ENSG00000123200.17	proteinoding	ZC3H13	-3.01914	6.79497	-8.43999	1.43848e-07	4.58597e-06	7.67189		ENSG00000123200	ENSG00000123200.17	proteinoding	ZC3H13	-2.39151	6.79497	-6.72909	3.0886e-06	0.000105054	4.65888		-0.627632
ENSG00000269821	ENSG00000269821.1	lncRNA	KCNQ1OT1	-3.01039	4.83463	-3.12429	0.00602903	0.0199772	-2.80626		ENSG00000269821	ENSG00000269821.1	lncRNA	KCNQ1OT1	1.68229	4.83463	1.86181	0.0795646	0.135529	-5.12267		-4.69268
ENSG00000226562	ENSG00000226562.4	lncRNA	CYP4F26P	-2.97538	0.163325	-3.13651	0.00587156	0.0195814	-2.1452		ENSG00000226562	ENSG00000226562.4	lncRNA	CYP4F26P	0.702792	0.163325	0.929603	0.365263	0.459814	-5.54121		-3.67817
ENSG00000152104	ENSG00000152104.12	proteinoding	PTPN14	-2.96665	8.3796	-8.18325	2.22394e-07	6.35957e-06	7.2353		ENSG00000152104	ENSG00000152104.12	proteinoding	PTPN14	-1.35707	8.3796	-3.74776	0.00154259	0.00746703	-1.53068		-1.60958
ENSG00000100345	ENSG00000100345.22	proteinoding	MYH9	-2.95752	10.8311	-9.7327	1.81197e-08	1.10437e-06	9.76725		ENSG00000100345	ENSG00000100345.22	proteinoding	MYH9	-2.0124	10.8311	-6.72332	3.12273e-06	0.000105566	4.67984		-0.945129
ENSG00000135842	ENSG00000135842.17	proteinoding	NIBAN1	-2.95281	5.81953	-5.89126	1.60079e-05	0.00017303	2.94919		ENSG00000135842	ENSG00000135842.17	proteinoding	NIBAN1	-1.35733	5.81953	-2.82427	0.0114821	0.0300222	-3.47221		-1.59548
ENSG00000184274	ENSG00000184274.3	lncRNA	LINC00315	-2.95077	-2.47877	-2.302	0.0339022	0.0784024	-3.5031		ENSG00000184274	ENSG00000184274.3	lncRNA	LINC00315	2.90143	-2.47877	2.80659	0.0119217	0.0309006	-2.7073		-5.8522
ENSG00000254973	ENSG00000254973.21	lncRNA	AC105219.3	-2.94986	-0.821149	-3.616	0.00206025	0.00861017	-1.24711		ENSG00000254973	ENSG00000254973.21	lncRNA	AC105219.3	1.65715	-0.821149	2.15949	0.0450069	0.0858694	-3.78302		-4.60701
ENSG00000270832	ENSG00000270832.1	processedseudogene	AC092120.2	-2.94503	-0.948425	-2.30931	0.0334078	0.0774769	-3.56133		ENSG00000270832	ENSG00000270832.1	processedseudogene	AC092120.2	0.788396	-0.948425	0.702924	0.491378	0.583768	-5.49709		-3.73343
ENSG00000142599	ENSG00000142599.19	proteinoding	RERE	-2.94196	8.09562	-7.96477	3.24356e-07	8.36162e-06	6.8501		ENSG00000142599	ENSG00000142599.19	proteinoding	RERE	-1.84313	8.09562	-4.91474	0.000121893	0.00134898	0.98963		-1.09883
ENSG00000232684	ENSG00000232684.1	lncRNA	ATP11A-AS1	-2.94026	-0.963464	-2.20497	0.0411437	0.0915035	-3.69145		ENSG00000232684	ENSG00000232684.1	lncRNA	ATP11A-AS1	1.03959	-0.963464	1.0725	0.298111	0.39062	-5.27791		-3.97985
ENSG00000185900	ENSG00000185900.11	proteinoding	POMK	-2.93774	4.47785	-11.6474	1.17599e-09	2.02465e-07	12.4288		ENSG00000185900	ENSG00000185900.11	proteinoding	POMK	-0.700001	4.47785	-2.9923	0.00801613	0.0231408	-3.03093		-2.23774
ENSG00000083168	ENSG00000083168.110	proteinoding	KAT6A	-2.91458	7.03206	-9.42364	2.92098e-08	1.50557e-06	9.27209		ENSG00000083168	ENSG00000083168.110	proteinoding	KAT6A	-1.27204	7.03206	-4.12639	0.000671966	0.00425714	-0.718626		-1.64254
ENSG00000072501	ENSG00000072501.19	proteinoding	SMC1A	-2.90791	9.31968	-11.2361	2.05295e-09	2.67846e-07	11.9179		ENSG00000072501	ENSG00000072501.19	proteinoding	SMC1A	-2.12909	9.31968	-8.18323	2.22399e-07	1.80294e-05	7.29963		-0.778816
ENSG00000187848	ENSG00000187848.15	proteinoding	P2RX2	-2.90725	-0.767458	-1.96536	0.0654999	0.13133	-4.0323		ENSG00000187848	ENSG00000187848.15	proteinoding	P2RX2	2.40395	-0.767458	2.49915	0.0226938	0.0503702	-3.30388		-5.3112
ENSG00000197102	ENSG00000197102.120	proteinoding	DYNC1H1	-2.89792	10.8113	-15.5212	1.19867e-11	2.09537e-08	16.8701		ENSG00000197102	ENSG00000197102.120	proteinoding	DYNC1H1	-1.15098	10.8113	-6.04477	1.17588e-05	0.000280132	3.36581		-1.74694
ENSG00000262402	ENSG00000262402.1	processedseudogene	MCUR1P1	-2.89433	-1.74591	-2.26032	0.0368544	0.083897	-3.56752		ENSG00000262402	ENSG00000262402.1	processedseudogene	MCUR1P1	0.18149	-1.74591	0.215676	0.831742	0.874691	-5.74679		-3.07582
ENSG00000092853	ENSG00000092853.14	proteinoding	CLSPN	-2.89289	6.12199	-10.2085	8.86803e-09	6.92038e-07	10.4672		ENSG00000092853	ENSG00000092853.14	proteinoding	CLSPN	-1.99172	6.12199	-7.13841	1.43104e-06	6.20738e-05	5.43312		-0.901163
ENSG00000117713	ENSG00000117713.20	proteinoding	ARID1A	-2.88755	8.50777	-8.52153	1.25479e-07	4.166e-06	7.80857		ENSG00000117713	ENSG00000117713.20	proteinoding	ARID1A	-1.36763	8.50777	-3.96199	0.000963601	0.00538919	-1.05652		-1.51991
ENSG00000182253	ENSG00000182253.15	proteinoding	SYNM	-2.87419	6.1012	-9.70417	1.89276e-08	1.11693e-06	9.71055		ENSG00000182253	ENSG00000182253.15	proteinoding	SYNM	-0.563249	6.1012	-1.8961	0.0746358	0.128696	-5.18336		-2.31094
ENSG00000137776	ENSG00000137776.17	proteinoding	SLTM	-2.86915	7.14052	-8.07268	2.6899e-07	7.26428e-06	7.03873		ENSG00000137776	ENSG00000137776.17	proteinoding	SLTM	-2.26686	7.14052	-6.38522	5.99907e-06	0.000172218	3.99325		-0.602291
ENSG00000127083	ENSG00000127083.7	proteinoding	OMD	-2.86334	-1.14687	-2.09017	0.0515366	0.108986	-3.85692		ENSG00000127083	ENSG00000127083.7	proteinoding	OMD	3.39801	-1.14687	3.03265	0.00734912	0.0216859	-2.31392		-6.26135
ENSG00000259807	ENSG00000259807.2	lncRNA	AC009093.1	-2.85977	-2.07811	-1.75715	0.0964294	0.178	-4.27196		ENSG00000259807	ENSG00000259807.2	lncRNA	AC009093.1	1.32946	-2.07811	1.08417	0.293048	0.385051	-5.11892		-4.18923
ENSG00000173905	ENSG00000173905.9	proteinoding	GOLIM4	-2.85847	6.77071	-11.2659	1.97055e-09	2.63871e-07	11.9572		ENSG00000173905	ENSG00000173905.9	proteinoding	GOLIM4	-2.54655	6.77071	-10.0331	1.15079e-08	2.82619e-06	10.2229		-0.311928
ENSG00000065526	ENSG00000065526.12	proteinoding	SPEN	-2.8574	9.0444	-7.05193	1.68041e-06	2.91411e-05	5.19665		ENSG00000065526	ENSG00000065526.12	proteinoding	SPEN	-1.20226	9.0444	-2.90414	0.00968437	0.0265414	-3.28911		-1.65513
ENSG00000244921	ENSG00000244921.2	processedseudogene	MTCYBP18	-2.85511	-1.45693	-1.8203	0.0859152	0.162822	-4.21982		ENSG00000244921	ENSG00000244921.2	processedseudogene	MTCYBP18	1.73238	-1.45693	1.47306	0.15855	0.23445	-4.7532		-4.58749
ENSG00000265519	ENSG00000265519.1	lncRNA	AC015922.2	-2.83988	-1.04225	-4.68763	0.000198352	0.00135259	0.704413		ENSG00000265519	ENSG00000265519.1	lncRNA	AC015922.2	-2.09836	-1.04225	-3.68515	0.00177	0.00817678	-1.14579		-0.741527
ENSG00000272068	ENSG00000272068.1	lncRNA	AL365181.2	-2.83941	4.70719	-4.8375	0.000143769	0.00103892	0.841053		ENSG00000272068	ENSG00000272068.1	lncRNA	AL365181.2	0.240285	4.70719	0.434465	0.669277	0.742998	-6.69694		-3.07969
ENSG00000255974	ENSG00000255974.8	proteinoding	CYP2A6	-2.83633	-1.28775	-1.96887	0.0650652	0.130662	-4.02564		ENSG00000255974	ENSG00000255974.8	proteinoding	CYP2A6	2.50851	-1.28775	2.22531	0.0395165	0.0773834	-3.67945		-5.34484
ENSG00000181638	ENSG00000181638.20	proteinoding	ZFP41	-2.83211	4.59672	-8.49928	1.30234e-07	4.2821e-06	7.82887		ENSG00000181638	ENSG00000181638.20	proteinoding	ZFP41	-1.46772	4.59672	-4.69908	0.000193521	0.00185538	0.592098		-1.36438
ENSG00000253729	ENSG00000253729.8	proteinoding	PRKDC	-2.83208	9.8492	-9.30162	3.53756e-08	1.72237e-06	9.09141		ENSG00000253729	ENSG00000253729.8	proteinoding	PRKDC	-0.776939	9.8492	-2.53333	0.0211469	0.0476204	-4.01541		-2.05514
ENSG00000118898	ENSG00000118898.16	proteinoding	PPL	-2.82801	7.43328	-9.4145	2.96303e-08	1.52254e-06	9.25798		ENSG00000118898	ENSG00000118898.16	proteinoding	PPL	-1.66535	7.43328	-5.5684	3.09301e-05	0.000529215	2.34982		-1.16266
ENSG00000163428	ENSG00000163428.4	proteinoding	LRRC58	-2.81872	6.92175	-9.46253	2.74903e-08	1.44265e-06	9.33318		ENSG00000163428	ENSG00000163428.4	proteinoding	LRRC58	-1.20532	6.92175	-4.06429	0.000769909	0.00466359	-0.853293		-1.6134
ENSG00000111642	ENSG00000111642.160	proteinoding	CHD4	-2.81702	9.25628	-13.8328	7.74214e-11	4.97283e-08	15.1173		ENSG00000111642	ENSG00000111642.160	proteinoding	CHD4	-1.82975	9.25628	-8.93825	6.3223e-08	7.6509e-06	8.54604		-0.987271
ENSG00000169871	ENSG00000169871.13	proteinoding	TRIM56	-2.81119	5.60885	-11.4099	1.61908e-09	2.42099e-07	12.1517		ENSG00000169871	ENSG00000169871.13	proteinoding	TRIM56	-1.55175	5.60885	-6.39263	5.91293e-06	0.000170252	4.02505		-1.25944
ENSG00000160299	ENSG00000160299.17	proteinoding	PCNT	-2.81006	7.83939	-7.04162	1.71302e-06	2.95219e-05	5.17		ENSG00000160299	ENSG00000160299.17	proteinoding	PCNT	-1.0199	7.83939	-2.53794	0.0209464	0.0473029	-4.04147		-1.79016
ENSG00000131370	ENSG00000131370.16	proteinoding	SH3BP5	-2.80978	6.08525	-11.4845	1.46355e-09	2.26308e-07	12.2516		ENSG00000131370	ENSG00000131370.16	proteinoding	SH3BP5	-1.45001	6.08525	-5.91923	1.51295e-05	0.000329326	3.0766		-1.35977
ENSG00000131634	ENSG00000131634.14	proteinoding	TMEM204	-2.80474	-0.539912	-2.45284	0.02496	0.0613259	-3.35535		ENSG00000131634	ENSG00000131634.14	proteinoding	TMEM204	3.71085	-0.539912	3.19821	0.00513583	0.0167332	-2.0234		-6.51559
ENSG00000175911	ENSG00000175911.4	proteinoding	AC127496.1	-2.8013	0.164918	-2.72941	0.014037	0.0387977	-2.92623		ENSG00000175911	ENSG00000175911.4	proteinoding	AC127496.1	0.993719	0.164918	1.04282	0.311271	0.404381	-5.36724		-3.79502
ENSG00000117523	ENSG00000117523.160	proteinoding	PRRC2C	-2.8005	9.80343	-8.26826	1.92339e-07	5.72561e-06	7.39212		ENSG00000117523	ENSG00000117523.160	proteinoding	PRRC2C	-2.26056	9.80343	-6.57665	4.13729e-06	0.000131042	4.39218		-0.539941
ENSG00000273142	ENSG00000273142.1	lncRNA	LINC02604	-2.79099	2.88832	-4.31124	0.000448626	0.00256183	-0.051463		ENSG00000273142	ENSG00000273142.1	lncRNA	LINC02604	0.18483	2.88832	0.302987	0.765484	0.822921	-6.41507		-2.97582
ENSG00000118058	ENSG00000118058.230	proteinoding	KMT2A	-2.78617	8.25629	-7.31129	1.04115e-06	2.03121e-05	5.67345		ENSG00000118058	ENSG00000118058.230	proteinoding	KMT2A	-1.10974	8.25629	-2.85968	0.0106485	0.0283877	-3.39249		-1.67643
ENSG00000219448	ENSG00000219448.1	pseudogene	RP11-193H22.2	-2.78589	-1.7866	-1.99425	0.061995	0.126028	-3.95408		ENSG00000219448	ENSG00000219448.1	pseudogene	RP11-193H22.2	1.22203	-1.7866	1.26736	0.221683	0.307894	-5.00325		-4.00791
ENSG00000213376	ENSG00000213376.4	processedseudogene	GAPDHP71	-2.78577	-0.941728	-2.134	0.0473144	0.101802	-3.80475		ENSG00000213376	ENSG00000213376.4	processedseudogene	GAPDHP71	1.4679	-0.941728	1.49236	0.153469	0.22814	-4.78955		-4.25367
ENSG00000136931	ENSG00000136931.10	proteinoding	NR5A1	-2.78281	-2.30398	-1.92033	0.0713177	0.140118	-4.04916		ENSG00000136931	ENSG00000136931.10	proteinoding	NR5A1	2.56807	-2.30398	2.24551	0.0379594	0.0750736	-3.60607		-5.35087
ENSG00000218596	ENSG00000218596.2	processedseudogene	AL162578.1	-2.77546	-2.33146	-2.39029	0.0283598	0.0679692	-3.37362		ENSG00000218596	ENSG00000218596.2	processedseudogene	AL162578.1	2.69502	-2.33146	2.74223	0.0136622	0.0341588	-2.81375		-5.47048
ENSG00000247627	ENSG00000247627.2	processedseudogene	MTND4P12	-2.77166	2.0307	-3.92736	0.0010397	0.00500613	-0.736012		ENSG00000247627	ENSG00000247627.2	processedseudogene	MTND4P12	-0.908929	2.0307	-1.51168	0.148518	0.222444	-5.24432		-1.86273
ENSG00000236233	ENSG00000236233.3	pseudogene	RP11-12A20.7	-2.77042	0.00803212	-4.48104	0.000310054	0.00190926	0.432037		ENSG00000236233	ENSG00000236233.3	pseudogene	RP11-12A20.7	-2.69164	0.00803212	-4.63419	0.000222577	0.00202026	0.685518		-0.0787798
ENSG00000054654	ENSG00000054654.190	proteinoding	SYNE2	-2.76855	8.66471	-6.62456	3.77278e-06	5.48351e-05	4.37754		ENSG00000054654	ENSG00000054654.190	proteinoding	SYNE2	-0.739194	8.66471	-1.74504	0.0985685	0.160642	-5.42397		-2.02936
ENSG00000178209	ENSG00000178209.160	proteinoding	PLEC	-2.7635	12.0905	-12.0861	6.6007e-10	1.68432e-07	13.0186		ENSG00000178209	ENSG00000178209.160	proteinoding	PLEC	-1.39598	12.0905	-6.05049	1.16252e-05	0.000278082	3.3959		-1.36751
ENSG00000065060	ENSG00000065060.17	proteinoding	UHRF1BP1	-2.76234	7.68829	-8.78505	8.11418e-08	2.99794e-06	8.24568		ENSG00000065060	ENSG00000065060.17	proteinoding	UHRF1BP1	-0.734065	7.68829	-2.32572	0.0323214	0.0663504	-4.44622		-2.02828
ENSG00000230699	ENSG00000230699.2	lncRNA	AL645608.2	-2.76161	1.0442	-2.98984	0.00805863	0.0250893	-2.47701		ENSG00000230699	ENSG00000230699.2	lncRNA	AL645608.2	0.454006	1.0442	0.647614	0.525667	0.614677	-5.94365		-3.21562
ENSG00000248923	ENSG00000248923.1	processedseudogene	MTND5P11	-2.75943	0.83637	-2.78792	0.0124033	0.0352031	-2.85451		ENSG00000248923	ENSG00000248923.1	processedseudogene	MTND5P11	-0.556572	0.83637	-0.721724	0.480027	0.572686	-5.85973		-2.20286
ENSG00000185567	ENSG00000185567.7	proteinoding	AHNAK2	-2.75734	8.65834	-5.47895	3.72067e-05	0.000343098	2.06804		ENSG00000185567	ENSG00000185567.7	proteinoding	AHNAK2	0.299248	8.65834	0.585231	0.565887	0.649997	-6.71101		-3.05659
ENSG00000183495	ENSG00000183495.14	proteinoding	EP400	-2.75699	8.73414	-7.16938	1.35137e-06	2.47388e-05	5.41411		ENSG00000183495	ENSG00000183495.14	proteinoding	EP400	-0.95087	8.73414	-2.42839	0.0262404	0.056306	-4.23391		-1.80612
ENSG00000187605	ENSG00000187605.15	proteinoding	TET3	-2.75502	7.35732	-6.93098	2.10733e-06	3.44686e-05	4.96165		ENSG00000187605	ENSG00000187605.15	proteinoding	TET3	-1.13028	7.35732	-2.83766	0.0111599	0.029419	-3.45086		-1.62474
ENSG00000178021	ENSG00000178021.11	proteinoding	TSPYL6	-2.75283	-2.20253	-1.97026	0.064894	0.130381	-3.98961		ENSG00000178021	ENSG00000178021.11	proteinoding	TSPYL6	2.78542	-2.20253	2.44086	0.0255798	0.0552702	-3.30046		-5.53824
ENSG00000228223	ENSG00000228223.3	lncRNA	HCG11	-2.7486	4.44932	-9.91699	1.36991e-08	9.15099e-07	10.0518		ENSG00000228223	ENSG00000228223.3	lncRNA	HCG11	-1.47058	4.44932	-5.60932	2.84322e-05	0.000500862	2.51363		-1.27802
ENSG00000110395	ENSG00000110395.7	proteinoding	CBL	-2.74718	6.22289	-9.19738	4.17211e-08	1.9555e-06	8.92073		ENSG00000110395	ENSG00000110395.7	proteinoding	CBL	-1.35677	6.22289	-4.61115	0.00023393	0.00209471	0.332702		-1.39041
ENSG00000270190	ENSG00000270190.1	lncRNA	AC068491.2	-2.74525	-2.29558	-2.03041	0.0578462	0.119263	-3.90621		ENSG00000270190	ENSG00000270190.1	lncRNA	AC068491.2	2.28364	-2.29558	2.0171	0.0593429	0.107011	-3.93666		-5.02889
ENSG00000185621	ENSG00000185621.11	proteinoding	LMLN	-2.74303	4.3672	-10.6686	4.54579e-09	4.72264e-07	11.1172		ENSG00000185621	ENSG00000185621.11	proteinoding	LMLN	-2.3627	4.3672	-10.3698	6.99878e-09	2.33759e-06	10.6949		-0.38033
ENSG00000198077	ENSG00000198077.10	proteinoding	CYP2A7	-2.74114	-2.75217	-1.99821	0.0615281	0.125307	-3.94316		ENSG00000198077	ENSG00000198077.10	proteinoding	CYP2A7	3.44916	-2.75217	3.08479	0.00656697	0.0198927	-2.2458		-6.1903
ENSG00000165671	ENSG00000165671.21	proteinoding	NSD1	-2.74031	8.39465	-8.04509	2.82134e-07	7.53861e-06	6.9933		ENSG00000165671	ENSG00000165671.21	proteinoding	NSD1	-1.02155	8.39465	-2.96713	0.00846167	0.0239956	-3.17613		-1.71876
ENSG00000090615	ENSG00000090615.15	proteinoding	GOLGA3	-2.73581	8.02249	-10.4255	6.45373e-09	5.6134e-07	10.7798		ENSG00000090615	ENSG00000090615.15	proteinoding	GOLGA3	-1.16433	8.02249	-4.41636	0.000356827	0.0028175	-0.0857053		-1.57148
ENSG00000253731	ENSG00000253731.3	proteinoding	PCDHGA6	-2.73575	-1.58145	-2.95328	0.00871678	0.0265736	-2.45304		ENSG00000253731	ENSG00000253731.3	proteinoding	PCDHGA6	1.05832	-1.58145	1.17523	0.255695	0.34573	-4.98563		-3.79407
ENSG00000178404	ENSG00000178404.10	proteinoding	CEP295NL	-2.72457	0.455744	-2.29539	0.0343556	0.0792347	-3.67268		ENSG00000178404	ENSG00000178404.10	proteinoding	CEP295NL	2.56668	0.455744	2.59219	0.0187151	0.0434369	-3.17466		-5.29125
ENSG00000260032	ENSG00000260032.2	lncRNA	NORAD	-2.72433	8.22264	-9.25269	3.82182e-08	1.82878e-06	9.00231		ENSG00000260032	ENSG00000260032.2	lncRNA	NORAD	-1.09419	8.22264	-3.67341	0.00181627	0.00832464	-1.6862		-1.63014
ENSG00000115053	ENSG00000115053.17	proteinoding	NCL	-2.72097	9.58431	-11.5778	1.29082e-09	2.12508e-07	12.375		ENSG00000115053	ENSG00000115053.17	proteinoding	NCL	-2.62309	9.58431	-11.1013	2.47271e-09	1.34891e-06	11.7188		-0.0978855
ENSG00000140836	ENSG00000140836.171	proteinoding	ZFHX3	-2.71655	8.57675	-6.57921	4.11695e-06	5.88135e-05	4.2877		ENSG00000140836	ENSG00000140836.171	proteinoding	ZFHX3	-1.19976	8.57675	-2.86221	0.0105913	0.0282728	-3.38549		-1.51679
ENSG00000270110	ENSG00000270110.2	lncRNA	AL353593.2	-2.71539	-0.56575	-2.96133	0.00856756	0.0262992	-2.44708		ENSG00000270110	ENSG00000270110.2	lncRNA	AL353593.2	1.59979	-0.56575	2.0272	0.0582037	0.105366	-4.03211		-4.31518
ENSG00000197694	ENSG00000197694.181	proteinoding	SPTAN1	-2.71446	9.3003	-10.6829	4.45401e-09	4.70771e-07	11.1519		ENSG00000197694	ENSG00000197694.181	proteinoding	SPTAN1	-1.02156	9.3003	-4.01184	0.000863759	0.00498782	-0.943147		-1.6929
ENSG00000257534	ENSG00000257534.1	lncRNA	AC023794.4	-2.71146	-2.14384	-2.14685	0.0461374	0.099805	-3.74207		ENSG00000257534	ENSG00000257534.1	lncRNA	AC023794.4	3.38465	-2.14384	3.24472	0.00464175	0.0156537	-1.96546		-6.09611
ENSG00000255158	ENSG00000255158.1	lncRNA	AC131934.1	-2.70758	-1.90437	-1.99079	0.0624053	0.12663	-3.97988		ENSG00000255158	ENSG00000255158.1	lncRNA	AC131934.1	2.95415	-1.90437	2.53586	0.0210366	0.0474489	-3.14959		-5.66173
ENSG00000162881	ENSG00000162881.6	proteinoding	OXER1	-2.70467	-1.04066	-1.86048	0.0797619	0.153364	-4.16199		ENSG00000162881	ENSG00000162881.6	proteinoding	OXER1	2.6104	-1.04066	2.73171	0.013969	0.0347611	-2.87209		-5.31507
ENSG00000082805	ENSG00000082805.200	proteinoding	ERC1	-2.69682	7.29515	-6.75342	2.94866e-06	4.51354e-05	4.62105		ENSG00000082805	ENSG00000082805.200	proteinoding	ERC1	-1.3418	7.29515	-3.36024	0.00360805	0.0131502	-2.368		-1.35502
ENSG00000103994	ENSG00000103994.181	proteinoding	ZNF106	-2.69628	7.36697	-11.227	2.07862e-09	2.69092e-07	11.9043		ENSG00000103994	ENSG00000103994.181	proteinoding	ZNF106	-1.52383	7.36697	-6.35035	6.4226e-06	0.000180265	3.92521		-1.17245
ENSG00000100393	ENSG00000100393.14	proteinoding	EP300	-2.69221	8.59326	-7.59588	6.22166e-07	1.37073e-05	6.19729		ENSG00000100393	ENSG00000100393.14	proteinoding	EP300	-1.28482	8.59326	-3.58598	0.00220061	0.00946194	-1.86992		-1.40738
ENSG00000149639	ENSG00000149639.150	proteinoding	SOGA1	-2.6914	8.08879	-7.10772	1.51481e-06	2.71431e-05	5.29518		ENSG00000149639	ENSG00000149639.150	proteinoding	SOGA1	-1.20267	8.08879	-3.14832	0.00572313	0.0180483	-2.80526		-1.48874
ENSG00000183723	ENSG00000183723.13	proteinoding	CMTM4	-2.6905	5.52898	-10.9862	2.90213e-09	3.31956e-07	11.5765		ENSG00000183723	ENSG00000183723.13	proteinoding	CMTM4	-1.03649	5.52898	-4.15556	0.000630401	0.00409971	-0.611697		-1.65402
ENSG00000106261	ENSG00000106261.17	proteinoding	ZKSCAN1	-2.68556	6.92452	-8.37756	1.59802e-07	5.03527e-06	7.56478		ENSG00000106261	ENSG00000106261.17	proteinoding	ZKSCAN1	-1.32954	6.92452	-4.15976	0.000624633	0.00407475	-0.646781		-1.35601
ENSG00000196422	ENSG00000196422.11	proteinoding	PPP1R26	-2.68202	6.18991	-9.37755	3.13951e-08	1.57447e-06	9.20402		ENSG00000196422	ENSG00000196422.11	proteinoding	PPP1R26	-1.5806	6.18991	-5.57189	3.07081e-05	0.000528321	2.3627		-1.10141
ENSG00000254911	ENSG00000254911.3	lncRNA	SCARNA9	-2.67928	1.27251	-2.94784	0.00881924	0.0268366	-2.63877		ENSG00000254911	ENSG00000254911.3	lncRNA	SCARNA9	-2.73892	1.27251	-3.38474	0.00341993	0.0126805	-1.75941		0.0596405
ENSG00000167110	ENSG00000167110.18	proteinoding	GOLGA2	-2.67769	7.46798	-13.3245	1.40999e-10	7.35841e-08	14.5453		ENSG00000167110	ENSG00000167110.18	proteinoding	GOLGA2	-2.06643	7.46798	-10.2887	7.88086e-09	2.47586e-06	10.5946		-0.611263
ENSG00000236901	ENSG00000236901.6	lncRNA	MIR600HG	-2.67675	4.4167	-4.43809	0.000340366	0.00205054	0.0804741		ENSG00000236901	ENSG00000236901.6	lncRNA	MIR600HG	0.115375	4.4167	0.23526	0.816747	0.862511	-6.78462		-2.79213
ENSG00000228808	ENSG00000228808.1	processedseudogene	HMGB3P4	-2.67259	-1.30516	-1.9985	0.0614944	0.125254	-3.99779		ENSG00000228808	ENSG00000228808.1	processedseudogene	HMGB3P4	3.03469	-1.30516	2.64416	0.0167909	0.039984	-2.97977		-5.70728
ENSG00000259928	ENSG00000259928.1	lncRNA	AC011840.2	-2.66986	-2.58	-2.0109	0.0600531	0.122888	-3.92618		ENSG00000259928	ENSG00000259928.1	lncRNA	AC011840.2	3.2989	-2.58	3.07327	0.00673251	0.0202826	-2.26221		-5.96876
ENSG00000139537	ENSG00000139537.11	proteinoding	CCDC65	-2.66849	2.3956	-3.77782	0.00144399	0.00648068	-1.06861		ENSG00000139537	ENSG00000139537.11	proteinoding	CCDC65	0.529769	2.3956	0.883865	0.388789	0.484066	-5.99424		-3.19826
ENSG00000077097	ENSG00000077097.150	proteinoding	TOP2B	-2.66518	7.32535	-15.4626	1.27509e-11	2.09537e-08	16.8566		ENSG00000077097	ENSG00000077097.150	proteinoding	TOP2B	-1.88222	7.32535	-10.9329	3.12705e-09	1.46389e-06	11.4985		-0.782964
ENSG00000169925	ENSG00000169925.171	proteinoding	BRD3	-2.66272	7.39906	-8.80607	7.83983e-08	2.94208e-06	8.28004		ENSG00000169925	ENSG00000169925.171	proteinoding	BRD3	-2.05777	7.39906	-6.80577	2.6694e-06	9.67005e-05	4.80566		-0.604951
ENSG00000236583	ENSG00000236583.1	processedseudogene	AP004290.1	-2.65698	-1.81262	-1.93527	0.0693388	0.1372	-4.05419		ENSG00000236583	ENSG00000236583.1	processedseudogene	AP004290.1	3.14158	-1.81262	2.75651	0.0132563	0.033387	-2.78873		-5.79856
ENSG00000009954	ENSG00000009954.11	proteinoding	BAZ1B	-2.65488	8.44454	-10.6523	4.65294e-09	4.72264e-07	11.1061		ENSG00000009954	ENSG00000009954.11	proteinoding	BAZ1B	-1.72546	8.44454	-6.8967	2.24777e-06	8.49272e-05	4.98412		-0.929416
ENSG00000135116	ENSG00000135116.90	proteinoding	HRK	-2.65443	3.52315	-4.77096	0.00016581	0.00116886	0.886136		ENSG00000135116	ENSG00000135116.90	proteinoding	HRK	-0.873059	3.52315	-2.03262	0.0576012	0.104411	-4.78357		-1.78138
ENSG00000235499	ENSG00000235499.1	lncRNA	AC073046.1	-2.65114	1.67373	-4.96664	0.000109132	0.000831056	1.41476		ENSG00000235499	ENSG00000235499.1	lncRNA	AC073046.1	0.14188	1.67373	0.306857	0.762585	0.821147	-6.1829		-2.79302
ENSG00000214753	ENSG00000214753.4	proteinoding	HNRNPUL2	-2.65102	4.34048	-10.0062	1.1981e-08	8.30218e-07	10.1795		ENSG00000214753	ENSG00000214753.4	proteinoding	HNRNPUL2	-1.95047	4.34048	-8.16367	2.29986e-07	1.82894e-05	7.28712		-0.700545
ENSG00000260229	ENSG00000260229.1	processedseudogene	PPIAP51	-2.65041	-0.686554	-2.23707	0.038603	0.0870235	-3.69514		ENSG00000260229	ENSG00000260229.1	processedseudogene	PPIAP51	1.99114	-0.686554	1.85503	0.0805722	0.136924	-4.25886		-4.64154
ENSG00000171054	ENSG00000171054.8	proteinoding	OR13H1	-2.64855	-0.675852	-2.2152	0.0403179	0.0899785	-3.67934		ENSG00000171054	ENSG00000171054.8	proteinoding	OR13H1	2.31749	-0.675852	2.70613	0.0147429	0.0362441	-2.92197		-4.96604
ENSG00000108055	ENSG00000108055.10	proteinoding	SMC3	-2.64618	7.37461	-10.6837	4.44925e-09	4.70771e-07	11.1493		ENSG00000108055	ENSG00000108055.10	proteinoding	SMC3	-2.11693	7.37461	-8.55008	1.1964e-07	1.1507e-05	7.90705		-0.529255
ENSG00000112159	ENSG00000112159.12	proteinoding	MDN1	-2.6412	8.56	-7.22294	1.2243e-06	2.28957e-05	5.51136		ENSG00000112159	ENSG00000112159.12	proteinoding	MDN1	-0.656993	8.56	-1.75595	0.0966384	0.157989	-5.40271		-1.98421
ENSG00000271347	ENSG00000271347.1	sensentronic	RP11-701H24.7	-2.63918	-1.00758	-2.31882	0.032774	0.0763782	-3.50256		ENSG00000271347	ENSG00000271347.1	sensentronic	RP11-701H24.7	-1.02792	-1.00758	-1.37944	0.185189	0.265578	-4.99986		-1.61126
ENSG00000064393	ENSG00000064393.16	proteinoding	HIPK2	-2.63625	6.92046	-7.49048	7.51923e-07	1.59189e-05	6.02065		ENSG00000064393	ENSG00000064393.16	proteinoding	HIPK2	-1.38791	6.92046	-4.05709	0.000782151	0.00470192	-0.864168		-1.24834
ENSG00000169184	ENSG00000169184.6	proteinoding	MN1	-2.63017	6.6802	-10.4604	6.13485e-09	5.42074e-07	10.8298		ENSG00000169184	ENSG00000169184.6	proteinoding	MN1	-0.934283	6.6802	-3.61576	0.00206134	0.00905406	-1.7984		-1.69589
ENSG00000273245	ENSG00000273245.1	lncRNA	AC092653.1	-2.62981	-1.7688	-2.00581	0.0606404	0.123847	-3.94559		ENSG00000273245	ENSG00000273245.1	lncRNA	AC092653.1	-0.290456	-1.7688	-0.313524	0.7576	0.817249	-5.68206		-2.33936
ENSG00000239552	ENSG00000239552.2	lncRNA	HOXB-AS2	-2.62658	-2.61926	-2.1991	0.0416245	0.0922498	-3.65166		ENSG00000239552	ENSG00000239552.2	lncRNA	HOXB-AS2	2.40802	-2.61926	2.54898	0.0204727	0.046472	-3.12672		-5.03459
ENSG00000253854	ENSG00000253854.1	lncRNA	AC010834.3	-2.62522	-0.396502	-3.11681	0.00612753	0.0202107	-2.17425		ENSG00000253854	ENSG00000253854.1	lncRNA	AC010834.3	-0.436292	-0.396502	-0.588078	0.564017	0.648295	-5.66251		-2.18893
ENSG00000152127	ENSG00000152127.9	proteinoding	MGAT5	-2.62467	6.24499	-10.596	5.04432e-09	4.89636e-07	11.0275		ENSG00000152127	ENSG00000152127.9	proteinoding	MGAT5	-1.3711	6.24499	-5.60946	2.84238e-05	0.000500862	2.43843		-1.25357
ENSG00000240731	ENSG00000240731.1	lncRNA	AL139287.1	-2.6199	-0.158354	-4.12985	0.0006669	0.00351556	-0.262727		ENSG00000240731	ENSG00000240731.1	lncRNA	AL139287.1	-0.816614	-0.158354	-1.5453	0.140221	0.21261	-4.80718		-1.80328
ENSG00000094916	ENSG00000094916.16	proteinoding	CBX5	-2.61531	9.34804	-10.5832	5.13771e-09	4.91039e-07	11.0106		ENSG00000094916	ENSG00000094916.16	proteinoding	CBX5	-1.71527	9.34804	-6.94855	2.03891e-06	7.99292e-05	5.0896		-0.900038
ENSG00000162614	ENSG00000162614.19	proteinoding	NEXN	-2.61529	3.59376	-5.35936	4.77048e-05	0.000422189	2.01579		ENSG00000162614	ENSG00000162614.19	proteinoding	NEXN	-0.850071	3.59376	-1.69815	0.107244	0.171682	-5.21454		-1.76522
ENSG00000181222	ENSG00000181222.19	proteinoding	POLR2A	-2.61375	9.46782	-11.7646	1.00626e-09	1.9808e-07	12.6199		ENSG00000181222	ENSG00000181222.19	proteinoding	POLR2A	-2.55149	9.46782	-11.4312	1.57311e-09	1.18084e-06	12.1566		-0.0622647
ENSG00000248835	ENSG00000248835.2	proteinoding	AL357673.1	-2.61371	2.66218	-7.91686	3.52632e-07	8.9289e-06	6.8577		ENSG00000248835	ENSG00000248835.2	proteinoding	AL357673.1	-1.76426	2.66218	-5.87378	1.65833e-05	0.000349232	3.17426		-0.849458
ENSG00000005339	ENSG00000005339.150	proteinoding	CREBBP	-2.613	8.55137	-8.0721	2.69257e-07	7.26428e-06	7.04173		ENSG00000005339	ENSG00000005339.150	proteinoding	CREBBP	-1.3265	8.55137	-4.05826	0.00078015	0.00469331	-0.852033		-1.28649
ENSG00000173230	ENSG00000173230.151	proteinoding	GOLGB1	-2.61134	8.17162	-7.41837	8.56687e-07	1.75974e-05	5.87176		ENSG00000173230	ENSG00000173230.151	proteinoding	GOLGB1	-1.29468	8.17162	-3.65149	0.00190582	0.00857875	-1.73634		-1.31667
ENSG00000198752	ENSG00000198752.11	proteinoding	CDC42BPB	-2.61109	7.86299	-8.50827	1.28291e-07	4.2341e-06	7.78536		ENSG00000198752	ENSG00000198752.11	proteinoding	CDC42BPB	-1.0041	7.86299	-3.25921	0.0044976	0.0153067	-2.57699		-1.60699
ENSG00000124831	ENSG00000124831.19	proteinoding	LRRFIP1	-2.60505	7.42958	-10.3371	7.34081e-09	6.19149e-07	10.6511		ENSG00000124831	ENSG00000124831.19	proteinoding	LRRFIP1	-1.74291	7.42958	-6.91105	2.18782e-06	8.39922e-05	5.00551		-0.862143
ENSG00000080603	ENSG00000080603.17	proteinoding	SRCAP	-2.60503	9.14492	-8.12704	2.44924e-07	6.81704e-06	7.14366		ENSG00000080603	ENSG00000080603.17	proteinoding	SRCAP	-1.42509	9.14492	-4.41993	0.000354068	0.00280234	-0.0623837		-1.17993
ENSG00000225113	ENSG00000225113.1	lncRNA	AL355310.1	-2.60301	-1.7084	-2.03762	0.0570501	0.118012	-3.88995		ENSG00000225113	ENSG00000225113.1	lncRNA	AL355310.1	0.343363	-1.7084	0.422258	0.677996	0.750781	-5.70646		-2.94637
ENSG00000170004	ENSG00000170004.170	proteinoding	CHD3	-2.60101	9.11304	-11.1519	2.30532e-09	2.85176e-07	11.8032		ENSG00000170004	ENSG00000170004.170	proteinoding	CHD3	-1.68001	9.11304	-7.17283	1.3428e-06	5.90632e-05	5.50573		-0.921005
ENSG00000139645	ENSG00000139645.10	proteinoding	ANKRD52	-2.599	7.92527	-11.8997	8.41944e-10	1.83673e-07	12.7965		ENSG00000139645	ENSG00000139645.10	proteinoding	ANKRD52	-1.69142	7.92527	-7.73745	4.8353e-07	2.92544e-05	6.51666		-0.907582
ENSG00000170776	ENSG00000170776.22	proteinoding	AKAP13	-2.59505	8.03137	-7.35181	9.66903e-07	1.91545e-05	5.74872		ENSG00000170776	ENSG00000170776.22	proteinoding	AKAP13	-0.827478	8.03137	-2.32503	0.0323665	0.0664111	-4.44214		-1.76757
ENSG00000197077	ENSG00000197077.13	proteinoding	KIAA1671	-2.5896	6.86058	-10.33	7.41838e-09	6.19435e-07	10.6411		ENSG00000197077	ENSG00000197077.13	proteinoding	KIAA1671	-1.04779	6.86058	-4.18568	0.000590186	0.00392794	-0.589324		-1.54181
ENSG00000197081	ENSG00000197081.160	proteinoding	IGF2R	-2.58714	9.20766	-14.0277	6.18253e-11	4.9005e-08	15.3385		ENSG00000197081	ENSG00000197081.160	proteinoding	IGF2R	-1.14006	9.20766	-6.016	1.24558e-05	0.000288906	3.2864		-1.44708
ENSG00000108175	ENSG00000108175.17	proteinoding	ZMIZ1	-2.58464	7.70121	-10.1512	9.6527e-09	7.35938e-07	10.3782		ENSG00000108175	ENSG00000108175.17	proteinoding	ZMIZ1	-1.4871	7.70121	-5.79561	1.943e-05	0.000388235	2.82117		-1.09754
ENSG00000169926	ENSG00000169926.11	proteinoding	KLF13	-2.58329	8.09524	-12.2238	5.52588e-10	1.6479e-07	13.2105		ENSG00000169926	ENSG00000169926.11	proteinoding	KLF13	-1.48553	8.09524	-6.97131	1.95367e-06	7.73136e-05	5.12355		-1.09776
ENSG00000263089	ENSG00000263089.1	lncRNA	AC007114.2	-2.58214	-0.898713	-2.1406	0.0467069	0.100716	-3.81869		ENSG00000263089	ENSG00000263089.1	lncRNA	AC007114.2	1.41586	-0.898713	1.4014	0.178637	0.257841	-4.86596		-3.998
ENSG00000123104	ENSG00000123104.12	proteinoding	ITPR2	-2.58132	6.26685	-9.03178	5.43652e-08	2.27544e-06	8.65836		ENSG00000123104	ENSG00000123104.12	proteinoding	ITPR2	-1.18132	6.26685	-4.24048	0.000523554	0.00365219	-0.469407		-1.4
ENSG00000101350	ENSG00000101350.8	proteinoding	KIF3B	-2.57726	6.46404	-19.4541	2.8641e-13	2.39153e-09	20.3623		ENSG00000101350	ENSG00000101350.8	proteinoding	KIF3B	-1.6382	6.46404	-12.5037	3.86835e-10	6.88444e-07	13.5179		-0.93906
ENSG00000164916	ENSG00000164916.11	proteinoding	FOXK1	-2.57691	8.63809	-9.41199	2.97466e-08	1.52383e-06	9.25516		ENSG00000164916	ENSG00000164916.11	proteinoding	FOXK1	-1.13779	8.63809	-4.09599	0.000718229	0.00445889	-0.766706		-1.43912
ENSG00000161509	ENSG00000161509.14	proteinoding	GRIN2C	-2.57034	0.755107	-1.91461	0.0720893	0.141335	-4.27585		ENSG00000161509	ENSG00000161509.14	proteinoding	GRIN2C	2.76551	0.755107	2.80061	0.0120741	0.0312083	-2.84612		-5.33585
ENSG00000259366	ENSG00000259366.1	lncRNA	AC108449.2	-2.569	-0.441282	-2.94404	0.00889137	0.0269886	-2.48473		ENSG00000259366	ENSG00000259366.1	lncRNA	AC108449.2	-0.708461	-0.441282	-0.978969	0.340978	0.435047	-5.39766		-1.86054
ENSG00000128731	ENSG00000128731.18	proteinoding	HERC2	-2.56812	8.70261	-7.8504	3.96186e-07	9.77297e-06	6.6539		ENSG00000128731	ENSG00000128731.18	proteinoding	HERC2	-0.533883	8.70261	-1.61354	0.12457	0.193698	-5.62267		-2.03424
ENSG00000244556	ENSG00000244556.1	processedseudogene	ODCP	-2.56615	-1.26799	-2.76272	0.0130832	0.0367149	-2.78038		ENSG00000244556	ENSG00000244556.1	processedseudogene	ODCP	1.63866	-1.26799	2.11031	0.049556	0.0926643	-3.85337		-4.20481
ENSG00000260349	ENSG00000260349.1	lncRNA	AC087190.1	-2.5628	2.22489	-6.26939	7.5296e-06	9.51167e-05	3.93042		ENSG00000260349	ENSG00000260349.1	lncRNA	AC087190.1	-0.364796	2.22489	-0.794523	0.437567	0.531832	-5.92596		-2.198
ENSG00000196498	ENSG00000196498.130	proteinoding	NCOR2	-2.55937	10.7405	-8.75242	8.56032e-08	3.11454e-06	8.21408		ENSG00000196498	ENSG00000196498.130	proteinoding	NCOR2	-1.72335	10.7405	-5.79456	1.94719e-05	0.000388235	2.86051		-0.836023
ENSG00000155974	ENSG00000155974.120	proteinoding	GRIP1	-2.55927	-1.37118	-2.26753	0.0363272	0.0829116	-3.60571		ENSG00000155974	ENSG00000155974.120	proteinoding	GRIP1	2.45652	-1.37118	2.30806	0.0334917	0.068076	-3.51594		-5.01579
ENSG00000116852	ENSG00000116852.15	proteinoding	KIF21B	-2.55912	5.52106	-6.00718	1.26778e-05	0.000144123	3.17587		ENSG00000116852	ENSG00000116852.15	proteinoding	KIF21B	-0.44874	5.52106	-1.02563	0.319079	0.412656	-6.3132		-2.11038
ENSG00000015133	ENSG00000015133.19	proteinoding	CCDC88C	-2.55865	6.5892	-7.03495	1.73448e-06	2.96782e-05	5.16885		ENSG00000015133	ENSG00000015133.19	proteinoding	CCDC88C	-1.097	6.5892	-3.07206	0.00675	0.0203218	-2.97308		-1.46165
ENSG00000151914	ENSG00000151914.203	proteinoding	DST	-2.55725	8.43371	-7.96978	3.21542e-07	8.33812e-06	6.8604		ENSG00000151914	ENSG00000151914.203	proteinoding	DST	-0.946457	8.43371	-2.89337	0.00990972	0.0269883	-3.32121		-1.61079
ENSG00000213412	ENSG00000213412.3	processedseudogene	HNRNPA1P33	-2.55644	1.07864	-7.51523	7.1911e-07	1.5357e-05	6.06449		ENSG00000213412	ENSG00000213412.3	processedseudogene	HNRNPA1P33	-2.22059	1.07864	-5.4057	4.33164e-05	0.00067417	2.16336		-0.335845
ENSG00000262999	ENSG00000262999.1	lncRNA	AC099489.3	-2.54409	-2.86782	-1.87993	0.0769251	0.148945	-4.09861		ENSG00000262999	ENSG00000262999.1	lncRNA	AC099489.3	2.89106	-2.86782	2.65448	0.016432	0.0393086	-2.95669		-5.43515
ENSG00000086758	ENSG00000086758.16	proteinoding	HUWE1	-2.54196	10.8806	-10.2633	8.18081e-09	6.59998e-07	10.5533		ENSG00000086758	ENSG00000086758.16	proteinoding	HUWE1	-1.18641	10.8806	-4.6801	0.000201596	0.00190422	0.538131		-1.35555
ENSG00000141867	ENSG00000141867.180	proteinoding	BRD4	-2.53605	9.44594	-8.45317	1.40699e-07	4.5273e-06	7.70172		ENSG00000141867	ENSG00000141867.180	proteinoding	BRD4	-2.29952	9.44594	-7.52584	7.0551e-07	3.77629e-05	6.15433		-0.236532
ENSG00000188778	ENSG00000188778.6	proteinoding	ADRB3	-2.53593	-2.467	-2.15414	0.0454818	0.0987076	-3.71663		ENSG00000188778	ENSG00000188778.6	proteinoding	ADRB3	3.32353	-2.467	3.91553	0.00106707	0.00576512	-0.765431		-5.85946
ENSG00000119457	ENSG00000119457.8	proteinoding	SLC46A2	-2.53593	-3.01711	-2.87384	0.0103318	0.030425	-2.61562		ENSG00000119457	ENSG00000119457.8	proteinoding	SLC46A2	3.90996	-3.01711	5.76137	2.08316e-05	0.000407266	2.12412		-6.4459
ENSG00000257151	ENSG00000257151.1	lincRNA	PWAR6	-2.5312	2.86224	-3.91911	0.00105871	0.00507474	-0.789957		ENSG00000257151	ENSG00000257151.1	lincRNA	PWAR6	-0.0118889	2.86224	-0.0258373	0.97968	0.985641	-6.58631		-2.51931
ENSG00000173442	ENSG00000173442.13	proteinoding	EHBP1L1	-2.53037	7.08766	-9.60632	2.19981e-08	1.23278e-06	9.55516		ENSG00000173442	ENSG00000173442.13	proteinoding	EHBP1L1	-1.12348	7.08766	-4.26738	0.00049368	0.00350232	-0.413219		-1.40689
ENSG00000198899	ENSG00000198899.2	proteinoding	MT-ATP6	-2.52935	11.7806	-4.3444	0.000417339	0.00241831	-0.292528		ENSG00000198899	ENSG00000198899.2	proteinoding	MT-ATP6	-1.8425	11.7806	-3.09441	0.00643182	0.0195941	-2.83132		-0.686845
ENSG00000054523	ENSG00000054523.18	proteinoding	KIF1B	-2.52849	7.26398	-9.96002	1.284e-08	8.7522e-07	10.0936		ENSG00000054523	ENSG00000054523.18	proteinoding	KIF1B	-0.945094	7.26398	-3.72054	0.00163763	0.00776779	-1.5949		-1.5834
ENSG00000128271	ENSG00000128271.22	proteinoding	ADORA2A	-2.52413	-1.579	-2.16585	0.0444468	0.0970022	-3.76044		ENSG00000128271	ENSG00000128271.22	proteinoding	ADORA2A	3.15441	-1.579	2.83524	0.0112174	0.0295194	-2.65823		-5.67854
ENSG00000134318	ENSG00000134318.14	proteinoding	ROCK2	-2.52226	7.65122	-10.0004	1.2085e-08	8.33966e-07	10.1542		ENSG00000134318	ENSG00000134318.14	proteinoding	ROCK2	-1.31302	7.65122	-5.2091	6.53432e-05	0.000876491	1.60207		-1.20924
ENSG00000220008	ENSG00000220008.3	proteinoding	LINGO3	-2.51721	-1.83238	-1.66875	0.113016	0.201724	-4.42957		ENSG00000220008	ENSG00000220008.3	proteinoding	LINGO3	3.66007	-1.83238	2.79907	0.0121136	0.0312908	-2.71793		-6.17728
ENSG00000254662	ENSG00000254662.1	lncRNA	AP000781.1	-2.51467	-1.03297	-4.57993	0.000250261	0.00162054	0.566829		ENSG00000254662	ENSG00000254662.1	lncRNA	AP000781.1	-2.56078	-1.03297	-4.26185	0.000499685	0.00352992	-0.183535		0.046105
ENSG00000130749	ENSG00000130749.10	proteinoding	ZC3H4	-2.51425	7.87019	-10.1578	9.55847e-09	7.32231e-07	10.3881		ENSG00000130749	ENSG00000130749.10	proteinoding	ZC3H4	-1.42392	7.87019	-5.72945	2.22317e-05	0.000425281	2.68438		-1.09032
ENSG00000136010	ENSG00000136010.14	proteinoding	ALDH1L2	-2.50796	5.1263	-5.09564	8.30045e-05	0.000661975	1.31634		ENSG00000136010	ENSG00000136010.14	proteinoding	ALDH1L2	-1.041	5.1263	-2.12405	0.0482439	0.090711	-4.7429		-1.46696
ENSG00000085185	ENSG00000085185.15	proteinoding	BCORL1	-2.50475	6.04642	-6.36453	6.24672e-06	8.20127e-05	3.89364		ENSG00000085185	ENSG00000085185.15	proteinoding	BCORL1	-1.46492	6.04642	-3.88763	0.00113448	0.00601075	-1.23313		-1.03983
ENSG00000224885	ENSG00000224885.1	lncRNA	EIPR1-IT1	-2.50042	-2.5107	-1.88864	0.0756846	0.14714	-4.08819		ENSG00000224885	ENSG00000224885.1	lncRNA	EIPR1-IT1	2.67779	-2.5107	2.56646	0.0197438	0.0451982	-3.09938		-5.17821
ENSG00000234160	ENSG00000234160.1	lncRNA	AL513165.1	-2.49402	0.600478	-4.92821	0.000118441	0.000886982	1.29492		ENSG00000234160	ENSG00000234160.1	lncRNA	AL513165.1	-0.639957	0.600478	-1.56443	0.135675	0.207337	-4.91081		-1.85407
ENSG00000249779	ENSG00000249779.1	processedseudogene	AC106800.1	-2.48994	-2.7741	-2.05891	0.0547544	0.114357	-3.85679		ENSG00000249779	ENSG00000249779.1	processedseudogene	AC106800.1	2.82016	-2.7741	2.8403	0.0110973	0.0292864	-2.65425		-5.3101
ENSG00000262979	ENSG00000262979.1	lncRNA	AC124319.1	-2.48967	-2.08869	-1.71498	0.104057	0.188763	-4.33333		ENSG00000262979	ENSG00000262979.1	lncRNA	AC124319.1	2.67156	-2.08869	2.28686	0.0349485	0.0703775	-3.54542		-5.16123
ENSG00000126464	ENSG00000126464.14	proteinoding	PRR12	-2.48588	7.31418	-8.66716	9.85112e-08	3.52278e-06	8.05062		ENSG00000126464	ENSG00000126464.14	proteinoding	PRR12	-1.55562	7.31418	-5.42818	4.1339e-05	0.000651898	2.05928		-0.930261
ENSG00000167291	ENSG00000167291.161	proteinoding	TBC1D16	-2.48509	6.32177	-6.62477	3.77129e-06	5.48351e-05	4.37823		ENSG00000167291	ENSG00000167291.161	proteinoding	TBC1D16	-1.01721	6.32177	-2.7007	0.0149122	0.0365337	-3.71709		-1.46788
ENSG00000260482	ENSG00000260482.3	lncRNA	AC008870.1	-2.48228	2.18938	-5.34436	4.92207e-05	0.000431942	2.13602		ENSG00000260482	ENSG00000260482.3	lncRNA	AC008870.1	-0.579006	2.18938	-1.23877	0.231841	0.319319	-5.53696		-1.90328
ENSG00000145555	ENSG00000145555.15	proteinoding	MYO10	-2.48142	9.11461	-11.2652	1.97259e-09	2.63871e-07	11.9571		ENSG00000145555	ENSG00000145555.15	proteinoding	MYO10	-1.54956	9.11461	-6.97973	1.92308e-06	7.68314e-05	5.14777		-0.931853
ENSG00000149599	ENSG00000149599.15	proteinoding	DUSP15	-2.47852	-2.4673	-1.79753	0.0895842	0.168304	-4.2094		ENSG00000149599	ENSG00000149599.15	proteinoding	DUSP15	3.61262	-2.4673	3.38718	0.00340176	0.0126327	-1.71802		-6.09113
ENSG00000182095	ENSG00000182095.14	proteinoding	TNRC18	-2.4766	8.67229	-9.2883	3.61272e-08	1.74371e-06	9.06222		ENSG00000182095	ENSG00000182095.14	proteinoding	TNRC18	-0.968414	8.67229	-3.6148	0.00206572	0.00906398	-1.80937		-1.50818
ENSG00000130396	ENSG00000130396.200	proteinoding	AFDN	-2.47635	7.97081	-8.52238	1.253e-07	4.166e-06	7.80863		ENSG00000130396	ENSG00000130396.200	proteinoding	AFDN	-1.0953	7.97081	-3.72391	0.00162557	0.00774082	-1.57856		-1.38105
ENSG00000168016	ENSG00000168016.150	proteinoding	TRANK1	-2.46926	4.49794	-9.66094	2.02247e-08	1.17275e-06	9.66987		ENSG00000168016	ENSG00000168016.150	proteinoding	TRANK1	-0.797356	4.49794	-3.41686	0.00318794	0.0121025	-2.15063		-1.6719
ENSG00000260917	ENSG00000260917.1	lncRNA	AL158212.3	-2.46782	2.69623	-4.97762	0.000106613	0.000815219	1.40421		ENSG00000260917	ENSG00000260917.1	lncRNA	AL158212.3	-0.602158	2.69623	-1.63571	0.119814	0.187849	-5.26239		-1.86567
ENSG00000182700	ENSG00000182700.5	proteinoding	IGIP	-2.4678	1.34289	-4.48783	0.000305524	0.00188836	0.46818		ENSG00000182700	ENSG00000182700.5	proteinoding	IGIP	-1.37613	1.34289	-3.52575	0.00251142	0.0103404	-1.54126		-1.09167
ENSG00000185219	ENSG00000185219.17	proteinoding	ZNF445	-2.46605	5.64847	-7.65827	5.56564e-07	1.26114e-05	6.32824		ENSG00000185219	ENSG00000185219.17	proteinoding	ZNF445	-0.617777	5.64847	-1.91907	0.071487	0.124409	-5.12527		-1.84827
ENSG00000269693	ENSG00000269693.1	proteinoding	AC010422.6	-2.46598	-0.545886	-3.3525	0.00366954	0.0135818	-1.73531		ENSG00000269693	ENSG00000269693.1	proteinoding	AC010422.6	1.29019	-0.545886	1.73637	0.100125	0.162601	-4.4167		-3.75618
ENSG00000213064	ENSG00000213064.10	proteinoding	SFT2D2	-2.4653	6.32498	-9.74685	1.77323e-08	1.08472e-06	9.7746		ENSG00000213064	ENSG00000213064.10	proteinoding	SFT2D2	-1.08635	6.32498	-4.32294	0.00043732	0.00321705	-0.287081		-1.37895
ENSG00000160007	ENSG00000160007.19	proteinoding	ARHGAP35	-2.46508	7.86573	-11.3133	1.84687e-09	2.54898e-07	12.0214		ENSG00000160007	ENSG00000160007.19	proteinoding	ARHGAP35	-1.61294	7.86573	-7.38143	9.1614e-07	4.43465e-05	5.87846		-0.85214
ENSG00000197535	ENSG00000197535.15	proteinoding	MYO5A	-2.46383	5.98478	-11.3868	1.67071e-09	2.42108e-07	12.1211		ENSG00000197535	ENSG00000197535.15	proteinoding	MYO5A	-1.26873	5.98478	-5.94468	1.43735e-05	0.000318994	3.1271		-1.1951
ENSG00000145012	ENSG00000145012.13	proteinoding	LPP	-2.46044	7.07856	-7.39274	8.975e-07	1.81896e-05	5.82435		ENSG00000145012	ENSG00000145012.13	proteinoding	LPP	-1.23203	7.07856	-3.71096	0.00167246	0.0078943	-1.61719		-1.22842
ENSG00000249456	ENSG00000249456.1	lncRNA	AL731577.2	-2.4602	1.92334	-6.51477	4.66278e-06	6.49987e-05	4.3575		ENSG00000249456	ENSG00000249456.1	lncRNA	AL731577.2	-1.0974	1.92334	-3.50416	0.00263316	0.0106809	-1.61665		-1.36279
ENSG00000143322	ENSG00000143322.21	proteinoding	ABL2	-2.458	7.00877	-7.75093	4.72129e-07	1.11207e-05	6.4735		ENSG00000143322	ENSG00000143322.21	proteinoding	ABL2	-0.795553	7.00877	-2.51411	0.022004	0.0491594	-4.09255		-1.66245
ENSG00000185499	ENSG00000185499.16	proteinoding	MUC1	-2.45794	6.38515	-12.1547	6.04006e-10	1.68432e-07	13.1229		ENSG00000185499	ENSG00000185499.16	proteinoding	MUC1	-2.56383	6.38515	-12.6235	3.32764e-10	6.88444e-07	13.6575		0.105895
ENSG00000143190	ENSG00000143190.231	proteinoding	POU2F1	-2.44965	6.95619	-6.76222	2.89963e-06	4.44664e-05	4.64323		ENSG00000143190	ENSG00000143190.231	proteinoding	POU2F1	-1.25054	6.95619	-3.47931	0.00278053	0.0110507	-2.11418		-1.19911
ENSG00000135862	ENSG00000135862.6	proteinoding	LAMC1	-2.44922	8.16934	-11.4134	1.61151e-09	2.42099e-07	12.1564		ENSG00000135862	ENSG00000135862.6	proteinoding	LAMC1	-1.7015	8.16934	-7.93152	3.43719e-07	2.32765e-05	6.85812		-0.747729
ENSG00000163820	ENSG00000163820.15	proteinoding	FYCO1	-2.44741	6.79436	-7.32366	1.01787e-06	1.98813e-05	5.69844		ENSG00000163820	ENSG00000163820.15	proteinoding	FYCO1	-1.13939	6.79436	-3.42151	0.00315563	0.0120267	-2.23683		-1.30802
ENSG00000224822	ENSG00000224822.1	lncRNA	THRB-IT1	-2.44547	-2.28794	-2.17563	0.0435989	0.095595	-3.71621		ENSG00000224822	ENSG00000224822.1	lncRNA	THRB-IT1	3.39359	-2.28794	3.33085	0.00384723	0.0137078	-1.83255		-5.83906
ENSG00000147852	ENSG00000147852.16	proteinoding	VLDLR	-2.44531	4.66573	-8.63617	1.03693e-07	3.64562e-06	8.04704		ENSG00000147852	ENSG00000147852.16	proteinoding	VLDLR	-0.672993	4.66573	-2.3692	0.0296015	0.0619867	-4.24263		-1.77232
ENSG00000164236	ENSG00000164236.12	proteinoding	ANKRD33B	-2.4441	2.01135	-4.79408	0.000157787	0.00111892	1.03204		ENSG00000164236	ENSG00000164236.12	proteinoding	ANKRD33B	-0.619374	2.01135	-1.22493	0.236886	0.324847	-5.52656		-1.82472
ENSG00000163915	ENSG00000163915.7	lncRNA	IGF2BP2-AS1	-2.44094	-0.334293	-2.06453	0.054163	0.113391	-3.94312		ENSG00000163915	ENSG00000163915.7	lncRNA	IGF2BP2-AS1	1.76891	-0.334293	2.09868	0.0506915	0.0942808	-3.99838		-4.20985
ENSG00000196914	ENSG00000196914.9	proteinoding	ARHGEF12	-2.44	7.33651	-11.956	7.82065e-10	1.81396e-07	12.8692		ENSG00000196914	ENSG00000196914.9	proteinoding	ARHGEF12	-1.26301	7.33651	-6.18825	8.83828e-06	0.000227426	3.6061		-1.177
ENSG00000231744	ENSG00000231744.1	processedseudogene	AL669818.1	-2.43911	-1.71275	-1.57574	0.133046	0.228847	-4.49799		ENSG00000231744	ENSG00000231744.1	processedseudogene	AL669818.1	1.08826	-1.71275	1.09311	0.289212	0.381233	-5.23154		-3.52738
ENSG00000198886	ENSG00000198886.2	proteinoding	MT-ND4	-2.43693	12.9445	-3.96542	0.000956381	0.00467141	-1.08091		ENSG00000198886	ENSG00000198886.2	proteinoding	MT-ND4	-1.45084	12.9445	-2.31513	0.0330189	0.0673937	-4.33483		-0.986091
ENSG00000101966	ENSG00000101966.13	proteinoding	XIAP	-2.4314	5.66278	-7.9646	3.24451e-07	8.36162e-06	6.87907		ENSG00000101966	ENSG00000101966.13	proteinoding	XIAP	-0.992321	5.66278	-3.37165	0.00351922	0.012911	-2.32365		-1.43907
ENSG00000155506	ENSG00000155506.18	proteinoding	LARP1	-2.4297	9.89639	-12.0861	6.60092e-10	1.68432e-07	13.0326		ENSG00000155506	ENSG00000155506.18	proteinoding	LARP1	-1.55345	9.89639	-7.60799	6.08834e-07	3.42341e-05	6.30479		-0.876256
ENSG00000105810	ENSG00000105810.10	proteinoding	CDK6	-2.42543	6.44522	-8.56993	1.15749e-07	3.92092e-06	7.89719		ENSG00000105810	ENSG00000105810.10	proteinoding	CDK6	-1.22553	6.44522	-4.41526	0.000357686	0.00282096	-0.0927667		-1.1999
ENSG00000111961	ENSG00000111961.18	proteinoding	SASH1	-2.41894	5.86871	-8.18507	2.21701e-07	6.35957e-06	7.25319		ENSG00000111961	ENSG00000111961.18	proteinoding	SASH1	-0.667631	5.86871	-2.30328	0.0338153	0.0685667	-4.47132		-1.75131
ENSG00000005810	ENSG00000005810.18	proteinoding	MYCBP2	-2.41876	7.53476	-7.30609	1.05109e-06	2.04583e-05	5.66373		ENSG00000005810	ENSG00000005810.18	proteinoding	MYCBP2	-0.830943	7.53476	-2.49964	0.0226706	0.0503321	-4.11752		-1.58782
ENSG00000152818	ENSG00000152818.18	proteinoding	UTRN	-2.41723	7.25714	-7.96211	3.25865e-07	8.38513e-06	6.84655		ENSG00000152818	ENSG00000152818.18	proteinoding	UTRN	-0.727947	7.25714	-2.39557	0.0280569	0.0593778	-4.31695		-1.68929
ENSG00000122863	ENSG00000122863.6	proteinoding	CHST3	-2.41692	6.33024	-15.7931	9.02508e-12	2.09537e-08	17.1769		ENSG00000122863	ENSG00000122863.6	proteinoding	CHST3	-1.32022	6.33024	-8.63255	1.04316e-07	1.05581e-05	8.04578		-1.0967
ENSG00000257923	ENSG00000257923.12	proteinoding	CUX1	-2.41537	8.31395	-7.07401	1.61275e-06	2.80844e-05	5.23459		ENSG00000257923	ENSG00000257923.12	proteinoding	CUX1	-1.15823	8.31395	-3.37356	0.00350454	0.0128844	-2.32956		-1.25714
ENSG00000216809	ENSG00000216809.1	processedseudogene	AL589993.1	-2.41507	-2.80512	-2.09768	0.0507899	0.107789	-3.80119		ENSG00000216809	ENSG00000216809.1	processedseudogene	AL589993.1	3.61438	-2.80512	3.90379	0.00109494	0.00587389	-0.857185		-6.02945
ENSG00000263244	ENSG00000263244.2	lncRNA	AC087190.3	-2.41334	5.48853	-7.75969	4.6487e-07	1.10118e-05	6.50631		ENSG00000263244	ENSG00000263244.2	lncRNA	AC087190.3	-0.0431793	5.48853	-0.130911	0.897343	0.92424	-6.80995		-2.37016
ENSG00000154864	ENSG00000154864.13	proteinoding	PIEZO2	-2.41234	6.14249	-7.87688	3.78197e-07	9.41266e-06	6.70464		ENSG00000154864	ENSG00000154864.13	proteinoding	PIEZO2	-1.27135	6.14249	-4.17479	0.000604419	0.00399596	-0.603863		-1.14099
ENSG00000068650	ENSG00000068650.18	proteinoding	ATP11A	-2.41133	7.63272	-11.3523	1.75108e-09	2.47888e-07	12.074		ENSG00000068650	ENSG00000068650.18	proteinoding	ATP11A	-1.27967	7.63272	-5.99931	1.28794e-05	0.000296261	3.23102		-1.13166
ENSG00000242170	ENSG00000242170.2	miscNA	RN7SL329P	-2.40738	-2.5198	-1.89635	0.0746013	0.145372	-4.08867		ENSG00000242170	ENSG00000242170.2	miscNA	RN7SL329P	3.35225	-2.5198	3.2321	0.00477103	0.0159433	-1.99301		-5.75962
ENSG00000167100	ENSG00000167100.15	proteinoding	SAMD14	-2.40556	0.362895	-1.7916	0.090562	0.169645	-4.4043		ENSG00000167100	ENSG00000167100.15	proteinoding	SAMD14	2.5683	0.362895	2.69304	0.0151546	0.0370166	-3.02208		-4.97386
ENSG00000134313	ENSG00000134313.160	proteinoding	KIDINS220	-2.40072	6.44465	-11.5468	1.34577e-09	2.14042e-07	12.3343		ENSG00000134313	ENSG00000134313.160	proteinoding	KIDINS220	-1.34528	6.44465	-6.54488	4.39892e-06	0.000137506	4.30653		-1.05544
ENSG00000197321	ENSG00000197321.15	proteinoding	SVIL	-2.39966	7.82112	-8.40639	1.52218e-07	4.81446e-06	7.61282		ENSG00000197321	ENSG00000197321.15	proteinoding	SVIL	-1.00288	7.82112	-3.48642	0.00273751	0.0109356	-2.09201		-1.39678
ENSG00000166147	ENSG00000166147.14	proteinoding	FBN1	-2.39925	6.92447	-9.46654	2.73189e-08	1.44265e-06	9.34056		ENSG00000166147	ENSG00000166147.14	proteinoding	FBN1	-0.962141	6.92447	-3.82264	0.00130859	0.00667292	-1.37538		-1.43711
ENSG00000130723	ENSG00000130723.21	proteinoding	PRRC2B	-2.39867	10.348	-8.39551	1.55035e-07	4.89429e-06	7.6156		ENSG00000130723	ENSG00000130723.21	proteinoding	PRRC2B	-1.19197	10.348	-4.12103	0.0006799	0.00429054	-0.681036		-1.2067
ENSG00000007314	ENSG00000007314.12	proteinoding	SCN4A	-2.39845	1.89123	-3.58912	0.00218549	0.0090363	-1.38673		ENSG00000007314	ENSG00000007314.12	proteinoding	SCN4A	0.388308	1.89123	0.71663	0.483088	0.57572	-6.0387		-2.78676
ENSG00000128165	ENSG00000128165.9	proteinoding	ADM2	-2.39307	4.99791	-8.12989	2.43727e-07	6.80642e-06	7.18026		ENSG00000128165	ENSG00000128165.9	proteinoding	ADM2	-1.25264	4.99791	-4.28629	0.000473722	0.00339972	-0.305013		-1.14043
ENSG00000271781	ENSG00000271781.1	lncRNA	AC026740.1	-2.39031	3.70656	-3.38226	0.00343853	0.0128868	-2.07456		ENSG00000271781	ENSG00000271781.1	lncRNA	AC026740.1	0.175012	3.70656	0.311842	0.758857	0.817976	-6.65648		-2.56532
ENSG00000250508	ENSG00000250508.1	lncRNA	LINC02701	-2.38525	-0.999444	-2.15092	0.0457703	0.0992036	-3.82409		ENSG00000250508	ENSG00000250508.1	lncRNA	LINC02701	4.69786	-0.999444	4.22238	0.000544678	0.00375098	-0.258086		-7.08311
ENSG00000174705	ENSG00000174705.13	proteinoding	SH3PXD2B	-2.38341	7.34585	-7.73347	4.86953e-07	1.1385e-05	6.44408		ENSG00000174705	ENSG00000174705.13	proteinoding	SH3PXD2B	-1.04816	7.34585	-3.40119	0.00329911	0.012367	-2.27482		-1.33526
ENSG00000230002	ENSG00000230002.3	lncRNA	ALMS1-IT1	-2.38331	-0.538225	-2.7406	0.0137096	0.0380631	-2.86478		ENSG00000230002	ENSG00000230002.3	lncRNA	ALMS1-IT1	0.602132	-0.538225	0.714263	0.484514	0.577008	-5.50889		-2.98545
ENSG00000236449	ENSG00000236449.20	lncRNA	AC010894.2	-2.38275	-1.33986	-2.14441	0.0463589	0.10018	-3.8478		ENSG00000236449	ENSG00000236449.20	lncRNA	AC010894.2	1.24507	-1.33986	1.01147	0.325615	0.419484	-5.11726		-3.62782
ENSG00000105808	ENSG00000105808.13	proteinoding	RASA4	-2.37743	-2.1313	-1.79007	0.0908151	0.169986	-4.24393		ENSG00000105808	ENSG00000105808.13	proteinoding	RASA4	2.5161	-2.1313	2.2542	0.0373076	0.0741005	-3.5897		-4.89352
ENSG00000055609	ENSG00000055609.19	proteinoding	KMT2C	-2.37598	8.51544	-5.45642	3.89852e-05	0.000356937	2.01631		ENSG00000055609	ENSG00000055609.19	proteinoding	KMT2C	-0.684394	8.51544	-1.53466	0.142804	0.21583	-5.73149		-1.69159
ENSG00000181733	ENSG00000181733.4	proteinoding	OR2Z1	-2.37541	-2.46139	-1.78813	0.0911386	0.170457	-4.23079		ENSG00000181733	ENSG00000181733.4	proteinoding	OR2Z1	2.24108	-2.46139	2.04772	0.0559503	0.101983	-3.89178		-4.61649
ENSG00000131437	ENSG00000131437.16	proteinoding	KIF3A	-2.37531	3.81421	-8.27396	1.90482e-07	5.69444e-06	7.4764		ENSG00000131437	ENSG00000131437.16	proteinoding	KIF3A	-1.50114	3.81421	-5.55706	3.16611e-05	0.000539039	2.46409		-0.874171
ENSG00000145990	ENSG00000145990.11	proteinoding	GFOD1	-2.37513	5.97264	-8.81701	7.70081e-08	2.89648e-06	8.31076		ENSG00000145990	ENSG00000145990.11	proteinoding	GFOD1	-1.03728	5.97264	-3.91478	0.00106882	0.00577087	-1.164		-1.33784
ENSG00000139514	ENSG00000139514.13	proteinoding	SLC7A1	-2.37226	8.37053	-10.4044	6.65458e-09	5.72843e-07	10.7501		ENSG00000139514	ENSG00000139514.13	proteinoding	SLC7A1	-1.38489	8.37053	-6.04155	1.18348e-05	0.00028114	3.32042		-0.987371
ENSG00000157106	ENSG00000157106.12	proteinoding	SMG1	-2.37194	8.06014	-6.35496	6.36492e-06	8.31722e-05	3.84487		ENSG00000157106	ENSG00000157106.12	proteinoding	SMG1	-0.400432	8.06014	-1.06133	0.303013	0.39577	-6.32935		-1.9715
ENSG00000148158	ENSG00000148158.17	proteinoding	SNX30	-2.37106	4.01608	-7.59692	6.21009e-07	1.36999e-05	6.32815		ENSG00000148158	ENSG00000148158.17	proteinoding	SNX30	-1.10915	4.01608	-4.53721	0.000274508	0.0023461	0.260601		-1.26191
ENSG00000109111	ENSG00000109111.15	proteinoding	SUPT6H	-2.37081	8.69124	-12.3735	4.56299e-10	1.55514e-07	13.3972		ENSG00000109111	ENSG00000109111.15	proteinoding	SUPT6H	-1.52036	8.69124	-7.88291	3.74219e-07	2.47994e-05	6.77781		-0.850448
ENSG00000140932	ENSG00000140932.10	proteinoding	CMTM2	-2.3697	-2.68468	-1.49007	0.154064	0.255778	-4.59924		ENSG00000140932	ENSG00000140932.10	proteinoding	CMTM2	1.76821	-2.68468	1.30582	0.208573	0.292959	-4.81342		-4.13791
ENSG00000180357	ENSG00000180357.9	proteinoding	ZNF609	-2.36709	7.62502	-7.10178	1.53163e-06	2.72398e-05	5.28338		ENSG00000180357	ENSG00000180357.9	proteinoding	ZNF609	-1.24054	7.62502	-3.70986	0.00167652	0.00790829	-1.61625		-1.12655
ENSG00000143375	ENSG00000143375.15	proteinoding	CGN	-2.36636	3.7531	-4.27789	0.000482489	0.00271025	-0.227238		ENSG00000143375	ENSG00000143375.15	proteinoding	CGN	-1.50661	3.7531	-3.22542	0.00484087	0.0160746	-2.49053		-0.859748
ENSG00000218226	ENSG00000218226.1	processedseudogene	TATDN2P2	-2.36454	2.95727	-4.20267	0.000568664	0.00308936	-0.217077		ENSG00000218226	ENSG00000218226.1	processedseudogene	TATDN2P2	0.752613	2.95727	1.71946	0.103223	0.166456	-5.12783		-3.11716
ENSG00000184261	ENSG00000184261.5	proteinoding	KCNK12	-2.3638	3.23652	-3.40256	0.00328921	0.0124445	-1.95913		ENSG00000184261	ENSG00000184261.5	proteinoding	KCNK12	1.20938	3.23652	2.02807	0.0581073	0.105226	-4.62799		-3.57317
ENSG00000124486	ENSG00000124486.13	proteinoding	USP9X	-2.35991	8.70497	-8.93197	6.38698e-08	2.58263e-06	8.49048		ENSG00000124486	ENSG00000124486.13	proteinoding	USP9X	-1.06415	8.70497	-3.99347	0.000899271	0.00512477	-0.990199		-1.29576
ENSG00000073614	ENSG00000073614.13	proteinoding	KDM5A	-2.35989	6.62419	-8.00255	3.03733e-07	7.93816e-06	6.92014		ENSG00000073614	ENSG00000073614.13	proteinoding	KDM5A	-0.965745	6.62419	-3.28637	0.0042392	0.0146755	-2.52103		-1.39415
ENSG00000146909	ENSG00000146909.8	proteinoding	NOM1	-2.35639	5.84927	-9.16285	4.40768e-08	2.01638e-06	8.87248		ENSG00000146909	ENSG00000146909.8	proteinoding	NOM1	-1.11134	5.84927	-4.42218	0.000352345	0.00279135	-0.0647729		-1.24505
ENSG00000152409	ENSG00000152409.9	proteinoding	JMY	-2.35425	6.97469	-8.10132	2.56016e-07	7.0159e-06	7.09102		ENSG00000152409	ENSG00000152409.9	proteinoding	JMY	-1.17276	6.97469	-4.05412	0.000787269	0.00472248	-0.875247		-1.18149
ENSG00000197714	ENSG00000197714.9	proteinoding	ZNF460	-2.35324	5.07027	-5.19343	6.75336e-05	0.000558876	1.55017		ENSG00000197714	ENSG00000197714.9	proteinoding	ZNF460	0.122392	5.07027	0.27628	0.78558	0.839144	-6.77973		-2.47563
ENSG00000115977	ENSG00000115977.20	proteinoding	AAK1	-2.35167	5.87851	-7.21476	1.24287e-06	2.31652e-05	5.53622		ENSG00000115977	ENSG00000115977.20	proteinoding	AAK1	-1.41746	5.87851	-4.66467	0.000208414	0.00194009	0.446262		-0.934206
ENSG00000139718	ENSG00000139718.11	proteinoding	SETD1B	-2.35078	8.50214	-5.11154	8.0262e-05	0.000644761	1.29132		ENSG00000139718	ENSG00000139718.11	proteinoding	SETD1B	-0.7286	8.50214	-1.55919	0.136909	0.208818	-5.70197		-1.62218
ENSG00000133059	ENSG00000133059.17	proteinoding	DSTYK	-2.34488	4.86747	-7.99448	3.0802e-07	8.02485e-06	6.96334		ENSG00000133059	ENSG00000133059.17	proteinoding	DSTYK	-0.746527	4.86747	-2.67613	0.0157026	0.038038	-3.69864		-1.59836
ENSG00000130338	ENSG00000130338.13	proteinoding	TULP4	-2.3402	7.35693	-7.02241	1.77556e-06	3.03189e-05	5.13603		ENSG00000130338	ENSG00000130338.13	proteinoding	TULP4	-0.857865	7.35693	-2.57057	0.0195759	0.0449385	-3.97996		-1.48233
ENSG00000260910	ENSG00000260910.2	lncRNA	LINC00565	-2.3392	-1.93174	-1.5637	0.135848	0.232534	-4.50757		ENSG00000260910	ENSG00000260910.2	lncRNA	LINC00565	3.97683	-1.93174	3.56952	0.00228152	0.00969501	-1.37839		-6.31603
ENSG00000180875	ENSG00000180875.5	proteinoding	GREM2	-2.33191	0.849187	-2.95873	0.00861547	0.0263997	-2.6193		ENSG00000180875	ENSG00000180875.5	proteinoding	GREM2	-0.629345	0.849187	-0.731938	0.473926	0.567108	-5.69804		-1.70257
ENSG00000107957	ENSG00000107957.16	proteinoding	SH3PXD2A	-2.33113	8.30997	-7.12808	1.45868e-06	2.64209e-05	5.33579		ENSG00000107957	ENSG00000107957.16	proteinoding	SH3PXD2A	-1.05468	8.30997	-3.20327	0.00507964	0.0166167	-2.68837		-1.27645
ENSG00000137177	ENSG00000137177.20	proteinoding	KIF13A	-2.33073	7.00225	-8.6266	1.0535e-07	3.68065e-06	7.98428		ENSG00000137177	ENSG00000137177.20	proteinoding	KIF13A	-0.748348	7.00225	-2.77287	0.0128052	0.0325937	-3.58306		-1.58238
ENSG00000163629	ENSG00000163629.13	proteinoding	PTPN13	-2.33059	5.23075	-7.3971	8.90419e-07	1.8068e-05	5.88568		ENSG00000163629	ENSG00000163629.13	proteinoding	PTPN13	-0.728396	5.23075	-2.42998	0.0261554	0.0561721	-4.20677		-1.60219
ENSG00000197386	ENSG00000197386.121	proteinoding	HTT	-2.32878	7.71305	-15.6415	1.05668e-11	2.09537e-08	17.0338		ENSG00000197386	ENSG00000197386.121	proteinoding	HTT	-1.06671	7.71305	-7.15356	1.39148e-06	6.0673e-05	5.45973		-1.26207
ENSG00000162733	ENSG00000162733.19	proteinoding	DDR2	-2.32495	8.0071	-7.69485	5.21495e-07	1.20143e-05	6.37274		ENSG00000162733	ENSG00000162733.19	proteinoding	DDR2	-1.05361	8.0071	-3.47248	0.00282244	0.011146	-2.12268		-1.27134
ENSG00000109265	ENSG00000109265.141	proteinoding	CRACD	-2.3239	6.55874	-7.32597	1.01358e-06	1.98207e-05	5.70269		ENSG00000109265	ENSG00000109265.141	proteinoding	CRACD	-1.32515	6.55874	-4.17015	0.000610589	0.00402084	-0.618913		-0.998746
ENSG00000201581	ENSG00000201581.1	miscNA	RN7SKP78	-2.32249	-2.64885	-1.78397	0.0918327	0.171583	-4.22515		ENSG00000201581	ENSG00000201581.1	miscNA	RN7SKP78	2.39158	-2.64885	2.30949	0.0333957	0.067917	-3.50283		-4.71407
ENSG00000179295	ENSG00000179295.18	proteinoding	PTPN11	-2.32249	7.78949	-16.0898	6.65352e-12	2.09537e-08	17.4705		ENSG00000179295	ENSG00000179295.18	proteinoding	PTPN11	-1.67928	7.78949	-11.6453	1.17925e-09	1.06157e-06	12.4449		-0.643213
ENSG00000197312	ENSG00000197312.12	proteinoding	DDI2	-2.32162	6.32577	-8.87371	7.02075e-08	2.72034e-06	8.39979		ENSG00000197312	ENSG00000197312.12	proteinoding	DDI2	-1.31907	6.32577	-5.14061	7.54835e-05	0.000963741	1.45929		-1.00254
ENSG00000101004	ENSG00000101004.15	proteinoding	NINL	-2.31883	4.72419	-6.43188	5.47714e-06	7.37053e-05	4.10345		ENSG00000101004	ENSG00000101004.15	proteinoding	NINL	-0.637797	4.72419	-1.92494	0.0707023	0.123404	-5.07057		-1.68103
ENSG00000261799	ENSG00000261799.1	lncRNA	AC007406.4	-2.31824	2.3143	-3.1708	0.00545076	0.018464	-2.28103		ENSG00000261799	ENSG00000261799.1	lncRNA	AC007406.4	0.508457	2.3143	0.877035	0.392386	0.487382	-6.00635		-2.8267
ENSG00000184730	ENSG00000184730.11	proteinoding	APOBR	-2.31781	-0.805018	-3.19714	0.00514781	0.0176563	-2.02356		ENSG00000184730	ENSG00000184730.11	proteinoding	APOBR	-1.31836	-0.805018	-1.82725	0.0848209	0.142635	-4.28245		-0.999453
ENSG00000157657	ENSG00000157657.14	proteinoding	ZNF618	-2.3174	6.90618	-7.80239	4.31109e-07	1.0359e-05	6.56562		ENSG00000157657	ENSG00000157657.14	proteinoding	ZNF618	-1.02002	6.90618	-3.44742	0.00298168	0.0115636	-2.18177		-1.29738
ENSG00000247228	ENSG00000247228.3	lncRNA	AC009060.1	-2.31541	0.453594	-4.03368	0.000823353	0.00414406	-0.44001		ENSG00000247228	ENSG00000247228.3	lncRNA	AC009060.1	-0.351536	0.453594	-0.540737	0.595527	0.677026	-5.71943		-1.96388
ENSG00000269473	ENSG00000269473.1	lncRNA	AC012313.8	-2.31495	2.63302	-3.43932	0.00303504	0.0116518	-1.76026		ENSG00000269473	ENSG00000269473.1	lncRNA	AC012313.8	-0.0182624	2.63302	-0.0376482	0.970396	0.978832	-6.52823		-2.29669
ENSG00000124782	ENSG00000124782.200	proteinoding	RREB1	-2.31167	8.58658	-8.27251	1.90951e-07	5.69444e-06	7.38766		ENSG00000124782	ENSG00000124782.200	proteinoding	RREB1	-0.788834	8.58658	-2.78271	0.012541	0.0320629	-3.5455		-1.52284
ENSG00000136731	ENSG00000136731.13	proteinoding	UGGT1	-2.31092	7.73012	-14.1447	5.40838e-11	4.9005e-08	15.4722		ENSG00000136731	ENSG00000136731.13	proteinoding	UGGT1	-1.20037	7.73012	-7.34305	9.82476e-07	4.60881e-05	5.80768		-1.11055
ENSG00000187498	ENSG00000187498.16	proteinoding	COL4A1	-2.309	6.10136	-7.86035	3.89324e-07	9.64646e-06	6.67794		ENSG00000187498	ENSG00000187498.16	proteinoding	COL4A1	-1.76256	6.10136	-6.08512	1.08485e-05	0.000265256	3.40559		-0.546439
ENSG00000225830	ENSG00000225830.15	proteinoding	ERCC6	-2.30835	4.77416	-7.71127	5.06504e-07	1.17155e-05	6.46853		ENSG00000225830	ENSG00000225830.15	proteinoding	ERCC6	-0.740327	4.77416	-2.57015	0.0195928	0.0449511	-3.89121		-1.56803
ENSG00000253797	ENSG00000253797.2	proteinoding	UTP14C	-2.3075	4.25304	-10.056	1.11205e-08	7.99473e-07	10.2551		ENSG00000253797	ENSG00000253797.2	proteinoding	UTP14C	-1.36111	4.25304	-6.02424	1.2252e-05	0.000286211	3.37715		-0.946395
ENSG00000183337	ENSG00000183337.17	proteinoding	BCOR	-2.30685	7.50774	-11.6886	1.11311e-09	2.0005e-07	12.5215		ENSG00000183337	ENSG00000183337.17	proteinoding	BCOR	-1.17611	7.50774	-5.9498	1.42262e-05	0.000317379	3.12989		-1.13074
ENSG00000071054	ENSG00000071054.160	proteinoding	MAP4K4	-2.30431	7.41779	-14.4193	3.96534e-11	4.13882e-08	15.7714		ENSG00000071054	ENSG00000071054.160	proteinoding	MAP4K4	-2.05487	7.41779	-12.8659	2.46221e-10	6.88444e-07	13.9501		-0.24944
ENSG00000213726	ENSG00000213726.5	processedseudogene	RPS2P52	-2.30418	-2.31333	-1.73778	0.0998699	0.182801	-4.29935		ENSG00000213726	ENSG00000213726.5	processedseudogene	RPS2P52	3.90056	-2.31333	3.69954	0.00171496	0.00801842	-1.17908		-6.20473
ENSG00000151276	ENSG00000151276.23	proteinoding	MAGI1	-2.30341	5.54739	-5.73017	2.21991e-05	0.000225091	2.62557		ENSG00000151276	ENSG00000151276.23	proteinoding	MAGI1	-1.17108	5.54739	-2.9973	0.00793032	0.0229765	-3.09989		-1.13233
ENSG00000069696	ENSG00000069696.7	proteinoding	DRD4	-2.30322	-0.437029	-1.55274	0.13844	0.236009	-4.62201		ENSG00000069696	ENSG00000069696.7	proteinoding	DRD4	0.942812	-0.437029	1.03736	0.313736	0.40688	-5.46837		-3.24604
ENSG00000092148	ENSG00000092148.130	proteinoding	HECTD1	-2.3027	7.97626	-11.382	1.68171e-09	2.42108e-07	12.1141		ENSG00000092148	ENSG00000092148.130	proteinoding	HECTD1	-1.11907	7.97626	-5.50868	3.49873e-05	0.00058254	2.23131		-1.18362
ENSG00000131504	ENSG00000131504.17	proteinoding	DIAPH1	-2.30172	8.4284	-15.2995	1.51581e-11	2.09537e-08	16.6852		ENSG00000131504	ENSG00000131504.17	proteinoding	DIAPH1	-1.61718	8.4284	-10.7559	4.01466e-09	1.63524e-06	11.2534		-0.684537
ENSG00000267521	ENSG00000267521.1	lncRNA	AC016168.1	-2.29816	-2.98629	-1.86921	0.0784773	0.151424	-4.11166		ENSG00000267521	ENSG00000267521.1	lncRNA	AC016168.1	3.80789	-2.98629	3.94677	0.000996325	0.00551313	-0.778222		-6.10605
ENSG00000166326	ENSG00000166326.7	proteinoding	TRIM44	-2.29809	6.65218	-9.24543	3.86599e-08	1.83937e-06	8.99246		ENSG00000166326	ENSG00000166326.7	proteinoding	TRIM44	-2.30787	6.65218	-9.34903	3.28322e-08	5.12427e-06	9.18932		0.00977924
ENSG00000117724	ENSG00000117724.13	proteinoding	CENPF	-2.2954	9.46388	-7.49035	7.52095e-07	1.59189e-05	6.01755		ENSG00000117724	ENSG00000117724.13	proteinoding	CENPF	-1.26712	9.46388	-4.11101	0.000694978	0.00435221	-0.723887		-1.02828
ENSG00000106948	ENSG00000106948.17	proteinoding	AKNA	-2.29453	5.82887	-4.26581	0.000495376	0.0027761	-0.472134		ENSG00000106948	ENSG00000106948.17	proteinoding	AKNA	-0.932562	5.82887	-1.85253	0.0809474	0.137433	-5.26625		-1.36197
ENSG00000103657	ENSG00000103657.14	proteinoding	HERC1	-2.29376	7.42921	-6.69133	3.31954e-06	4.97187e-05	4.50196		ENSG00000103657	ENSG00000103657.14	proteinoding	HERC1	-0.587782	7.42921	-1.70957	0.105073	0.168852	-5.4959		-1.70598
ENSG00000185950	ENSG00000185950.9	proteinoding	IRS2	-2.29237	7.41173	-12.1189	6.32673e-10	1.68432e-07	13.0776		ENSG00000185950	ENSG00000185950.9	proteinoding	IRS2	-0.353086	7.41173	-1.86149	0.0796116	0.135554	-5.25533		-1.93929
ENSG00000258730	ENSG00000258730.1	lncRNA	ITPK1-AS1	-2.29224	-0.206991	-1.85375	0.0807642	0.154959	-4.26913		ENSG00000258730	ENSG00000258730.1	lncRNA	ITPK1-AS1	1.34616	-0.206991	1.56185	0.136281	0.208014	-4.82722		-3.6384
ENSG00000260470	ENSG00000260470.1	lncRNA	AC023794.5	-2.29166	-1.48334	-1.58903	0.130012	0.224716	-4.53247		ENSG00000260470	ENSG00000260470.1	lncRNA	AC023794.5	4.21801	-1.48334	3.46214	0.00288712	0.0113207	-1.57557		-6.50967
ENSG00000272990	ENSG00000272990.1	lncRNA	AC084036.1	-2.29065	-1.17574	-2.09941	0.0506187	0.107477	-3.86698		ENSG00000272990	ENSG00000272990.1	lncRNA	AC084036.1	0.65812	-1.17574	0.718076	0.482218	0.574888	-5.47327		-2.94877
ENSG00000198826	ENSG00000198826.11	proteinoding	ARHGAP11A	-2.28763	6.74772	-8.89368	6.79644e-08	2.68323e-06	8.42443		ENSG00000198826	ENSG00000198826.11	proteinoding	ARHGAP11A	-1.32798	6.74772	-5.15264	7.35917e-05	0.00094902	1.48546		-0.959655
ENSG00000138944	ENSG00000138944.8	proteinoding	SHISAL1	-2.28761	3.63579	-7.80969	4.25596e-07	1.02992e-05	6.69665		ENSG00000138944	ENSG00000138944.8	proteinoding	SHISAL1	-1.56049	3.63579	-6.06262	1.13467e-05	0.000273041	3.47699		-0.727121
ENSG00000048707	ENSG00000048707.151	proteinoding	VPS13D	-2.28551	7.5091	-6.22401	8.23466e-06	0.000102244	3.58408		ENSG00000048707	ENSG00000048707.151	proteinoding	VPS13D	-0.285203	7.5091	-0.771878	0.450518	0.544521	-6.59925		-2.00031
ENSG00000168386	ENSG00000168386.18	proteinoding	FILIP1L	-2.28394	1.86979	-2.36817	0.029663	0.0704655	-3.73271		ENSG00000168386	ENSG00000168386.18	proteinoding	FILIP1L	1.84194	1.86979	2.33039	0.0320187	0.0658667	-3.84215		-4.12588
ENSG00000171467	ENSG00000171467.16	proteinoding	ZNF318	-2.28302	6.5126	-10.7537	4.02731e-09	4.39582e-07	11.2508		ENSG00000171467	ENSG00000171467.16	proteinoding	ZNF318	-1.24558	6.5126	-5.9734	1.35671e-05	0.00030784	3.17635		-1.03744
ENSG00000269924	ENSG00000269924.1	lncRNA	AC024451.4	-2.28154	-1.58633	-1.97503	0.0643074	0.129483	-4.0406		ENSG00000269924	ENSG00000269924.1	lncRNA	AC024451.4	3.3407	-1.58633	3.1047	0.00629019	0.0192888	-2.2027		-5.62224
ENSG00000160633	ENSG00000160633.13	proteinoding	SAFB	-2.27557	7.55989	-9.06261	5.1738e-08	2.20415e-06	8.69799		ENSG00000160633	ENSG00000160633.13	proteinoding	SAFB	-2.02089	7.55989	-8.05396	2.77835e-07	2.00859e-05	7.06835		-0.254682
ENSG00000249647	ENSG00000249647.2	lncRNA	C5orf66-AS2	-2.27122	-1.69297	-1.95118	0.067285	0.134104	-4.03959		ENSG00000249647	ENSG00000249647.2	lncRNA	C5orf66-AS2	1.21505	-1.69297	1.31367	0.205974	0.289982	-4.90109		-3.48627
ENSG00000188660	ENSG00000188660.4	lncRNA	LINC00319	-2.271	5.88113	-6.34749	6.45868e-06	8.40031e-05	3.84639		ENSG00000188660	ENSG00000188660.4	lncRNA	LINC00319	-0.950292	5.88113	-2.64753	0.016673	0.0397657	-3.8073		-1.32071
ENSG00000250625	ENSG00000250625.1	unprocessedseudogene	AL031073.1	-2.27011	-2.46386	-1.95396	0.0669319	0.133592	-4.00508		ENSG00000250625	ENSG00000250625.1	unprocessedseudogene	AL031073.1	3.33589	-2.46386	3.61737	0.00205407	0.00904223	-1.3283		-5.606
ENSG00000161992	ENSG00000161992.6	proteinoding	PRR35	-2.27004	-2.32257	-2.25489	0.037256	0.0846153	-3.59466		ENSG00000161992	ENSG00000161992.6	proteinoding	PRR35	3.28626	-2.32257	3.59352	0.00216447	0.00935715	-1.39156		-5.5563
ENSG00000258142	ENSG00000258142.2	processedseudogene	AC093023.1	-2.26819	-2.6124	-1.87786	0.0772227	0.149383	-4.10875		ENSG00000258142	ENSG00000258142.2	processedseudogene	AC093023.1	3.53833	-2.6124	3.66172	0.0018635	0.00844332	-1.25757		-5.80652
ENSG00000130254	ENSG00000130254.12	proteinoding	SAFB2	-2.26778	7.05707	-7.45615	8.00033e-07	1.67126e-05	5.94035		ENSG00000130254	ENSG00000130254.12	proteinoding	SAFB2	-2.21998	7.05707	-7.32652	1.01257e-06	4.7103e-05	5.77567		-0.0478067
ENSG00000158321	ENSG00000158321.181	proteinoding	AUTS2	-2.26633	4.12304	-4.09121	0.000725793	0.00375372	-0.703962		ENSG00000158321	ENSG00000158321.181	proteinoding	AUTS2	-0.845912	4.12304	-1.65388	0.116033	0.182875	-5.41557		-1.42042
ENSG00000166025	ENSG00000166025.18	proteinoding	AMOTL1	-2.26487	7.04486	-9.77921	1.6879e-08	1.04014e-06	9.82081		ENSG00000166025	ENSG00000166025.18	proteinoding	AMOTL1	-1.28057	7.04486	-5.54807	3.22538e-05	0.000548512	2.30787		-0.984295
ENSG00000144730	ENSG00000144730.19	proteinoding	IL17RD	-2.26077	2.04348	-5.78202	1.99742e-05	0.000206929	2.98497		ENSG00000144730	ENSG00000144730.19	proteinoding	IL17RD	-0.944247	2.04348	-3.6588	0.00187546	0.00849015	-1.38119		-1.31652
ENSG00000175467	ENSG00000175467.15	proteinoding	SART1	-2.25859	7.44631	-8.92307	6.47981e-08	2.60127e-06	8.47206		ENSG00000175467	ENSG00000175467.15	proteinoding	SART1	-2.26997	7.44631	-8.98944	5.82025e-08	7.19987e-06	8.62232		0.0113871
ENSG00000006432	ENSG00000006432.15	proteinoding	MAP3K9	-2.25858	6.18646	-6.78006	2.80295e-06	4.32618e-05	4.6915		ENSG00000006432	ENSG00000006432.15	proteinoding	MAP3K9	-0.824175	6.18646	-2.52866	0.0213521	0.0480048	-4.05823		-1.43441
ENSG00000258634	ENSG00000258634.3	lncRNA	AL160006.1	-2.25621	4.02865	-4.61263	0.000233182	0.00153433	0.467172		ENSG00000258634	ENSG00000258634.3	lncRNA	AL160006.1	-1.14985	4.02865	-2.82763	0.0114006	0.0298744	-3.34668		-1.10636
ENSG00000181143	ENSG00000181143.15	proteinoding	MUC16	-2.25532	8.53967	-3.26598	0.00443182	0.015736	-2.65559		ENSG00000181143	ENSG00000181143.15	proteinoding	MUC16	-0.41182	8.53967	-0.620253	0.54311	0.629877	-6.70962		-1.8435
ENSG00000130559	ENSG00000130559.19	proteinoding	CAMSAP1	-2.25472	7.43198	-10.779	3.8849e-09	4.29654e-07	11.2843		ENSG00000130559	ENSG00000130559.19	proteinoding	CAMSAP1	-1.15916	7.43198	-5.54246	3.26295e-05	0.000552649	2.29704		-1.09556
ENSG00000116984	ENSG00000116984.14	proteinoding	MTR	-2.25356	6.25762	-8.20975	2.1253e-07	6.1619e-06	7.28341		ENSG00000116984	ENSG00000116984.14	proteinoding	MTR	-1.08129	6.25762	-3.95045	0.000988318	0.00547905	-1.08994		-1.17227
ENSG00000225345	ENSG00000225345.3	transcribednprocessedseudogene	SNX18P3	-2.2531	2.72648	-3.23511	0.00473992	0.0165496	-2.17741		ENSG00000225345	ENSG00000225345.3	transcribednprocessedseudogene	SNX18P3	0.922159	2.72648	1.79584	0.0898621	0.149101	-4.97754		-3.17525
ENSG00000134250	ENSG00000134250.20	proteinoding	NOTCH2	-2.25267	8.47116	-10.2764	8.02413e-09	6.505e-07	10.5638		ENSG00000134250	ENSG00000134250.20	proteinoding	NOTCH2	-1.2615	8.47116	-5.69663	2.37729e-05	0.00044708	2.62485		-0.991171
ENSG00000272574	ENSG00000272574.1	lncRNA	AL596325.2	-2.25156	-3.18249	-2.31077	0.0333096	0.0773134	-3.48754		ENSG00000272574	ENSG00000272574.1	lncRNA	AL596325.2	3.74998	-3.18249	4.89634	0.000126775	0.0013947	0.77307		-6.00154
ENSG00000186260	ENSG00000186260.17	proteinoding	MRTFB	-2.2505	6.3743	-7.22579	1.2179e-06	2.28015e-05	5.52359		ENSG00000186260	ENSG00000186260.17	proteinoding	MRTFB	-0.870433	6.3743	-2.8146	0.0117206	0.0304738	-3.49356		-1.38007
ENSG00000107731	ENSG00000107731.12	proteinoding	UNC5B	-2.25011	1.87692	-4.64981	0.000215198	0.00143637	0.646341		ENSG00000107731	ENSG00000107731.12	proteinoding	UNC5B	-0.195103	1.87692	-0.258496	0.79905	0.849208	-5.9729		-2.055
ENSG00000175727	ENSG00000175727.9	proteinoding	MLXIP	-2.24878	8.21794	-7.41913	8.55516e-07	1.7595e-05	5.87459		ENSG00000175727	ENSG00000175727.9	proteinoding	MLXIP	-1.05732	8.21794	-3.47395	0.00281336	0.0111282	-2.11733		-1.19146
ENSG00000263731	ENSG00000263731.1	lncRNA	AC145207.5	-2.24841	2.96786	-4.45216	0.00033012	0.00200182	0.270621		ENSG00000263731	ENSG00000263731.1	lncRNA	AC145207.5	-0.733481	2.96786	-1.81005	0.0875506	0.146122	-5.02234		-1.51493
ENSG00000198722	ENSG00000198722.14	proteinoding	UNC13B	-2.24797	6.3339	-12.2286	5.49188e-10	1.6479e-07	13.2158		ENSG00000198722	ENSG00000198722.14	proteinoding	UNC13B	-0.952089	6.3339	-5.16184	7.21778e-05	0.000936573	1.51166		-1.29588
ENSG00000170921	ENSG00000170921.15	proteinoding	TANC2	-2.24499	7.61532	-5.81676	1.86134e-05	0.000195009	2.76046		ENSG00000170921	ENSG00000170921.15	proteinoding	TANC2	-0.820293	7.61532	-2.11505	0.0490999	0.0919969	-4.82525		-1.4247
ENSG00000135540	ENSG00000135540.111	proteinoding	NHSL1	-2.24249	5.58791	-8.74734	8.63208e-08	3.13382e-06	8.20267		ENSG00000135540	ENSG00000135540.111	proteinoding	NHSL1	-1.01807	5.58791	-4.01213	0.000863209	0.00498782	-0.93444		-1.22442
ENSG00000090889	ENSG00000090889.12	proteinoding	KIF4A	-2.24214	7.38004	-12.4787	3.99273e-10	1.48034e-07	13.5293		ENSG00000090889	ENSG00000090889.12	proteinoding	KIF4A	-1.20572	7.38004	-6.71639	3.16431e-06	0.000106731	4.63539		-1.03642
ENSG00000154358	ENSG00000154358.22	proteinoding	OBSCN	-2.24187	8.4362	-4.66001	0.000210517	0.0014136	0.325176		ENSG00000154358	ENSG00000154358.22	proteinoding	OBSCN	-0.173595	8.4362	-0.356637	0.725641	0.791161	-6.82842		-2.06827
ENSG00000257838	ENSG00000257838.5	transcribednprocessedseudogene	OTOAP1	-2.24102	-2.85922	-1.66061	0.114658	0.203961	-4.38441		ENSG00000257838	ENSG00000257838.5	transcribednprocessedseudogene	OTOAP1	3.00501	-2.85922	2.7572	0.013237	0.0333572	-2.78952		-5.24603
ENSG00000206177	ENSG00000206177.7	proteinoding	HBM	-2.24102	-2.97421	-1.58114	0.131808	0.227231	-4.4812		ENSG00000206177	ENSG00000206177.7	proteinoding	HBM	3.3528	-2.97421	2.92065	0.0093482	0.0258255	-2.52069		-5.59382
ENSG00000122966	ENSG00000122966.170	proteinoding	CIT	-2.24097	7.50224	-7.09054	1.56393e-06	2.76323e-05	5.26259		ENSG00000122966	ENSG00000122966.170	proteinoding	CIT	-0.688404	7.50224	-2.17114	0.0439861	0.0843052	-4.72741		-1.55257
ENSG00000176619	ENSG00000176619.13	proteinoding	LMNB2	-2.23851	7.923	-10.141	9.80012e-09	7.36022e-07	10.3638		ENSG00000176619	ENSG00000176619.13	proteinoding	LMNB2	-1.73138	7.923	-7.84841	3.97568e-07	2.56347e-05	6.7119		-0.507134
ENSG00000250461	ENSG00000250461.1	processedseudogene	AC122718.1	-2.23841	-0.730393	-2.12509	0.0481463	0.103268	-3.87647		ENSG00000250461	ENSG00000250461.1	processedseudogene	AC122718.1	1.85273	-0.730393	1.89369	0.0749731	0.129217	-4.19151		-4.09114
ENSG00000251497	ENSG00000251497.2	lncRNA	PITPNM2-AS1	-2.23458	-1.06533	-1.51847	0.146811	0.246704	-4.58124		ENSG00000251497	ENSG00000251497.2	lncRNA	PITPNM2-AS1	1.54714	-1.06533	1.86834	0.0786049	0.134237	-4.3771		-3.78171
ENSG00000049239	ENSG00000049239.13	proteinoding	H6PD	-2.23455	5.67202	-7.04751	1.69433e-06	2.92912e-05	5.20674		ENSG00000049239	ENSG00000049239.13	proteinoding	H6PD	-0.986623	5.67202	-3.13391	0.00590466	0.0184314	-2.81311		-1.24792
ENSG00000164651	ENSG00000164651.17	proteinoding	SP8	-2.2345	-0.069768	-2.82755	0.0114024	0.0330018	-2.67041		ENSG00000164651	ENSG00000164651.17	proteinoding	SP8	-1.37356	-0.069768	-3.56582	0.00230012	0.00973457	-1.42083		-0.860939
ENSG00000176595	ENSG00000176595.4	proteinoding	KBTBD11	-2.23406	3.15974	-9.52787	2.48354e-08	1.35539e-06	9.42484		ENSG00000176595	ENSG00000176595.4	proteinoding	KBTBD11	-1.2137	3.15974	-5.35762	4.78778e-05	0.000720973	2.1263		-1.02037
ENSG00000130779	ENSG00000130779.210	proteinoding	CLIP1	-2.2333	8.33363	-8.21964	2.08967e-07	6.07969e-06	7.29768		ENSG00000130779	ENSG00000130779.210	proteinoding	CLIP1	-1.23099	8.33363	-4.52964	0.000279045	0.00237757	0.160213		-1.00231
ENSG00000198157	ENSG00000198157.11	proteinoding	HMGN5	-2.23301	4.46661	-5.54166	3.2683e-05	0.000310294	2.28155		ENSG00000198157	ENSG00000198157.11	proteinoding	HMGN5	-3.20383	4.46661	-7.29991	1.06304e-06	4.89059e-05	5.79945		0.970825
ENSG00000260647	ENSG00000260647.1	lncRNA	AC127537.1	-2.23273	-1.88404	-1.61117	0.125089	0.218285	-4.47053		ENSG00000260647	ENSG00000260647.1	lncRNA	AC127537.1	3.13894	-1.88404	2.84616	0.0109598	0.0290048	-2.63794		-5.37167
ENSG00000164715	ENSG00000164715.6	proteinoding	LMTK2	-2.23108	7.40394	-8.88738	6.86639e-08	2.70445e-06	8.41374		ENSG00000164715	ENSG00000164715.6	proteinoding	LMTK2	-0.837589	7.40394	-3.33441	0.00381744	0.0136337	-2.42125		-1.39349
ENSG00000070961	ENSG00000070961.16	proteinoding	ATP2B1	-2.22987	6.88134	-12.161	5.99101e-10	1.68432e-07	13.1311		ENSG00000070961	ENSG00000070961.16	proteinoding	ATP2B1	-1.23675	6.88134	-6.76239	2.89875e-06	0.000100852	4.72349		-0.993121
ENSG00000213413	ENSG00000213413.2	proteinoding	PVRIG	-2.22365	-2.19347	-1.76512	0.0950418	0.176081	-4.2846		ENSG00000213413	ENSG00000213413.2	proteinoding	PVRIG	2.14071	-2.19347	1.94719	0.0677951	0.119139	-4.03365		-4.36436
ENSG00000272406	ENSG00000272406.1	lncRNA	AC108102.1	-2.22236	-2.71011	-1.88379	0.0763739	0.148118	-4.10234		ENSG00000272406	ENSG00000272406.1	lncRNA	AC108102.1	3.06459	-2.71011	3.16813	0.00548245	0.017523	-2.10568		-5.28695
ENSG00000226137	ENSG00000226137.5	lncRNA	BAIAP2-DT	-2.22123	2.93278	-7.00196	1.84471e-06	3.10864e-05	5.27799		ENSG00000226137	ENSG00000226137.5	lncRNA	BAIAP2-DT	-1.31201	2.93278	-4.224	0.00054276	0.0037424	-0.201555		-0.909225
ENSG00000120733	ENSG00000120733.14	proteinoding	KDM3B	-2.22019	7.6266	-12.2325	5.46426e-10	1.6479e-07	13.2216		ENSG00000120733	ENSG00000120733.14	proteinoding	KDM3B	-1.36273	7.6266	-7.51086	7.24796e-07	3.8105e-05	6.11132		-0.857461
ENSG00000104517	ENSG00000104517.130	proteinoding	UBR5	-2.21924	8.2671	-9.09865	4.88349e-08	2.12936e-06	8.75763		ENSG00000104517	ENSG00000104517.130	proteinoding	UBR5	-0.875694	8.2671	-3.56653	0.00229657	0.00972647	-1.91719		-1.34355
ENSG00000126870	ENSG00000126870.16	proteinoding	DYNC2I1	-2.21351	4.9474	-5.24049	6.11744e-05	0.00051701	1.67714		ENSG00000126870	ENSG00000126870.16	proteinoding	DYNC2I1	-1.56464	4.9474	-4.12956	0.000667316	0.00423894	-0.673372		-0.64886
ENSG00000230373	ENSG00000230373.8	transcribednprocessedseudogene	GOLGA6L5P	-2.21335	-0.407363	-1.80662	0.0881032	0.166101	-4.32318		ENSG00000230373	ENSG00000230373.8	transcribednprocessedseudogene	GOLGA6L5P	-1.77037	-0.407363	-2.16665	0.0443769	0.084842	-3.92843		-0.442984
ENSG00000166446	ENSG00000166446.15	proteinoding	CDYL2	-2.21217	7.58391	-10.0321	1.15256e-08	8.16803e-07	10.2015		ENSG00000166446	ENSG00000166446.15	proteinoding	CDYL2	-0.864584	7.58391	-3.91843	0.00106029	0.00574152	-1.16712		-1.34759
ENSG00000170242	ENSG00000170242.19	proteinoding	USP47	-2.2095	6.64555	-9.71251	1.86875e-08	1.1125e-06	9.7211		ENSG00000170242	ENSG00000170242.19	proteinoding	USP47	-1.2916	6.64555	-5.73157	2.2136e-05	0.000423934	2.68574		-0.917897
ENSG00000101126	ENSG00000101126.18	proteinoding	ADNP	-2.20876	7.93638	-11.8952	8.46876e-10	1.83673e-07	12.7908		ENSG00000101126	ENSG00000101126.18	proteinoding	ADNP	-1.04763	7.93638	-5.62056	2.7783e-05	0.000493239	2.46195		-1.16113
ENSG00000145734	ENSG00000145734.19	proteinoding	BDP1	-2.20864	7.57086	-6.43683	5.42464e-06	7.32348e-05	4.00574		ENSG00000145734	ENSG00000145734.19	proteinoding	BDP1	-1.02676	7.57086	-2.98484	0.00814563	0.0233692	-3.15052		-1.18187
ENSG00000131626	ENSG00000131626.19	proteinoding	PPFIA1	-2.20853	7.46802	-8.42782	1.46822e-07	4.66146e-06	7.6494		ENSG00000131626	ENSG00000131626.19	proteinoding	PPFIA1	-0.887772	7.46802	-3.38299	0.00343301	0.0127064	-2.3174		-1.32075
ENSG00000137076	ENSG00000137076.21	proteinoding	TLN1	-2.20851	9.15646	-17.3666	1.89152e-12	1.05294e-08	18.6304		ENSG00000137076	ENSG00000137076.21	proteinoding	TLN1	-1.26327	9.15646	-9.80344	1.62681e-08	3.62236e-06	9.88338		-0.945242
ENSG00000151458	ENSG00000151458.12	proteinoding	ANKRD50	-2.20609	4.44694	-9.71554	1.86012e-08	1.1125e-06	9.75149		ENSG00000151458	ENSG00000151458.12	proteinoding	ANKRD50	-1.13702	4.44694	-5.50199	3.54748e-05	0.000588523	2.28848		-1.06907
ENSG00000153201	ENSG00000153201.16	proteinoding	RANBP2	-2.20492	8.41989	-11.5753	1.29518e-09	2.12508e-07	12.3721		ENSG00000153201	ENSG00000153201.16	proteinoding	RANBP2	-1.45005	8.41989	-7.58245	6.37312e-07	3.52421e-05	6.24447		-0.75487
ENSG00000100354	ENSG00000100354.210	proteinoding	TNRC6B	-2.20488	7.83514	-8.1654	2.29303e-07	6.47947e-06	7.20078		ENSG00000100354	ENSG00000100354.210	proteinoding	TNRC6B	-1.18592	7.83514	-4.37849	0.000387479	0.00297512	-0.169107		-1.01895
ENSG00000151012	ENSG00000151012.13	proteinoding	SLC7A11	-2.20204	6.43287	-4.44006	0.000338912	0.00204548	-0.148548		ENSG00000151012	ENSG00000151012.13	proteinoding	SLC7A11	-0.302419	6.43287	-0.604555	0.553258	0.638919	-6.70578		-1.89962
ENSG00000047644	ENSG00000047644.19	proteinoding	WWC3	-2.19993	6.79433	-9.70909	1.87859e-08	1.1125e-06	9.71541		ENSG00000047644	ENSG00000047644.19	proteinoding	WWC3	-1.09627	6.79433	-4.87777	0.000131903	0.00142852	0.900055		-1.10366
ENSG00000215394	ENSG00000215394.4	lincRNA	BMS1P18	-2.19767	-0.160121	-4.30033	0.000459426	0.0026047	0.0656785		ENSG00000215394	ENSG00000215394.4	lincRNA	BMS1P18	-0.165556	-0.160121	-0.366618	0.718313	0.785119	-5.79732		-2.03211
ENSG00000141905	ENSG00000141905.19	proteinoding	NFIC	-2.19706	9.54588	-8.97149	5.99141e-08	2.45839e-06	8.56087		ENSG00000141905	ENSG00000141905.19	proteinoding	NFIC	-2.34888	9.54588	-9.48278	2.66368e-08	4.58856e-06	9.39939		0.15182
ENSG00000060237	ENSG00000060237.180	proteinoding	WNK1	-2.19698	10.11	-9.66816	2.00019e-08	1.16388e-06	9.662		ENSG00000060237	ENSG00000060237.180	proteinoding	WNK1	-1.26245	10.11	-5.50175	3.54921e-05	0.000588523	2.24802		-0.934529
ENSG00000258499	ENSG00000258499.1	lncRNA	LINC02287	-2.19696	-2.28449	-1.73996	0.0994776	0.182397	-4.29308		ENSG00000258499	ENSG00000258499.1	lncRNA	LINC02287	2.866	-2.28449	2.85768	0.010694	0.0284707	-2.62027		-5.06296
ENSG00000203280	ENSG00000203280.4	lncRNA	KIAA1671-AS1	-2.19664	1.17677	-4.5457	0.000269503	0.0017111	0.57557		ENSG00000203280	ENSG00000203280.4	lncRNA	KIAA1671-AS1	-0.308419	1.17677	-0.63501	0.533663	0.621751	-5.85941		-1.88822
ENSG00000205189	ENSG00000205189.12	proteinoding	ZBTB10	-2.19624	4.82622	-9.48967	2.6353e-08	1.40157e-06	9.4043		ENSG00000205189	ENSG00000205189.12	proteinoding	ZBTB10	-0.989323	4.82622	-4.38722	0.000380185	0.00293667	-0.0767077		-1.20692
ENSG00000169991	ENSG00000169991.11	proteinoding	IFFO2	-2.19407	4.86056	-11.1565	2.29069e-09	2.85176e-07	11.8008		ENSG00000169991	ENSG00000169991.11	proteinoding	IFFO2	-1.43605	4.86056	-7.87965	3.76362e-07	2.48429e-05	6.78886		-0.758022
ENSG00000006459	ENSG00000006459.11	proteinoding	KDM7A	-2.19166	4.34305	-6.42652	5.53462e-06	7.42992e-05	4.14461		ENSG00000006459	ENSG00000006459.11	proteinoding	KDM7A	-0.814829	4.34305	-2.83083	0.0113232	0.0297136	-3.37241		-1.37683
ENSG00000161911	ENSG00000161911.11	proteinoding	TREML1	-2.19131	-3.16132	-2.22289	0.0397069	0.0889478	-3.61701		ENSG00000161911	ENSG00000161911.11	proteinoding	TREML1	3.78773	-3.16132	4.89339	0.000127576	0.0013989	0.770178		-5.97904
ENSG00000185222	ENSG00000185222.10	proteinoding	TCEAL9	-2.19122	3.70775	-7.58924	6.29609e-07	1.37985e-05	6.29766		ENSG00000185222	ENSG00000185222.10	proteinoding	TCEAL9	-2.88052	3.70775	-9.81408	1.60073e-08	3.61246e-06	9.8275		0.689308
ENSG00000100207	ENSG00000100207.20	proteinoding	TCF20	-2.19085	7.37278	-8.72847	8.9039e-08	3.21156e-06	8.15263		ENSG00000100207	ENSG00000100207.20	proteinoding	TCF20	-1.13796	7.37278	-4.53609	0.000275174	0.00234939	0.167506		-1.05289
ENSG00000163960	ENSG00000163960.12	proteinoding	UBXN7	-2.18867	6.91009	-8.76027	8.45072e-08	3.09338e-06	8.20707		ENSG00000163960	ENSG00000163960.12	proteinoding	UBXN7	-1.07211	6.91009	-4.3141	0.000445835	0.00325459	-0.311971		-1.11656
ENSG00000180422	ENSG00000180422.3	lncRNA	LINC00304	-2.18782	1.14593	-1.77469	0.0934021	0.173738	-4.6085		ENSG00000180422	ENSG00000180422.3	lncRNA	LINC00304	3.28621	1.14593	2.87621	0.0102796	0.0276887	-2.67355		-5.47403
ENSG00000188199	ENSG00000188199.10	proteinoding	NUTM2B	-2.18738	-0.813986	-1.58132	0.131766	0.227206	-4.56417		ENSG00000188199	ENSG00000188199.10	proteinoding	NUTM2B	2.41804	-0.813986	2.48014	0.0235995	0.0518924	-3.31196		-4.60542
ENSG00000119638	ENSG00000119638.14	proteinoding	NEK9	-2.186	6.68271	-11.8253	9.28639e-10	1.90289e-07	12.7		ENSG00000119638	ENSG00000119638.14	proteinoding	NEK9	-1.06266	6.68271	-5.75725	2.10071e-05	0.000409127	2.74025		-1.12334
ENSG00000259959	ENSG00000259959.1	lncRNA	AC107068.1	-2.18454	1.66907	-3.36576	0.00356479	0.0132795	-1.82865		ENSG00000259959	ENSG00000259959.1	lncRNA	AC107068.1	0.251082	1.66907	0.453908	0.655491	0.730495	-6.1218		-2.43563
ENSG00000080819	ENSG00000080819.9	proteinoding	CPOX	-2.18407	2.11463	-7.90415	3.60558e-07	9.08194e-06	6.8321		ENSG00000080819	ENSG00000080819.9	proteinoding	CPOX	-1.41641	2.11463	-4.38656	0.000380732	0.00293933	0.251481		-0.76766
ENSG00000184675	ENSG00000184675.11	proteinoding	AMER1	-2.1837	6.03529	-9.83377	1.5536e-08	9.86507e-07	9.91113		ENSG00000184675	ENSG00000184675.11	proteinoding	AMER1	-1.33779	6.03529	-6.15816	9.38157e-06	0.000237117	3.55206		-0.845912
ENSG00000259623	ENSG00000259623.1	lncRNA	AC125257.1	-2.18327	3.31481	-7.59243	6.26021e-07	1.37403e-05	6.32259		ENSG00000259623	ENSG00000259623.1	lncRNA	AC125257.1	-1.31652	3.31481	-4.79664	0.000156921	0.00159809	0.951033		-0.866753
ENSG00000156650	ENSG00000156650.140	proteinoding	KAT6B	-2.18242	6.46076	-7.26685	1.12942e-06	2.15643e-05	5.60078		ENSG00000156650	ENSG00000156650.140	proteinoding	KAT6B	-1.2701	6.46076	-4.29247	0.000467378	0.00337013	-0.35747		-0.912322
ENSG00000102241	ENSG00000102241.12	proteinoding	HTATSF1	-2.18196	6.2063	-12.4585	4.09592e-10	1.48034e-07	13.503		ENSG00000102241	ENSG00000102241.12	proteinoding	HTATSF1	-2.01344	6.2063	-11.4566	1.51983e-09	1.18084e-06	12.1958		-0.168511
ENSG00000106780	ENSG00000106780.9	proteinoding	MEGF9	-2.18177	6.24107	-5.70319	2.34564e-05	0.00023541	2.53257		ENSG00000106780	ENSG00000106780.9	proteinoding	MEGF9	-1.08934	6.24107	-2.81002	0.0118353	0.0307244	-3.49044		-1.09243
ENSG00000127124	ENSG00000127124.16	proteinoding	HIVEP3	-2.18113	2.99715	-3.73984	0.00156964	0.00692733	-1.19202		ENSG00000127124	ENSG00000127124.16	proteinoding	HIVEP3	-0.223714	2.99715	-0.528846	0.603577	0.684021	-6.46912		-1.95742
ENSG00000120800	ENSG00000120800.5	proteinoding	UTP20	-2.17993	6.79736	-9.90209	1.40105e-08	9.28471e-07	10.0078		ENSG00000120800	ENSG00000120800.5	proteinoding	UTP20	-0.95734	6.79736	-4.368	0.00039643	0.00301887	-0.194311		-1.22259
ENSG00000054793	ENSG00000054793.14	proteinoding	ATP9A	-2.17967	7.07398	-11.7634	1.00776e-09	1.9808e-07	12.6195		ENSG00000054793	ENSG00000054793.14	proteinoding	ATP9A	-0.985232	7.07398	-5.31368	5.24787e-05	0.000763409	1.82214		-1.19444
ENSG00000107611	ENSG00000107611.16	proteinoding	CUBN	-2.17949	-2.25863	-1.76772	0.0945936	0.175368	-4.25606		ENSG00000107611	ENSG00000107611.16	proteinoding	CUBN	2.34686	-2.25863	2.43895	0.0256802	0.0554157	-3.30804		-4.52635
ENSG00000229719	ENSG00000229719.5	lncRNA	MIR194-2HG	-2.17478	-0.870133	-1.58797	0.130253	0.225086	-4.56015		ENSG00000229719	ENSG00000229719.5	lncRNA	MIR194-2HG	3.96984	-0.870133	3.6134	0.00207207	0.00908439	-1.27058		-6.14462
ENSG00000198408	ENSG00000198408.14	proteinoding	OGA	-2.17366	6.91463	-10.4764	5.9942e-09	5.35311e-07	10.8535		ENSG00000198408	ENSG00000198408.14	proteinoding	OGA	-1.09392	6.91463	-5.2856	5.56542e-05	0.000790516	1.76267		-1.07975
ENSG00000197724	ENSG00000197724.11	proteinoding	PHF2	-2.17194	6.13831	-6.78264	2.78923e-06	4.31298e-05	4.69254		ENSG00000197724	ENSG00000197724.11	proteinoding	PHF2	-1.09287	6.13831	-3.45584	0.00292718	0.0114268	-2.15452		-1.07907
ENSG00000143776	ENSG00000143776.181	proteinoding	CDC42BPA	-2.17164	7.05322	-6.63166	3.72171e-06	5.42818e-05	4.38817		ENSG00000143776	ENSG00000143776.181	proteinoding	CDC42BPA	-0.965588	7.05322	-2.95701	0.00864744	0.0243364	-3.21025		-1.20606
ENSG00000146859	ENSG00000146859.6	proteinoding	TMEM140	-2.17109	3.88535	-10.4913	5.86589e-09	5.29655e-07	10.856		ENSG00000146859	ENSG00000146859.6	proteinoding	TMEM140	-0.880584	3.88535	-4.44419	0.000335881	0.00270064	0.141397		-1.2905
ENSG00000085224	ENSG00000085224.23	proteinoding	ATRX	-2.17046	8.16434	-6.19414	8.73583e-06	0.000107271	3.52663		ENSG00000085224	ENSG00000085224.23	proteinoding	ATRX	-1.17899	8.16434	-3.34603	0.00372176	0.0134241	-2.38936		-0.991464
ENSG00000138246	ENSG00000138246.170	proteinoding	DNAJC13	-2.16942	7.56458	-10.6082	4.95685e-09	4.89636e-07	11.0422		ENSG00000138246	ENSG00000138246.170	proteinoding	DNAJC13	-1.24228	7.56458	-6.06604	1.12695e-05	0.000272198	3.3636		-0.927146
ENSG00000123066	ENSG00000123066.90	proteinoding	MED13L	-2.16503	7.38987	-7.07905	1.59771e-06	2.80127e-05	5.24229		ENSG00000123066	ENSG00000123066.90	proteinoding	MED13L	-0.878933	7.38987	-2.87055	0.0104045	0.0279124	-3.38365		-1.2861
ENSG00000261609	ENSG00000261609.8	proteinoding	GAN	-2.16284	5.82986	-7.53842	6.89722e-07	1.48816e-05	6.11272		ENSG00000261609	ENSG00000261609.8	proteinoding	GAN	-0.733458	5.82986	-2.60397	0.0182614	0.0426049	-3.89654		-1.42938
ENSG00000132688	ENSG00000132688.11	proteinoding	NES	-2.16203	4.02746	-6.32879	6.69981e-06	8.64659e-05	3.93627		ENSG00000132688	ENSG00000132688.11	proteinoding	NES	-0.900571	4.02746	-2.68796	0.0153171	0.0373153	-3.55803		-1.26146
ENSG00000267491	ENSG00000267491.1	lncRNA	AC100788.1	-2.16189	-0.951522	-1.75381	0.0970152	0.178864	-4.33374		ENSG00000267491	ENSG00000267491.1	lncRNA	AC100788.1	1.99927	-0.951522	2.28904	0.034796	0.0701634	-3.62745		-4.16116
ENSG00000230606	ENSG00000230606.6	lincRNA	AC159540.1	-2.15917	-1.22201	-1.48013	0.156673	0.259363	-4.66873		ENSG00000230606	ENSG00000230606.6	lincRNA	AC159540.1	2.13493	-1.22201	1.97031	0.0648878	0.114925	-4.09575		-4.2941
ENSG00000165124	ENSG00000165124.18	proteinoding	SVEP1	-2.15907	6.47072	-8.4398	1.43895e-07	4.58597e-06	7.67309		ENSG00000165124	ENSG00000165124.18	proteinoding	SVEP1	-0.841307	6.47072	-3.28287	0.00427164	0.0147542	-2.52265		-1.31777
ENSG00000134709	ENSG00000134709.12	proteinoding	HOOK1	-2.1586	3.32951	-8.55688	1.18292e-07	3.9748e-06	7.94059		ENSG00000134709	ENSG00000134709.12	proteinoding	HOOK1	-1.17567	3.32951	-4.7644	0.000168164	0.00167595	0.888808		-0.982932
ENSG00000196367	ENSG00000196367.14	proteinoding	TRRAP	-2.15826	8.82774	-8.91449	6.57061e-08	2.63139e-06	8.46262		ENSG00000196367	ENSG00000196367.14	proteinoding	TRRAP	-0.722954	8.82774	-2.95127	0.00875454	0.0245922	-3.20069		-1.4353
ENSG00000101191	ENSG00000101191.17	proteinoding	DIDO1	-2.15323	8.60942	-9.07511	5.07115e-08	2.18024e-06	8.72088		ENSG00000101191	ENSG00000101191.17	proteinoding	DIDO1	-0.883772	8.60942	-3.67858	0.00179575	0.00826598	-1.66907		-1.26946
ENSG00000260586	ENSG00000260586.2	lncRNA	AC064799.2	-2.15298	-1.78401	-1.88485	0.0762222	0.147961	-4.10711		ENSG00000260586	ENSG00000260586.2	lncRNA	AC064799.2	2.90339	-1.78401	3.45466	0.00293479	0.0114485	-1.56803		-5.05638
ENSG00000183530	ENSG00000183530.14	proteinoding	PRR14L	-2.15249	7.44428	-7.97356	3.19434e-07	8.29634e-06	6.86633		ENSG00000183530	ENSG00000183530.14	proteinoding	PRR14L	-0.761789	7.44428	-2.82023	0.0115814	0.0302297	-3.48768		-1.3907
ENSG00000160208	ENSG00000160208.13	proteinoding	RRP1B	-2.1514	7.29604	-12.0898	6.5692e-10	1.68432e-07	13.0407		ENSG00000160208	ENSG00000160208.13	proteinoding	RRP1B	-1.3479	7.29604	-7.5876	6.31465e-07	3.51515e-05	6.24844		-0.8035
ENSG00000261659	ENSG00000261659.2	lncRNA	Z92544.1	-2.15044	0.138019	-2.07321	0.0532607	0.111853	-3.98937		ENSG00000261659	ENSG00000261659.2	lncRNA	Z92544.1	0.818013	0.138019	1.08301	0.293547	0.385578	-5.43037		-2.96846
ENSG00000133030	ENSG00000133030.22	proteinoding	MPRIP	-2.14879	8.21669	-9.47337	2.70297e-08	1.433e-06	9.35097		ENSG00000133030	ENSG00000133030.22	proteinoding	MPRIP	-1.01986	8.21669	-4.49001	0.000304082	0.0025127	0.0743		-1.12894
ENSG00000171634	ENSG00000171634.18	proteinoding	BPTF	-2.14871	7.97992	-6.44238	5.36634e-06	7.25651e-05	4.01775		ENSG00000171634	ENSG00000171634.18	proteinoding	BPTF	-1.11877	7.97992	-3.33716	0.00379461	0.0135958	-2.41001		-1.02995
ENSG00000173064	ENSG00000173064.131	proteinoding	HECTD4	-2.14829	7.73084	-5.73785	2.18544e-05	0.000222	2.5987		ENSG00000173064	ENSG00000173064.131	proteinoding	HECTD4	-0.0801123	7.73084	-0.211991	0.834571	0.876783	-6.87917		-2.06818
ENSG00000226624	ENSG00000226624.1	processedseudogene	AC005099.1	-2.14785	-3.0079	-1.70079	0.106739	0.192561	-4.33086		ENSG00000226624	ENSG00000226624.1	processedseudogene	AC005099.1	2.75312	-3.0079	2.68853	0.015299	0.0372922	-2.90194		-4.90096
ENSG00000260651	ENSG00000260651.1	lncRNA	AF213884.3	-2.14662	0.747811	-5.29211	5.49009e-05	0.000472357	2.02877		ENSG00000260651	ENSG00000260651.1	lncRNA	AF213884.3	-0.760764	0.747811	-1.92337	0.0709119	0.123669	-4.33521		-1.38585
ENSG00000261115	ENSG00000261115.6	proteinoding	TMEM178B	-2.14553	-1.46819	-2.01265	0.0598513	0.12261	-3.91739		ENSG00000261115	ENSG00000261115.6	proteinoding	TMEM178B	-0.766775	-1.46819	-1.49851	0.151878	0.226178	-4.97851		-1.37876
ENSG00000249786	ENSG00000249786.71	lncRNA	EAF1-AS1	-2.14525	-2.33233	-1.71001	0.104991	0.190066	-4.37479		ENSG00000249786	ENSG00000249786.71	lncRNA	EAF1-AS1	2.53662	-2.33233	2.19359	0.0420804	0.0813076	-3.67167		-4.68187
ENSG00000127946	ENSG00000127946.17	proteinoding	HIP1	-2.14393	6.09663	-8.97888	5.92028e-08	2.43519e-06	8.57079		ENSG00000127946	ENSG00000127946.17	proteinoding	HIP1	-1.25222	6.09663	-5.29017	5.51246e-05	0.000787494	1.78123		-0.891718
ENSG00000007545	ENSG00000007545.16	proteinoding	CRAMP1	-2.1439	5.11745	-6.87212	2.35441e-06	3.777e-05	4.90414		ENSG00000007545	ENSG00000007545.16	proteinoding	CRAMP1	-0.442461	5.11745	-1.42701	0.171232	0.249487	-5.82222		-1.70144
ENSG00000183840	ENSG00000183840.7	proteinoding	GPR39	-2.13969	-2.89338	-2.69342	0.0151423	0.0411985	-2.90139		ENSG00000183840	ENSG00000183840.7	proteinoding	GPR39	3.21669	-2.89338	5.2051	6.58946e-05	0.00088247	1.27123		-5.35638
ENSG00000156030	ENSG00000156030.13	proteinoding	MIDEAS	-2.13939	8.05515	-7.2324	1.20318e-06	2.26274e-05	5.52821		ENSG00000156030	ENSG00000156030.13	proteinoding	MIDEAS	-0.887243	8.05515	-2.96948	0.00841898	0.0239192	-3.17436		-1.25214
ENSG00000196712	ENSG00000196712.18	proteinoding	NF1	-2.13829	7.91082	-7.36906	9.36995e-07	1.88301e-05	5.78038		ENSG00000196712	ENSG00000196712.18	proteinoding	NF1	-0.885734	7.91082	-3.02634	0.00744972	0.0219186	-3.05904		-1.25255
ENSG00000232862	ENSG00000232862.5	transcribedrocessedseudogene	AL138787.1	-2.13825	-3.04247	-1.74379	0.0987913	0.181418	-4.27679		ENSG00000232862	ENSG00000232862.5	transcribedrocessedseudogene	AL138787.1	3.37105	-3.04247	3.42544	0.00312862	0.0119588	-1.67293		-5.5093
ENSG00000143061	ENSG00000143061.18	proteinoding	IGSF3	-2.13665	5.31494	-9.39865	3.0374e-08	1.54178e-06	9.25884		ENSG00000143061	ENSG00000143061.18	proteinoding	IGSF3	-1.15286	5.31494	-5.40107	4.37356e-05	0.000676386	2.0279		-0.983785
ENSG00000187555	ENSG00000187555.160	proteinoding	USP7	-2.13654	7.00848	-11.9885	7.49482e-10	1.76287e-07	12.9111		ENSG00000187555	ENSG00000187555.160	proteinoding	USP7	-1.47412	7.00848	-8.28473	1.87023e-07	1.58869e-05	7.46265		-0.662412
ENSG00000253307	ENSG00000253307.1	lncRNA	AC011676.1	-2.13426	-0.918833	-1.90871	0.0728931	0.14266	-4.15985		ENSG00000253307	ENSG00000253307.1	lncRNA	AC011676.1	1.29454	-0.918833	1.42693	0.171253	0.249492	-4.84589		-3.4288
ENSG00000100154	ENSG00000100154.14	proteinoding	TTC28	-2.13404	6.96547	-6.38597	5.99027e-06	7.95843e-05	3.90788		ENSG00000100154	ENSG00000100154.14	proteinoding	TTC28	-0.686666	6.96547	-2.05924	0.0547202	0.100277	-4.92592		-1.44737
ENSG00000130699	ENSG00000130699.18	proteinoding	TAF4	-2.13257	6.03632	-8.4508	1.4126e-07	4.53661e-06	7.70719		ENSG00000130699	ENSG00000130699.18	proteinoding	TAF4	-1.20172	6.03632	-4.94536	0.000114192	0.00129376	1.04855		-0.930843
ENSG00000147421	ENSG00000147421.18	proteinoding	HMBOX1	-2.12971	5.27442	-6.65825	3.5366e-06	5.22666e-05	4.50804		ENSG00000147421	ENSG00000147421.18	proteinoding	HMBOX1	-0.72063	5.27442	-2.42337	0.0265109	0.0567897	-4.22877		-1.40908
ENSG00000127914	ENSG00000127914.182	proteinoding	AKAP9	-2.12958	7.32778	-6.24577	7.88841e-06	9.87529e-05	3.62809		ENSG00000127914	ENSG00000127914.182	proteinoding	AKAP9	-1.02175	7.32778	-2.99815	0.00791585	0.0229465	-3.12494		-1.10783
ENSG00000165288	ENSG00000165288.11	proteinoding	BRWD3	-2.12929	6.85311	-7.0199	1.7839e-06	3.04301e-05	5.13661		ENSG00000165288	ENSG00000165288.11	proteinoding	BRWD3	-1.03624	6.85311	-3.45698	0.00291991	0.0114109	-2.16155		-1.09305
ENSG00000063169	ENSG00000063169.11	proteinoding	BICRA	-2.12913	6.19285	-5.73832	2.18333e-05	0.000221921	2.62365		ENSG00000063169	ENSG00000063169.11	proteinoding	BICRA	-0.87912	6.19285	-2.43495	0.0258909	0.0557619	-4.23909		-1.25001
ENSG00000179562	ENSG00000179562.3	proteinoding	GCC1	-2.1278	4.71556	-12.5772	3.52648e-10	1.36959e-07	13.6154		ENSG00000179562	ENSG00000179562.3	proteinoding	GCC1	-0.964081	4.71556	-5.67461	2.48687e-05	0.00046094	2.64886		-1.16372
ENSG00000140807	ENSG00000140807.7	proteinoding	NKD1	-2.12616	-0.248576	-4.82759	0.000146851	0.00105435	1.13909		ENSG00000140807	ENSG00000140807.7	proteinoding	NKD1	-0.743181	-0.248576	-1.13152	0.273154	0.364206	-5.0601		-1.38298
ENSG00000153187	ENSG00000153187.201	proteinoding	HNRNPU	-2.1261	9.51521	-11.8231	9.31284e-10	1.90289e-07	12.6954		ENSG00000153187	ENSG00000153187.201	proteinoding	HNRNPU	-2.01483	9.51521	-11.2469	2.02255e-09	1.25099e-06	11.9148		-0.111265
ENSG00000102780	ENSG00000102780.17	proteinoding	DGKH	-2.12425	5.19536	-5.27478	5.69296e-05	0.000487051	1.7243		ENSG00000102780	ENSG00000102780.17	proteinoding	DGKH	0.0792666	5.19536	0.206803	0.838559	0.880086	-6.81954		-2.20351
ENSG00000128923	ENSG00000128923.11	proteinoding	MINDY2	-2.12372	4.53012	-7.01445	1.80216e-06	3.05855e-05	5.21686		ENSG00000128923	ENSG00000128923.11	proteinoding	MINDY2	-1.11319	4.53012	-3.88184	0.001149	0.00605501	-1.14658		-1.01053
ENSG00000141579	ENSG00000141579.7	proteinoding	ZNF750	-2.12119	-0.395494	-1.79083	0.0906894	0.169807	-4.33312		ENSG00000141579	ENSG00000141579.7	proteinoding	ZNF750	2.72277	-0.395494	3.10103	0.00634039	0.0193963	-2.20523		-4.84396
ENSG00000262061	ENSG00000262061.6	lncRNA	AC129507.1	-2.11945	-2.33161	-1.59555	0.128545	0.222757	-4.48004		ENSG00000262061	ENSG00000262061.6	lncRNA	AC129507.1	2.38719	-2.33161	2.18306	0.0429644	0.0827381	-3.6963		-4.50665
ENSG00000118689	ENSG00000118689.15	proteinoding	FOXO3	-2.11837	6.3835	-9.83467	1.55148e-08	9.86507e-07	9.9113		ENSG00000118689	ENSG00000118689.15	proteinoding	FOXO3	-0.811536	6.3835	-3.85626	0.00121542	0.00630553	-1.30008		-1.30683
ENSG00000144674	ENSG00000144674.16	proteinoding	GOLGA4	-2.1172	7.91021	-6.20004	8.63431e-06	0.000106359	3.53722		ENSG00000144674	ENSG00000144674.16	proteinoding	GOLGA4	-1.36958	7.91021	-3.99867	0.000889066	0.0050917	-0.990624		-0.747621
ENSG00000134285	ENSG00000134285.11	proteinoding	FKBP11	-2.11514	4.82458	-3.83741	0.00126681	0.00582961	-1.29765		ENSG00000134285	ENSG00000134285.11	proteinoding	FKBP11	0.30986	4.82458	0.622339	0.541769	0.628957	-6.61749		-2.425
ENSG00000070366	ENSG00000070366.14	proteinoding	SMG6	-2.11468	6.04755	-6.51716	4.64124e-06	6.47525e-05	4.18808		ENSG00000070366	ENSG00000070366.14	proteinoding	SMG6	-0.531077	6.04755	-1.67454	0.111858	0.177468	-5.53778		-1.58361
ENSG00000115705	ENSG00000115705.22	proteinoding	TPO	-2.11445	0.336321	-2.71399	0.0145009	0.0398199	-2.98051		ENSG00000115705	ENSG00000115705.22	proteinoding	TPO	2.85676	0.336321	3.44115	0.00302287	0.011679	-1.56776		-4.97122
ENSG00000168263	ENSG00000168263.9	proteinoding	KCNV2	-2.11319	1.55722	-2.27235	0.035979	0.0822181	-3.76976		ENSG00000168263	ENSG00000168263.9	proteinoding	KCNV2	1.45839	1.55722	2.54311	0.0207234	0.0469198	-3.5219		-3.57158
ENSG00000270773	ENSG00000270773.1	processedseudogene	AC137695.2	-2.11279	-2.48894	-1.77521	0.0933129	0.17363	-4.26046		ENSG00000270773	ENSG00000270773.1	processedseudogene	AC137695.2	3.86063	-2.48894	3.89547	0.00111514	0.00594028	-0.862444		-5.97342
ENSG00000092201	ENSG00000092201.10	proteinoding	SUPT16H	-2.11253	7.9215	-15.5054	1.21887e-11	2.09537e-08	16.8963		ENSG00000092201	ENSG00000092201.10	proteinoding	SUPT16H	-1.75133	7.9215	-12.8774	2.42751e-10	6.88444e-07	13.9623		-0.361203
ENSG00000270071	ENSG00000270071.30	lncRNA	AP001172.1	-2.11243	-1.65052	-1.55979	0.136768	0.233731	-4.55351		ENSG00000270071	ENSG00000270071.30	lncRNA	AP001172.1	1.0987	-1.65052	1.06803	0.300067	0.392751	-5.17819		-3.21114
ENSG00000172795	ENSG00000172795.17	proteinoding	DCP2	-2.10919	5.7966	-9.1142	4.76353e-08	2.10452e-06	8.79419		ENSG00000172795	ENSG00000172795.17	proteinoding	DCP2	-0.859144	5.7966	-3.74394	0.00155557	0.00750592	-1.52045		-1.25005
ENSG00000250899	ENSG00000250899.3	lncRNA	AC125807.2	-2.108	3.03157	-5.49288	3.6149e-05	0.000335756	2.40442		ENSG00000250899	ENSG00000250899.3	lncRNA	AC125807.2	-0.833935	3.03157	-2.63314	0.0171826	0.0406964	-3.55942		-1.27407
ENSG00000162402	ENSG00000162402.14	proteinoding	USP24	-2.10756	7.81519	-8.37155	1.61432e-07	5.05801e-06	7.55423		ENSG00000162402	ENSG00000162402.14	proteinoding	USP24	-0.930068	7.81519	-3.67602	0.00180586	0.00829879	-1.68657		-1.17749
ENSG00000127481	ENSG00000127481.15	proteinoding	UBR4	-2.10731	9.87621	-8.53064	1.23582e-07	4.11942e-06	7.83687		ENSG00000127481	ENSG00000127481.15	proteinoding	UBR4	-0.536213	9.87621	-2.13066	0.0476249	0.0898482	-4.75423		-1.5711
ENSG00000160551	ENSG00000160551.12	proteinoding	TAOK1	-2.10399	7.85422	-8.79156	8.02823e-08	2.97276e-06	8.2571		ENSG00000160551	ENSG00000160551.12	proteinoding	TAOK1	-1.09953	7.85422	-4.57566	0.000252585	0.00220616	0.257064		-1.00447
ENSG00000188167	ENSG00000188167.9	proteinoding	TMPPE	-2.10306	3.75156	-5.56851	3.09228e-05	0.000296389	2.47974		ENSG00000188167	ENSG00000188167.9	proteinoding	TMPPE	-0.534596	3.75156	-1.60377	0.126716	0.19634	-5.43713		-1.56846
ENSG00000137497	ENSG00000137497.18	proteinoding	NUMA1	-2.10304	9.20998	-9.61138	2.18272e-08	1.23278e-06	9.56952		ENSG00000137497	ENSG00000137497.18	proteinoding	NUMA1	-1.27471	9.20998	-5.79147	1.95943e-05	0.000389078	2.82612		-0.828334
ENSG00000169057	ENSG00000169057.241	proteinoding	MECP2	-2.10288	7.27335	-8.86923	7.07212e-08	2.72759e-06	8.38459		ENSG00000169057	ENSG00000169057.241	proteinoding	MECP2	-1.31774	7.27335	-5.56929	3.08735e-05	0.000529215	2.35207		-0.785142
ENSG00000148468	ENSG00000148468.17	proteinoding	FAM171A1	-2.10269	4.13109	-8.69673	9.38174e-08	3.37662e-06	8.16851		ENSG00000148468	ENSG00000148468.17	proteinoding	FAM171A1	-1.0401	4.13109	-5.34707	4.8943e-05	0.000730871	1.96795		-1.06259
ENSG00000148843	ENSG00000148843.15	proteinoding	PDCD11	-2.10248	7.83156	-13.9515	6.74919e-11	4.9005e-08	15.258		ENSG00000148843	ENSG00000148843.15	proteinoding	PDCD11	-1.50075	7.83156	-9.96223	1.27975e-08	3.01012e-06	10.1185		-0.601731
ENSG00000115020	ENSG00000115020.17	proteinoding	PIKFYVE	-2.10236	6.15244	-7.04025	1.7174e-06	2.95219e-05	5.19037		ENSG00000115020	ENSG00000115020.17	proteinoding	PIKFYVE	-0.647043	6.15244	-2.22919	0.0392133	0.0769882	-4.61806		-1.45532
ENSG00000066777	ENSG00000066777.9	proteinoding	ARFGEF1	-2.10213	5.91992	-7.41755	8.57966e-07	1.7602e-05	5.88662		ENSG00000066777	ENSG00000066777.9	proteinoding	ARFGEF1	-0.823233	5.91992	-2.92529	0.00925588	0.0256298	-3.25341		-1.2789
ENSG00000237225	ENSG00000237225.2	unprocessedseudogene	OR13K1P	-2.10203	-2.28874	-1.68675	0.109452	0.196537	-4.36364		ENSG00000237225	ENSG00000237225.2	unprocessedseudogene	OR13K1P	3.42303	-2.28874	3.45122	0.00295699	0.0115082	-1.60791		-5.52506
ENSG00000023516	ENSG00000023516.9	proteinoding	AKAP11	-2.1019	5.71065	-9.40464	3.00906e-08	1.53205e-06	9.25574		ENSG00000023516	ENSG00000023516.9	proteinoding	AKAP11	-1.21167	5.71065	-5.53457	3.31645e-05	0.000558877	2.29819		-0.890224
ENSG00000139116	ENSG00000139116.19	proteinoding	KIF21A	-2.10089	6.86297	-8.92971	6.41042e-08	2.58584e-06	8.48419		ENSG00000139116	ENSG00000139116.19	proteinoding	KIF21A	-0.979658	6.86297	-4.17553	0.000603441	0.00399107	-0.610781		-1.12123
ENSG00000256238	ENSG00000256238.1	processedseudogene	SUPT16HP1	-2.10046	1.18732	-2.74062	0.0137089	0.0380631	-2.96904		ENSG00000256238	ENSG00000256238.1	processedseudogene	SUPT16HP1	1.52685	1.18732	2.38568	0.0286271	0.0603326	-3.6421		-3.62731
ENSG00000197892	ENSG00000197892.13	proteinoding	KIF13B	-2.09994	5.35888	-7.42318	8.4925e-07	1.75092e-05	5.9394		ENSG00000197892	ENSG00000197892.13	proteinoding	KIF13B	-0.733275	5.35888	-2.81643	0.0116752	0.0304031	-3.46863		-1.36667
ENSG00000188827	ENSG00000188827.11	proteinoding	SLX4	-2.09972	5.4575	-7.39839	8.88339e-07	1.80478e-05	5.86343		ENSG00000188827	ENSG00000188827.11	proteinoding	SLX4	-0.671165	5.4575	-2.34907	0.030833	0.0639483	-4.35048		-1.42855
ENSG00000150760	ENSG00000150760.13	proteinoding	DOCK1	-2.09824	7.02229	-8.93529	6.35269e-08	2.575e-06	8.49319		ENSG00000150760	ENSG00000150760.13	proteinoding	DOCK1	-0.881295	7.02229	-3.7651	0.00148493	0.00727008	-1.49938		-1.21695
ENSG00000166402	ENSG00000166402.9	proteinoding	TUB	-2.09718	2.44202	-6.34589	6.47898e-06	8.40707e-05	4.07723		ENSG00000166402	ENSG00000166402.9	proteinoding	TUB	-1.35596	2.44202	-4.54732	0.000268561	0.00230589	0.513866		-0.741222
ENSG00000164080	ENSG00000164080.13	proteinoding	RAD54L2	-2.09664	6.45826	-8.66275	9.9232e-08	3.52703e-06	8.04943		ENSG00000164080	ENSG00000164080.13	proteinoding	RAD54L2	-0.948147	6.45826	-3.95417	0.000980284	0.0054522	-1.08712		-1.14849
ENSG00000157933	ENSG00000157933.10	proteinoding	SKI	-2.09059	7.53884	-8.00253	3.03742e-07	7.93816e-06	6.91728		ENSG00000157933	ENSG00000157933.10	proteinoding	SKI	-0.791421	7.53884	-3.02062	0.00754215	0.0221243	-3.07583		-1.29917
ENSG00000218521	ENSG00000218521.1	processedseudogene	AL589655.1	-2.08928	-2.71554	-1.55102	0.138848	0.236582	-4.51555		ENSG00000218521	ENSG00000218521.1	processedseudogene	AL589655.1	3.0251	-2.71554	2.83984	0.0111081	0.0293104	-2.65172		-5.11438
ENSG00000259994	ENSG00000259994.1	lncRNA	AL353796.1	-2.08914	0.277509	-3.39936	0.00331231	0.0125035	-1.65752		ENSG00000259994	ENSG00000259994.1	lncRNA	AL353796.1	-0.272751	0.277509	-0.525202	0.606054	0.686549	-5.82531		-1.81639
ENSG00000066084	ENSG00000066084.13	proteinoding	DIP2B	-2.08858	7.73965	-10.3947	6.74967e-09	5.7757e-07	10.735		ENSG00000066084	ENSG00000066084.13	proteinoding	DIP2B	-0.822023	7.73965	-4.06712	0.000765148	0.00464654	-0.840944		-1.26655
ENSG00000140265	ENSG00000140265.12	proteinoding	ZSCAN29	-2.08643	5.45147	-7.88913	3.70164e-07	9.26798e-06	6.74846		ENSG00000140265	ENSG00000140265.12	proteinoding	ZSCAN29	-0.849958	5.45147	-3.25995	0.00449042	0.0152885	-2.53703		-1.23648
ENSG00000164171	ENSG00000164171.11	proteinoding	ITGA2	-2.08501	4.45332	-2.97088	0.00839371	0.0258578	-3.002		ENSG00000164171	ENSG00000164171.11	proteinoding	ITGA2	-0.874059	4.45332	-1.66904	0.112957	0.178821	-5.50824		-1.21095
ENSG00000147133	ENSG00000147133.16	proteinoding	TAF1	-2.08315	6.94186	-6.66959	3.4606e-06	5.14622e-05	4.46389		ENSG00000147133	ENSG00000147133.16	proteinoding	TAF1	-0.344818	6.94186	-1.1068	0.28341	0.375422	-6.2892		-1.73833
ENSG00000089902	ENSG00000089902.10	proteinoding	RCOR1	-2.08217	6.64046	-10.7037	4.32387e-09	4.62876e-07	11.1791		ENSG00000089902	ENSG00000089902.10	proteinoding	RCOR1	-1.11771	6.64046	-5.78586	1.98191e-05	0.000392621	2.79764		-0.964454
ENSG00000049618	ENSG00000049618.24	proteinoding	ARID1B	-2.08179	8.25544	-8.54747	1.20161e-07	4.02949e-06	7.85264		ENSG00000049618	ENSG00000049618.24	proteinoding	ARID1B	-0.902936	8.25544	-3.67246	0.00182005	0.00833231	-1.6881		-1.17886
ENSG00000223305	ENSG00000223305.1	miscNA	RN7SKP30	-2.08175	-1.79974	-2.16918	0.0441561	0.0964562	-3.7472		ENSG00000223305	ENSG00000223305.1	miscNA	RN7SKP30	2.49873	-1.79974	2.70978	0.01463	0.0360355	-2.86676		-4.58049
ENSG00000117983	ENSG00000117983.17	proteinoding	MUC5B	-2.08136	5.15499	-4.66466	0.000208418	0.00140426	0.394879		ENSG00000117983	ENSG00000117983.17	proteinoding	MUC5B	-1.18727	5.15499	-2.68059	0.0155563	0.0377768	-3.70223		-0.894089
ENSG00000186575	ENSG00000186575.19	proteinoding	NF2	-2.08037	7.55028	-14.1125	5.61093e-11	4.9005e-08	15.4366		ENSG00000186575	ENSG00000186575.19	proteinoding	NF2	-1.42937	7.55028	-9.71944	1.84907e-08	3.84112e-06	9.75606		-0.651001
ENSG00000113645	ENSG00000113645.15	proteinoding	WWC1	-2.08013	7.28848	-8.83134	7.52274e-08	2.84875e-06	8.32234		ENSG00000113645	ENSG00000113645.15	proteinoding	WWC1	-1.19016	7.28848	-5.06114	8.92931e-05	0.00108975	1.28943		-0.889969
ENSG00000158417	ENSG00000158417.11	proteinoding	EIF5B	-2.07992	7.34237	-8.11739	2.49026e-07	6.89675e-06	7.11758		ENSG00000158417	ENSG00000158417.11	proteinoding	EIF5B	-2.67816	7.34237	-10.47	6.04942e-09	2.14948e-06	10.8537		0.598236
ENSG00000261916	ENSG00000261916.1	lncRNA	AC027796.1	-2.0793	-2.57087	-1.49742	0.152159	0.253421	-4.59158		ENSG00000261916	ENSG00000261916.1	lncRNA	AC027796.1	2.55392	-2.57087	2.2338	0.0388554	0.0764743	-3.61727		-4.63321
ENSG00000260534	ENSG00000260534.1	lncRNA	AC100827.3	-2.07836	1.95138	-2.51806	0.0218254	0.0551406	-3.45711		ENSG00000260534	ENSG00000260534.1	lncRNA	AC100827.3	0.526014	1.95138	0.89601	0.382446	0.477378	-5.96384		-2.60437
ENSG00000078674	ENSG00000078674.18	proteinoding	PCM1	-2.07733	7.16468	-9.383	3.1128e-08	1.56577e-06	9.20845		ENSG00000078674	ENSG00000078674.18	proteinoding	PCM1	-1.15402	7.16468	-5.22937	6.26181e-05	0.000852955	1.64432		-0.923317
ENSG00000169083	ENSG00000169083.18	proteinoding	AR	-2.07694	6.01373	-6.97609	1.93627e-06	3.23681e-05	5.06032		ENSG00000169083	ENSG00000169083.18	proteinoding	AR	-0.885716	6.01373	-2.96934	0.00842144	0.0239221	-3.16334		-1.19122
ENSG00000255040	ENSG00000255040.1	processedseudogene	MORF4L1P3	-2.0752	-1.6024	-1.73999	0.0994727	0.182397	-4.34616		ENSG00000255040	ENSG00000255040.1	processedseudogene	MORF4L1P3	2.14783	-1.6024	2.09421	0.0511338	0.0949659	-3.84741		-4.22302
ENSG00000147862	ENSG00000147862.17	proteinoding	NFIB	-2.07495	7.29453	-7.64563	5.69244e-07	1.28556e-05	6.28482		ENSG00000147862	ENSG00000147862.17	proteinoding	NFIB	-1.37871	7.29453	-5.0929	8.34879e-05	0.00103125	1.35746		-0.696247
ENSG00000117020	ENSG00000117020.18	proteinoding	AKT3	-2.07493	-0.461187	-3.10299	0.0063135	0.0206898	-2.21804		ENSG00000117020	ENSG00000117020.18	proteinoding	AKT3	0.123457	-0.461187	0.171311	0.865951	0.900235	-5.70286		-2.19839
ENSG00000152102	ENSG00000152102.18	proteinoding	FAM168B	-2.07487	7.43918	-13.9631	6.659e-11	4.9005e-08	15.2716		ENSG00000152102	ENSG00000152102.18	proteinoding	FAM168B	-1.82054	7.43918	-12.2789	5.14869e-10	6.88444e-07	13.2444		-0.254332
ENSG00000173473	ENSG00000173473.11	proteinoding	SMARCC1	-2.07353	8.60886	-9.8339	1.55329e-08	9.86507e-07	9.90661		ENSG00000173473	ENSG00000173473.11	proteinoding	SMARCC1	-1.80448	8.60886	-8.55703	1.18262e-07	1.1507e-05	7.92225		-0.269042
ENSG00000165632	ENSG00000165632.8	proteinoding	TAF3	-2.07293	5.60552	-11.3948	1.65265e-09	2.42099e-07	12.1296		ENSG00000165632	ENSG00000165632.8	proteinoding	TAF3	-1.62049	5.60552	-9.44176	2.83949e-08	4.78985e-06	9.3347		-0.452439
ENSG00000147459	ENSG00000147459.18	proteinoding	DOCK5	-2.07174	8.08325	-6.84235	2.49068e-06	3.94634e-05	4.79369		ENSG00000147459	ENSG00000147459.18	proteinoding	DOCK5	-0.521581	8.08325	-1.70639	0.105674	0.169671	-5.4924		-1.55016
ENSG00000204262	ENSG00000204262.14	proteinoding	COL5A2	-2.0715	7.74104	-13.8538	7.55624e-11	4.97283e-08	15.1491		ENSG00000204262	ENSG00000204262.14	proteinoding	COL5A2	-1.59319	7.74104	-10.6667	4.55859e-09	1.75745e-06	11.1303		-0.478317
ENSG00000176542	ENSG00000176542.10	proteinoding	USF3	-2.0707	6.40297	-7.37353	9.29412e-07	1.87228e-05	5.80309		ENSG00000176542	ENSG00000176542.10	proteinoding	USF3	-1.3531	6.40297	-4.94563	0.000114125	0.00129376	1.04476		-0.717598
ENSG00000267764	ENSG00000267764.1	lncRNA	AC093567.1	-2.06906	-2.21649	-1.52243	0.145822	0.245561	-4.54997		ENSG00000267764	ENSG00000267764.1	lncRNA	AC093567.1	1.0033	-2.21649	1.07647	0.296379	0.388839	-5.17963		-3.07235
ENSG00000198740	ENSG00000198740.9	proteinoding	ZNF652	-2.06673	5.61185	-6.0351	1.19884e-05	0.000138551	3.24226		ENSG00000198740	ENSG00000198740.9	proteinoding	ZNF652	-1.40949	5.61185	-4.22457	0.000542075	0.00373922	-0.482996		-0.65724
ENSG00000242539	ENSG00000242539.20	lncRNA	AC007620.2	-2.065	2.89921	-6.17016	9.16087e-06	0.00011094	3.7222		ENSG00000242539	ENSG00000242539.20	lncRNA	AC007620.2	-0.935518	2.89921	-2.85931	0.0106569	0.0283999	-3.02481		-1.12948
ENSG00000114739	ENSG00000114739.14	proteinoding	ACVR2B	-2.06472	5.88819	-6.18304	8.92988e-06	0.000109172	3.54326		ENSG00000114739	ENSG00000114739.14	proteinoding	ACVR2B	-0.692425	5.88819	-2.17457	0.0436902	0.0838651	-4.7126		-1.3723
ENSG00000198399	ENSG00000198399.15	proteinoding	ITSN2	-2.06406	5.8984	-9.10562	4.82927e-08	2.1175e-06	8.78296		ENSG00000198399	ENSG00000198399.15	proteinoding	ITSN2	-1.04422	5.8984	-4.75469	0.000171707	0.00170077	0.647814		-1.01984
ENSG00000204120	ENSG00000204120.160	proteinoding	GIGYF2	-2.06345	6.6083	-7.79904	4.33662e-07	1.03905e-05	6.56407		ENSG00000204120	ENSG00000204120.160	proteinoding	GIGYF2	-1.37802	6.6083	-5.27311	5.71289e-05	0.000803074	1.7362		-0.685432
ENSG00000173193	ENSG00000173193.15	proteinoding	PARP14	-2.06297	7.14127	-9.58035	2.28977e-08	1.27464e-06	9.51585		ENSG00000173193	ENSG00000173193.15	proteinoding	PARP14	-0.866456	7.14127	-4.03201	0.000826374	0.00486445	-0.922062		-1.19651
ENSG00000121060	ENSG00000121060.18	proteinoding	TRIM25	-2.06268	6.58957	-9.5597	2.36404e-08	1.30295e-06	9.48471		ENSG00000121060	ENSG00000121060.18	proteinoding	TRIM25	-1.23143	6.58957	-5.70667	2.32905e-05	0.000439588	2.63828		-0.831254
ENSG00000256188	ENSG00000256188.3	proteinoding	TAS2R30	-2.06238	-0.746264	-1.53771	0.142061	0.240836	-4.66132		ENSG00000256188	ENSG00000256188.3	proteinoding	TAS2R30	1.64727	-0.746264	1.59616	0.128409	0.198522	-4.66625		-3.70965
ENSG00000232434	ENSG00000232434.2	proteinoding	AJM1	-2.06148	5.91172	-5.4832	3.68807e-05	0.000340845	2.11481		ENSG00000232434	ENSG00000232434.2	proteinoding	AJM1	-0.348893	5.91172	-0.968168	0.346193	0.440355	-6.41833		-1.71259
ENSG00000240695	ENSG00000240695.1	processedseudogene	AC117382.1	-2.06104	1.29345	-2.00558	0.0606674	0.123887	-4.27974		ENSG00000240695	ENSG00000240695.1	processedseudogene	AC117382.1	1.014	1.29345	1.21003	0.242411	0.331092	-5.43624		-3.07504
ENSG00000230997	ENSG00000230997.5	processedseudogene	RAB42P1	-2.0605	-2.14368	-1.62289	0.122545	0.214675	-4.46631		ENSG00000230997	ENSG00000230997.5	processedseudogene	RAB42P1	2.13975	-2.14368	1.95424	0.0668964	0.117832	-4.02719		-4.20025
ENSG00000260257	ENSG00000260257.2	lncRNA	AL035071.1	-2.05871	2.7989	-4.51186	0.000290007	0.00180916	0.440625		ENSG00000260257	ENSG00000260257.2	lncRNA	AL035071.1	-0.20265	2.7989	-0.593175	0.560677	0.645437	-6.3731		-1.85606
ENSG00000174529	ENSG00000174529.7	proteinoding	TMEM81	-2.0581	0.618993	-2.98609	0.00812387	0.0252707	-2.47829		ENSG00000174529	ENSG00000174529.7	proteinoding	TMEM81	0.897896	0.618993	1.44037	0.167471	0.245244	-5.00725		-2.956
ENSG00000196526	ENSG00000196526.10	proteinoding	AFAP1	-2.05809	8.36522	-11.1094	2.44491e-09	2.93741e-07	11.7443		ENSG00000196526	ENSG00000196526.10	proteinoding	AFAP1	-0.976362	8.36522	-5.25053	5.9899e-05	0.000829447	1.69703		-1.08173
ENSG00000079385	ENSG00000079385.23	proteinoding	CEACAM1	-2.05786	-1.09486	-1.59701	0.128218	0.222308	-4.56202		ENSG00000079385	ENSG00000079385.23	proteinoding	CEACAM1	2.01329	-1.09486	1.91234	0.0723977	0.125641	-4.16354		-4.07115
ENSG00000230715	ENSG00000230715.3	processedseudogene	AC018638.2	-2.05781	3.56145	-2.89351	0.00990687	0.0293811	-3.02877		ENSG00000230715	ENSG00000230715.3	processedseudogene	AC018638.2	0.665273	3.56145	1.20921	0.242718	0.33143	-5.93896		-2.72308
ENSG00000141027	ENSG00000141027.210	proteinoding	NCOR1	-2.05694	8.64308	-8.99878	5.73319e-08	2.37579e-06	8.59902		ENSG00000141027	ENSG00000141027.210	proteinoding	NCOR1	-1.1163	8.64308	-4.85531	0.000138392	0.00147298	0.864922		-0.940638
ENSG00000258439	ENSG00000258439.1	processedseudogene	AC007956.2	-2.05685	-2.81229	-1.67406	0.111953	0.200238	-4.37626		ENSG00000258439	ENSG00000258439.1	processedseudogene	AC007956.2	2.7288	-2.81229	2.66344	0.0161263	0.0387816	-2.94247		-4.78565
ENSG00000264083	ENSG00000264083.1	lncRNA	AC005899.1	-2.05678	-2.54941	-1.43224	0.169753	0.276366	-4.65335		ENSG00000264083	ENSG00000264083.1	lncRNA	AC005899.1	2.83952	-2.54941	2.51485	0.0219702	0.0491168	-3.18292		-4.8963
ENSG00000165572	ENSG00000165572.8	proteinoding	KBTBD6	-2.0533	5.09017	-11.4941	1.44476e-09	2.25491e-07	12.2607		ENSG00000165572	ENSG00000165572.8	proteinoding	KBTBD6	-1.07569	5.09017	-5.95087	1.41956e-05	0.000317358	3.18563		-0.977606
ENSG00000261634	ENSG00000261634.4	lncRNA	AC026992.2	-2.05268	-2.23029	-1.65952	0.11488	0.204224	-4.44282		ENSG00000261634	ENSG00000261634.4	lncRNA	AC026992.2	3.68295	-2.23029	3.32624	0.00388612	0.0138081	-1.83451		-5.73562
ENSG00000160710	ENSG00000160710.171	proteinoding	ADAR	-2.05086	9.16664	-15.5097	1.21327e-11	2.09537e-08	16.8862		ENSG00000160710	ENSG00000160710.171	proteinoding	ADAR	-1.47291	9.16664	-11.13	2.37606e-09	1.34891e-06	11.7604		-0.577947
ENSG00000171791	ENSG00000171791.14	proteinoding	BCL2	-2.0501	3.73261	-6.26783	7.55274e-06	9.53369e-05	3.87275		ENSG00000171791	ENSG00000171791.14	proteinoding	BCL2	-0.840419	3.73261	-2.94995	0.0087793	0.0246493	-3.03098		-1.20969
ENSG00000232573	ENSG00000232573.1	processedseudogene	RPL3P4	-2.04994	0.720665	-4.04504	0.000803087	0.00406411	-0.424648		ENSG00000232573	ENSG00000232573.1	processedseudogene	RPL3P4	-2.16106	0.720665	-3.99307	0.000900057	0.00512477	-0.507649		0.111127
ENSG00000136861	ENSG00000136861.18	proteinoding	CDK5RAP2	-2.04742	7.86669	-7.90878	3.57654e-07	9.02239e-06	6.75333		ENSG00000136861	ENSG00000136861.18	proteinoding	CDK5RAP2	-0.803779	7.86669	-3.09755	0.00638819	0.0194862	-2.91541		-1.24364
ENSG00000272610	ENSG00000272610.1	lncRNA	MAGI1-IT1	-2.04654	-1.12659	-1.4878	0.154659	0.256607	-4.67225		ENSG00000272610	ENSG00000272610.1	lncRNA	MAGI1-IT1	1.60565	-1.12659	1.57045	0.13427	0.205679	-4.66907		-3.65219
ENSG00000078687	ENSG00000078687.17	proteinoding	TNRC6C	-2.04605	3.0794	-4.85379	0.000138842	0.00101163	1.05074		ENSG00000078687	ENSG00000078687.17	proteinoding	TNRC6C	-0.515007	3.0794	-1.25724	0.22524	0.311848	-5.72069		-1.53104
ENSG00000243156	ENSG00000243156.9	proteinoding	MICAL3	-2.04574	7.08825	-5.19678	6.7058e-05	0.000555766	1.47019		ENSG00000243156	ENSG00000243156.9	proteinoding	MICAL3	-0.583369	7.08825	-1.48183	0.156225	0.231566	-5.82821		-1.46237
ENSG00000139651	ENSG00000139651.11	proteinoding	ZNF740	-2.04456	6.50371	-13.0769	1.90134e-10	8.71341e-08	14.2508		ENSG00000139651	ENSG00000139651.11	proteinoding	ZNF740	-1.07616	6.50371	-6.95745	2.00513e-06	7.89755e-05	5.09428		-0.968397
ENSG00000148396	ENSG00000148396.18	proteinoding	SEC16A	-2.04444	9.29611	-7.33226	1.00201e-06	1.96635e-05	5.72582		ENSG00000148396	ENSG00000148396.18	proteinoding	SEC16A	-0.58864	9.29611	-2.09347	0.0512079	0.0950718	-4.83774		-1.4558
ENSG00000042304	ENSG00000042304.12	proteinoding	C2orf83	-2.04398	-1.9545	-1.33871	0.197851	0.310799	-4.77687		ENSG00000042304	ENSG00000042304.12	proteinoding	C2orf83	3.22638	-1.9545	2.74235	0.0136588	0.0341588	-2.81332		-5.27036
ENSG00000237328	ENSG00000237328.1	lncRNA	RAI1-AS1	-2.04278	-1.10651	-1.91626	0.0718657	0.140996	-4.10987		ENSG00000237328	ENSG00000237328.1	lncRNA	RAI1-AS1	1.09847	-1.10651	1.41832	0.173716	0.252353	-4.87843		-3.14125
ENSG00000173821	ENSG00000173821.19	proteinoding	RNF213	-2.04214	9.73561	-5.36142	4.75003e-05	0.000420602	1.83641		ENSG00000173821	ENSG00000173821.19	proteinoding	RNF213	-0.418726	9.73561	-1.07353	0.29766	0.390121	-6.27874		-1.62341
ENSG00000225898	ENSG00000225898.1	processedseudogene	AC002075.1	-2.04163	-2.01837	-1.5803	0.132	0.227469	-4.51764		ENSG00000225898	ENSG00000225898.1	processedseudogene	AC002075.1	3.17727	-2.01837	2.9449	0.00887486	0.02483	-2.47385		-5.21889
ENSG00000250733	ENSG00000250733.6	TEC	C8orf17	-2.04155	-1.3733	-1.34021	0.197373	0.310223	-4.82234		ENSG00000250733	ENSG00000250733.6	TEC	C8orf17	2.71477	-1.3733	2.28732	0.034916	0.0703205	-3.57705		-4.75632
ENSG00000171316	ENSG00000171316.12	proteinoding	CHD7	-2.04027	7.61564	-5.85016	1.73952e-05	0.000185032	2.82937		ENSG00000171316	ENSG00000171316.12	proteinoding	CHD7	-0.831184	7.61564	-2.37395	0.0293172	0.0615227	-4.35489		-1.20909
ENSG00000196535	ENSG00000196535.171	proteinoding	MYO18A	-2.04026	7.57546	-8.11817	2.48694e-07	6.89675e-06	7.11894		ENSG00000196535	ENSG00000196535.171	proteinoding	MYO18A	-1.0792	7.57546	-4.29292	0.000466915	0.00336824	-0.356391		-0.961062
ENSG00000108557	ENSG00000108557.19	proteinoding	RAI1	-2.03986	7.6664	-8.00985	2.99905e-07	7.88727e-06	6.93015		ENSG00000108557	ENSG00000108557.19	proteinoding	RAI1	-0.721258	7.6664	-2.82207	0.0115361	0.0301338	-3.48089		-1.3186
ENSG00000167654	ENSG00000167654.18	proteinoding	ATCAY	-2.03976	-1.13739	-1.20142	0.245648	0.366507	-4.94518		ENSG00000167654	ENSG00000167654.18	proteinoding	ATCAY	3.01216	-1.13739	2.6389	0.0169769	0.0403178	-3.02573		-5.05192
ENSG00000198900	ENSG00000198900.6	proteinoding	TOP1	-2.03946	7.81394	-13.2516	1.53907e-10	7.55953e-08	14.4596		ENSG00000198900	ENSG00000198900.6	proteinoding	TOP1	-1.74125	7.81394	-11.2752	1.94575e-09	1.24977e-06	11.9587		-0.298207
ENSG00000067900	ENSG00000067900.8	proteinoding	ROCK1	-2.03837	6.29541	-10.1482	9.69499e-09	7.35938e-07	10.3777		ENSG00000067900	ENSG00000067900.8	proteinoding	ROCK1	-1.20031	6.29541	-6.03681	1.19476e-05	0.000283013	3.30832		-0.838066
ENSG00000111799	ENSG00000111799.21	proteinoding	COL12A1	-2.03752	8.97409	-11.9136	8.26682e-10	1.83673e-07	12.8139		ENSG00000111799	ENSG00000111799.21	proteinoding	COL12A1	-1.15924	8.97409	-6.69196	3.31552e-06	0.000109642	4.60338		-0.878276
ENSG00000186583	ENSG00000186583.7	proteinoding	SPATC1	-2.03503	-1.83279	-1.50222	0.150926	0.251997	-4.60185		ENSG00000186583	ENSG00000186583.7	proteinoding	SPATC1	2.16575	-1.83279	2.10193	0.0503716	0.0938177	-3.85242		-4.20078
ENSG00000166164	ENSG00000166164.16	proteinoding	BRD7	-2.03372	6.4922	-10.6574	4.61962e-09	4.72264e-07	11.113		ENSG00000166164	ENSG00000166164.16	proteinoding	BRD7	-1.65446	6.4922	-8.65726	1.00136e-07	1.03227e-05	8.08599		-0.379253
ENSG00000133789	ENSG00000133789.15	proteinoding	SWAP70	-2.03358	6.18449	-13.2987	1.45436e-10	7.35993e-08	14.506		ENSG00000133789	ENSG00000133789.15	proteinoding	SWAP70	-1.50347	6.18449	-10.0851	1.06494e-08	2.72483e-06	10.2991		-0.530111
ENSG00000155111	ENSG00000155111.150	proteinoding	CDK19	-2.03304	4.67976	-7.74268	4.79076e-07	1.12526e-05	6.54805		ENSG00000155111	ENSG00000155111.150	proteinoding	CDK19	-1.10525	4.67976	-4.81264	0.000151631	0.00156601	0.814931		-0.927789
ENSG00000173517	ENSG00000173517.10	proteinoding	PEAK1	-2.03296	5.49835	-4.99087	0.000103652	0.000795491	1.09983		ENSG00000173517	ENSG00000173517.10	proteinoding	PEAK1	-0.76799	5.49835	-1.9991	0.0614232	0.109978	-5.00269		-1.26497
ENSG00000169641	ENSG00000169641.13	proteinoding	LUZP1	-2.03279	6.54533	-7.38333	9.12983e-07	1.8481e-05	5.81392		ENSG00000169641	ENSG00000169641.13	proteinoding	LUZP1	-1.03693	6.54533	-3.80876	0.00134909	0.00681069	-1.40355		-0.995866
ENSG00000084093	ENSG00000084093.19	proteinoding	REST	-2.03221	6.19708	-7.63527	5.79872e-07	1.30159e-05	6.27868		ENSG00000084093	ENSG00000084093.19	proteinoding	REST	-0.974939	6.19708	-3.72827	0.00161007	0.00769446	-1.57193		-1.05728
ENSG00000114867	ENSG00000114867.22	proteinoding	EIF4G1	-2.03153	11.214	-14.0194	6.24162e-11	4.9005e-08	15.2949		ENSG00000114867	ENSG00000114867.22	proteinoding	EIF4G1	-1.65185	11.214	-11.3753	1.69701e-09	1.18084e-06	12.0659		-0.379684
ENSG00000115461	ENSG00000115461.5	proteinoding	IGFBP5	-2.02925	1.06304	-1.74313	0.0989098	0.181553	-4.40988		ENSG00000115461	ENSG00000115461.5	proteinoding	IGFBP5	-1.87238	1.06304	-4.82203	0.000148612	0.00154518	0.972762		-0.156868
ENSG00000163349	ENSG00000163349.22	proteinoding	HIPK1	-2.02874	7.22282	-9.84718	1.52233e-08	9.86507e-07	9.92388		ENSG00000163349	ENSG00000163349.22	proteinoding	HIPK1	-1.32478	7.22282	-6.44844	5.30339e-06	0.000157592	4.11757		-0.703962
ENSG00000151233	ENSG00000151233.11	proteinoding	GXYLT1	-2.02803	5.12793	-7.76247	4.62586e-07	1.09889e-05	6.54665		ENSG00000151233	ENSG00000151233.11	proteinoding	GXYLT1	-1.25717	5.12793	-5.09578	8.29806e-05	0.0010265	1.40139		-0.770862
ENSG00000126705	ENSG00000126705.15	proteinoding	AHDC1	-2.02697	7.00851	-6.57795	4.12689e-06	5.8882e-05	4.28468		ENSG00000126705	ENSG00000126705.15	proteinoding	AHDC1	-1.02511	7.00851	-3.34169	0.00375726	0.0135009	-2.4068		-1.00186
ENSG00000119596	ENSG00000119596.18	proteinoding	YLPM1	-2.0251	7.9709	-8.20701	2.13529e-07	6.18012e-06	7.27314		ENSG00000119596	ENSG00000119596.18	proteinoding	YLPM1	-1.60868	7.9709	-6.49585	4.8369e-06	0.000147133	4.21379		-0.416417
ENSG00000228434	ENSG00000228434.1	lncRNA	AC004951.1	-2.02323	0.190509	-1.94849	0.0676277	0.134611	-4.20334		ENSG00000228434	ENSG00000228434.1	lncRNA	AC004951.1	1.51177	0.190509	1.83834	0.0831031	0.140312	-4.43146		-3.535
ENSG00000148296	ENSG00000148296.7	proteinoding	SURF6	-2.02287	6.3207	-9.15585	4.45714e-08	2.02818e-06	8.85367		ENSG00000148296	ENSG00000148296.7	proteinoding	SURF6	-1.56137	6.3207	-7.15924	1.37695e-06	6.01964e-05	5.47112		-0.461499
ENSG00000153561	ENSG00000153561.13	proteinoding	RMND5A	-2.02286	6.91657	-14.55	3.42701e-11	3.81541e-08	15.9098		ENSG00000153561	ENSG00000153561.13	proteinoding	RMND5A	-1.41287	6.91657	-10.2102	8.84599e-09	2.59633e-06	10.4812		-0.609996
ENSG00000182158	ENSG00000182158.15	proteinoding	CREB3L2	-2.02007	7.1834	-7.17168	1.34566e-06	2.4695e-05	5.41509		ENSG00000182158	ENSG00000182158.15	proteinoding	CREB3L2	-1.17464	7.1834	-4.17896	0.000598929	0.00396752	-0.604835		-0.845424
ENSG00000132510	ENSG00000132510.10	proteinoding	KDM6B	-2.01964	7.30202	-5.30049	5.39459e-05	0.000466157	1.69203		ENSG00000132510	ENSG00000132510.10	proteinoding	KDM6B	-1.49373	7.30202	-3.93478	0.0010229	0.00560815	-1.13122		-0.525916
ENSG00000198744	ENSG00000198744.5	unprocessedseudogene	MTCO3P12	-2.0194	2.42871	-3.73838	0.00157471	0.00694489	-1.1903		ENSG00000198744	ENSG00000198744.5	unprocessedseudogene	MTCO3P12	-1.21792	2.42871	-2.56958	0.0196161	0.0449861	-3.54945		-0.801488
ENSG00000082126	ENSG00000082126.18	proteinoding	MPP4	-2.01834	-3.04341	-1.78348	0.0919151	0.171678	-4.22407		ENSG00000082126	ENSG00000082126.18	proteinoding	MPP4	4.08078	-3.04341	4.64841	0.000215849	0.00198159	0.397929		-6.09912
ENSG00000084652	ENSG00000084652.16	proteinoding	TXLNA	-2.01628	7.3979	-11.0691	2.5855e-09	2.99846e-07	11.6883		ENSG00000084652	ENSG00000084652.16	proteinoding	TXLNA	-1.32531	7.3979	-7.28954	1.08341e-06	4.95698e-05	5.7087		-0.690977
ENSG00000138002	ENSG00000138002.16	proteinoding	IFT172	-2.01561	4.80672	-8.35054	1.67271e-07	5.173e-06	7.57481		ENSG00000138002	ENSG00000138002.16	proteinoding	IFT172	-0.437401	4.80672	-1.88267	0.0765336	0.131342	-5.12334		-1.57821
ENSG00000186951	ENSG00000186951.16	proteinoding	PPARA	-2.01461	4.43919	-6.50256	4.77436e-06	6.60464e-05	4.24723		ENSG00000186951	ENSG00000186951.16	proteinoding	PPARA	-0.835743	4.43919	-2.79618	0.0121879	0.0314241	-3.40316		-1.17887
ENSG00000138622	ENSG00000138622.4	proteinoding	HCN4	-2.01432	1.26874	-4.07037	0.000759722	0.00388587	-0.362278		ENSG00000138622	ENSG00000138622.4	proteinoding	HCN4	-0.875253	1.26874	-2.3646	0.0298786	0.0624183	-3.77675		-1.13907
ENSG00000138162	ENSG00000138162.19	proteinoding	TACC2	-2.01202	8.8582	-8.1109	2.51827e-07	6.95126e-06	7.11209		ENSG00000138162	ENSG00000138162.19	proteinoding	TACC2	-0.827127	8.8582	-3.29617	0.00414964	0.0144373	-2.48163		-1.18489
ENSG00000115464	ENSG00000115464.15	proteinoding	USP34	-2.00961	7.50573	-6.01624	1.24498e-05	0.000142307	3.16746		ENSG00000115464	ENSG00000115464.15	proteinoding	USP34	-0.596377	7.50573	-1.77976	0.0925416	0.152441	-5.38533		-1.41323
ENSG00000118900	ENSG00000118900.15	proteinoding	UBN1	-2.00907	6.88184	-8.54139	1.21387e-07	4.05432e-06	7.84191		ENSG00000118900	ENSG00000118900.15	proteinoding	UBN1	-0.849704	6.88184	-3.61104	0.00208284	0.00911756	-1.82887		-1.15937
ENSG00000173575	ENSG00000173575.22	proteinoding	CHD2	-2.00898	7.83714	-4.23305	0.000532128	0.00293673	-0.604725		ENSG00000173575	ENSG00000173575.22	proteinoding	CHD2	-0.521548	7.83714	-1.09118	0.290036	0.382026	-6.30136		-1.48743
ENSG00000151718	ENSG00000151718.16	proteinoding	WWC2	-2.00765	6.28759	-8.36776	1.62469e-07	5.07147e-06	7.55305		ENSG00000151718	ENSG00000151718.16	proteinoding	WWC2	-0.936347	6.28759	-3.89474	0.00111692	0.00594791	-1.20756		-1.07131
ENSG00000101849	ENSG00000101849.170	proteinoding	TBL1X	-2.00567	7.85158	-11.8224	9.32082e-10	1.90289e-07	12.6964		ENSG00000101849	ENSG00000101849.170	proteinoding	TBL1X	-1.44894	7.85158	-8.5436	1.2094e-07	1.1507e-05	7.89733		-0.556725
ENSG00000164164	ENSG00000164164.170	proteinoding	OTUD4	-2.00475	6.49742	-7.40381	8.79634e-07	1.79363e-05	5.85379		ENSG00000164164	ENSG00000164164.170	proteinoding	OTUD4	-1.11283	6.49742	-4.17599	0.000602828	0.0039886	-0.609343		-0.891915
ENSG00000148358	ENSG00000148358.20	proteinoding	GPR107	-2.00438	6.76835	-11.3969	1.64798e-09	2.42099e-07	12.1342		ENSG00000148358	ENSG00000148358.20	proteinoding	GPR107	-1.42289	6.76835	-8.12921	2.44014e-07	1.89458e-05	7.19794		-0.581491
ENSG00000140575	ENSG00000140575.13	proteinoding	IQGAP1	-2.00293	9.02996	-13.4257	1.24947e-10	7.1952e-08	14.6547		ENSG00000140575	ENSG00000140575.13	proteinoding	IQGAP1	-1.60118	9.02996	-10.8011	3.76526e-09	1.572e-06	11.3146		-0.401754
ENSG00000173706	ENSG00000173706.14	proteinoding	HEG1	-2.00223	8.12696	-11.6937	1.10559e-09	2.0005e-07	12.5282		ENSG00000173706	ENSG00000173706.14	proteinoding	HEG1	-1.05869	8.12696	-6.06489	1.12954e-05	0.000272198	3.37279		-0.943533
ENSG00000165733	ENSG00000165733.8	proteinoding	BMS1	-1.9993	6.7494	-12.2282	5.49485e-10	1.6479e-07	13.2156		ENSG00000165733	ENSG00000165733.8	proteinoding	BMS1	-1.30047	6.7494	-7.99854	3.05854e-07	2.17352e-05	6.97281		-0.698828
ENSG00000272872	ENSG00000272872.1	sensentronic	LL22NC03-N14H11.1	-1.99922	0.152833	-2.58132	0.0191431	0.0496874	-3.15402		ENSG00000272872	ENSG00000272872.1	sensentronic	LL22NC03-N14H11.1	-0.807225	0.152833	-1.4066	0.177112	0.25618	-5.07963		-1.19199
ENSG00000088812	ENSG00000088812.18	proteinoding	ATRN	-1.99901	6.12288	-12.1559	6.0306e-10	1.68432e-07	13.1217		ENSG00000088812	ENSG00000088812.18	proteinoding	ATRN	-1.30268	6.12288	-8.09135	2.60457e-07	1.927e-05	7.13562		-0.696333
ENSG00000101752	ENSG00000101752.12	proteinoding	MIB1	-1.99818	5.64812	-10.1229	1.0066e-08	7.3993e-07	10.3456		ENSG00000101752	ENSG00000101752.12	proteinoding	MIB1	-1.09019	5.64812	-5.56792	3.09607e-05	0.000529215	2.37424		-0.907985
ENSG00000273033	ENSG00000273033.2	lncRNA	LINC02035	-1.99793	3.17746	-3.64382	0.00193821	0.00822153	-1.41024		ENSG00000273033	ENSG00000273033.2	lncRNA	LINC02035	-0.0745974	3.17746	-0.188308	0.852809	0.890731	-6.62447		-1.92333
ENSG00000140948	ENSG00000140948.13	proteinoding	ZCCHC14	-1.99568	7.43923	-6.94675	2.0458e-06	3.36268e-05	4.99221		ENSG00000140948	ENSG00000140948.13	proteinoding	ZCCHC14	-0.782365	7.43923	-2.71985	0.0143228	0.0354303	-3.68721		-1.21332
ENSG00000163945	ENSG00000163945.19	proteinoding	UVSSA	-1.99529	4.13818	-5.18827	6.82695e-05	0.000563848	1.63042		ENSG00000163945	ENSG00000163945.19	proteinoding	UVSSA	-0.363089	4.13818	-0.989197	0.33609	0.430356	-6.21855		-1.6322
ENSG00000131149	ENSG00000131149.19	proteinoding	GSE1	-1.99523	8.85204	-6.80088	2.69429e-06	4.18944e-05	4.72441		ENSG00000131149	ENSG00000131149.19	proteinoding	GSE1	-1.11451	8.85204	-3.80332	0.00136532	0.00686887	-1.40282		-0.880727
ENSG00000233052	ENSG00000233052.1	lncRNA	AL513304.1	-1.9949	-1.60278	-1.72964	0.101349	0.184753	-4.33804		ENSG00000233052	ENSG00000233052.1	lncRNA	AL513304.1	2.19229	-1.60278	2.44817	0.0252	0.0546474	-3.31012		-4.18719
ENSG00000255342	ENSG00000255342.1	processedseudogene	AP000926.1	-1.99411	-1.8186	-1.3234	0.202788	0.316648	-4.82312		ENSG00000255342	ENSG00000255342.1	processedseudogene	AP000926.1	1.7882	-1.8186	1.45586	0.163193	0.240095	-4.71277		-3.78231
ENSG00000251196	ENSG00000251196.1	unprocessedseudogene	AC106760.1	-1.99411	-0.235122	-2.87604	0.0102834	0.0302985	-2.6622		ENSG00000251196	ENSG00000251196.1	unprocessedseudogene	AC106760.1	1.01156	-0.235122	1.29699	0.211526	0.296201	-4.96625		-3.00567
ENSG00000112769	ENSG00000112769.200	proteinoding	LAMA4	-1.99401	4.51441	-6.70747	3.21872e-06	4.84258e-05	4.65576		ENSG00000112769	ENSG00000112769.200	proteinoding	LAMA4	-0.668684	4.51441	-2.48701	0.0232682	0.0513449	-4.04003		-1.32533
ENSG00000186566	ENSG00000186566.13	proteinoding	GPATCH8	-1.99279	7.59555	-6.92899	2.11523e-06	3.45639e-05	4.95811		ENSG00000186566	ENSG00000186566.13	proteinoding	GPATCH8	-1.40358	7.59555	-4.87319	0.000133203	0.00143608	0.892537		-0.58921
ENSG00000204843	ENSG00000204843.12	proteinoding	DCTN1	-1.99181	8.29067	-8.20097	2.15749e-07	6.2275e-06	7.26655		ENSG00000204843	ENSG00000204843.12	proteinoding	DCTN1	-2.2147	8.29067	-9.16825	4.36995e-08	5.84868e-06	8.90739		0.222885
ENSG00000172493	ENSG00000172493.22	proteinoding	AFF1	-1.99143	9.05894	-4.86942	0.000134278	0.000984393	0.787874		ENSG00000172493	ENSG00000172493.22	proteinoding	AFF1	-0.815141	9.05894	-1.98847	0.062683	0.111755	-5.02637		-1.17629
ENSG00000151208	ENSG00000151208.17	proteinoding	DLG5	-1.99099	8.59672	-8.98021	5.9076e-08	2.43519e-06	8.57079		ENSG00000151208	ENSG00000151208.17	proteinoding	DLG5	-0.82634	8.59672	-3.74534	0.0015508	0.00749774	-1.53305		-1.16465
ENSG00000267350	ENSG00000267350.2	lincRNA	RP1-178F10.3	-1.9905	3.5043	-7.36278	9.4778e-07	1.89151e-05	5.91509		ENSG00000267350	ENSG00000267350.2	lincRNA	RP1-178F10.3	0.105001	3.5043	0.395618	0.697183	0.767954	-6.48795		-2.09551
ENSG00000156011	ENSG00000156011.17	proteinoding	PSD3	-1.99038	5.11144	-7.06451	1.64149e-06	2.85254e-05	5.31485		ENSG00000156011	ENSG00000156011.17	proteinoding	PSD3	-0.523232	5.11144	-2.16696	0.0443503	0.0848104	-4.70638		-1.46715
ENSG00000127616	ENSG00000127616.190	proteinoding	SMARCA4	-1.98915	9.58371	-8.09473	2.58946e-07	7.066e-06	7.09374		ENSG00000127616	ENSG00000127616.190	proteinoding	SMARCA4	-1.62561	9.58371	-6.60454	3.92087e-06	0.000125679	4.43968		-0.363538
ENSG00000170100	ENSG00000170100.14	proteinoding	ZNF778	-1.98662	3.69106	-9.06941	5.11766e-08	2.1858e-06	8.75473		ENSG00000170100	ENSG00000170100.14	proteinoding	ZNF778	-0.671156	3.69106	-3.3193	0.00394544	0.0139477	-2.23593		-1.31546
ENSG00000154319	ENSG00000154319.160	proteinoding	FAM167A	-1.98613	3.63384	-7.44048	8.23039e-07	1.70319e-05	6.04191		ENSG00000154319	ENSG00000154319.160	proteinoding	FAM167A	-1.13816	3.63384	-4.33567	0.000425352	0.00317257	-0.0504503		-0.847967
ENSG00000267838	ENSG00000267838.2	lncRNA	AC245884.8	-1.98388	-2.47133	-1.65096	0.116634	0.206705	-4.41292		ENSG00000267838	ENSG00000267838.2	lncRNA	AC245884.8	2.8941	-2.47133	2.91477	0.00946654	0.0260876	-2.52781		-4.87798
ENSG00000218336	ENSG00000218336.9	proteinoding	TENM3	-1.98333	6.91909	-11.5851	1.27831e-09	2.12508e-07	12.385		ENSG00000218336	ENSG00000218336.9	proteinoding	TENM3	-1.16085	6.91909	-6.82601	2.56893e-06	9.34666e-05	4.84425		-0.822481
ENSG00000074047	ENSG00000074047.22	proteinoding	GLI2	-1.98187	3.4634	-3.47198	0.00282551	0.0110325	-2.03365		ENSG00000074047	ENSG00000074047.22	proteinoding	GLI2	-0.297788	3.4634	-0.427051	0.674567	0.747529	-6.37121		-1.68408
ENSG00000099960	ENSG00000099960.13	proteinoding	SLC7A4	-1.98028	0.482557	-2.00857	0.0603217	0.123347	-4.15048		ENSG00000099960	ENSG00000099960.13	proteinoding	SLC7A4	0.914205	0.482557	1.19399	0.248466	0.337631	-5.34157		-2.89448
ENSG00000106018	ENSG00000106018.14	proteinoding	VIPR2	-1.98015	2.64484	-4.57888	0.000250832	0.00162298	0.460718		ENSG00000106018	ENSG00000106018.14	proteinoding	VIPR2	-0.605371	2.64484	-1.143	0.268482	0.359497	-5.65191		-1.37478
ENSG00000167378	ENSG00000167378.8	proteinoding	IRGQ	-1.9801	5.75445	-11.6635	1.15094e-09	2.02323e-07	12.4859		ENSG00000167378	ENSG00000167378.8	proteinoding	IRGQ	-1.06723	5.75445	-6.50506	4.75125e-06	0.000145589	4.23954		-0.912863
ENSG00000134247	ENSG00000134247.10	proteinoding	PTGFRN	-1.97948	7.14234	-13.0352	2.00051e-10	8.79174e-08	14.2043		ENSG00000134247	ENSG00000134247.10	proteinoding	PTGFRN	-1.56279	7.14234	-10.3254	7.46776e-09	2.44312e-06	10.6474		-0.41669
ENSG00000070018	ENSG00000070018.9	proteinoding	LRP6	-1.97896	6.49535	-7.54459	6.82113e-07	1.47556e-05	6.10812		ENSG00000070018	ENSG00000070018.9	proteinoding	LRP6	-1.08724	6.49535	-4.18746	0.0005879	0.00392681	-0.583029		-0.89172
ENSG00000112078	ENSG00000112078.14	proteinoding	KCTD20	-1.97739	6.9087	-12.105	6.44093e-10	1.68432e-07	13.0599		ENSG00000112078	ENSG00000112078.14	proteinoding	KCTD20	-1.0268	6.9087	-6.29528	7.15562e-06	0.000195072	3.81861		-0.950598
ENSG00000058668	ENSG00000058668.15	proteinoding	ATP2B4	-1.97619	6.15877	-10.054	1.11543e-08	7.99473e-07	10.2378		ENSG00000058668	ENSG00000058668.15	proteinoding	ATP2B4	-1.11779	6.15877	-5.6808	2.45554e-05	0.000457674	2.59327		-0.858401
ENSG00000025293	ENSG00000025293.17	proteinoding	PHF20	-1.97615	6.62483	-11.2066	2.13783e-09	2.72532e-07	11.8773		ENSG00000025293	ENSG00000025293.17	proteinoding	PHF20	-0.960675	6.62483	-5.49547	3.59558e-05	0.000592171	2.20145		-1.01547
ENSG00000272405	ENSG00000272405.1	lncRNA	AL365181.3	-1.97353	6.32854	-8.93759	6.32915e-08	2.5717e-06	8.50254		ENSG00000272405	ENSG00000272405.1	lncRNA	AL365181.3	-0.906752	6.32854	-4.14842	0.000640327	0.00413994	-0.66382		-1.06678
ENSG00000105131	ENSG00000105131.8	proteinoding	EPHX3	-1.97189	-2.36298	-1.98167	0.0634997	0.128336	-3.96352		ENSG00000105131	ENSG00000105131.8	proteinoding	EPHX3	3.53427	-2.36298	4.62082	0.000229094	0.00206024	0.385441		-5.50617
ENSG00000143970	ENSG00000143970.17	proteinoding	ASXL2	-1.97078	7.50643	-6.60582	3.91123e-06	5.6503e-05	4.33744		ENSG00000143970	ENSG00000143970.17	proteinoding	ASXL2	-0.864079	7.50643	-2.89034	0.00997426	0.0270976	-3.3429		-1.1067
ENSG00000075151	ENSG00000075151.21	proteinoding	EIF4G3	-1.96982	8.26249	-7.1159	1.49202e-06	2.68788e-05	5.31257		ENSG00000075151	ENSG00000075151.21	proteinoding	EIF4G3	-1.24586	8.26249	-4.46378	0.000321894	0.00261716	0.0215086		-0.723966
ENSG00000136206	ENSG00000136206.4	proteinoding	SPDYE1	-1.96798	-0.2559	-1.50618	0.149914	0.250782	-4.74601		ENSG00000136206	ENSG00000136206.4	proteinoding	SPDYE1	1.76917	-0.2559	1.8127	0.0871238	0.14557	-4.43033		-3.73715
ENSG00000157827	ENSG00000157827.20	proteinoding	FMNL2	-1.96715	6.53595	-9.94992	1.30365e-08	8.84999e-07	10.085		ENSG00000157827	ENSG00000157827.20	proteinoding	FMNL2	-1.10029	6.53595	-5.72405	2.24782e-05	0.000429504	2.67017		-0.866862
ENSG00000179242	ENSG00000179242.16	proteinoding	CDH4	-1.96661	0.265582	-1.92548	0.0706306	0.139111	-4.25028		ENSG00000179242	ENSG00000179242.16	proteinoding	CDH4	2.19626	0.265582	2.58965	0.0188143	0.0436024	-3.16643		-4.16288
ENSG00000171241	ENSG00000171241.9	proteinoding	SHCBP1	-1.96623	5.05917	-8.64756	1.01756e-07	3.60028e-06	8.03715		ENSG00000171241	ENSG00000171241.9	proteinoding	SHCBP1	-1.2413	5.05917	-4.93255	0.00011735	0.00131527	1.12126		-0.724935
ENSG00000153827	ENSG00000153827.14	proteinoding	TRIP12	-1.96562	7.7312	-12.4656	4.05946e-10	1.48034e-07	13.5128		ENSG00000153827	ENSG00000153827.14	proteinoding	TRIP12	-1.20666	7.7312	-7.65065	5.64173e-07	3.2601e-05	6.36241		-0.758959
ENSG00000165650	ENSG00000165650.12	proteinoding	PDZD8	-1.9656	6.8664	-9.79047	1.65921e-08	1.03391e-06	9.83837		ENSG00000165650	ENSG00000165650.12	proteinoding	PDZD8	-1.24478	6.8664	-6.22269	8.25612e-06	0.00021816	3.67449		-0.720819
ENSG00000180071	ENSG00000180071.20	proteinoding	ANKRD18A	-1.96554	4.30272	-3.17631	0.00538604	0.0182893	-2.5801		ENSG00000180071	ENSG00000180071.20	proteinoding	ANKRD18A	0.118581	4.30272	0.240984	0.812377	0.859461	-6.7672		-2.08412
ENSG00000266934	ENSG00000266934.1	lncRNA	AC005746.1	-1.96482	-2.55265	-1.58681	0.130516	0.225423	-4.49592		ENSG00000266934	ENSG00000266934.1	lncRNA	AC005746.1	2.72866	-2.55265	2.60205	0.0183344	0.0427513	-3.04108		-4.69348
ENSG00000272087	ENSG00000272087.1	lncRNA	AC080013.3	-1.9646	-1.67909	-1.70512	0.105916	0.191366	-4.38902		ENSG00000272087	ENSG00000272087.1	lncRNA	AC080013.3	1.83759	-1.67909	1.85433	0.0806779	0.137006	-4.19124		-3.80219
ENSG00000158528	ENSG00000158528.12	proteinoding	PPP1R9A	-1.9645	5.15926	-6.60213	3.93915e-06	5.67591e-05	4.40026		ENSG00000158528	ENSG00000158528.12	proteinoding	PPP1R9A	-0.658991	5.15926	-2.34164	0.0312997	0.0646818	-4.36526		-1.30551
ENSG00000080503	ENSG00000080503.24	proteinoding	SMARCA2	-1.96334	5.76752	-9.83402	1.553e-08	9.86507e-07	9.90754		ENSG00000080503	ENSG00000080503.24	proteinoding	SMARCA2	-0.966443	5.76752	-4.59075	0.000244476	0.00215563	0.337445		-0.9969
ENSG00000213197	ENSG00000213197.3	processedseudogene	NUDCP1	-1.96316	-0.992284	-1.59714	0.128191	0.222304	-4.52313		ENSG00000213197	ENSG00000213197.3	processedseudogene	NUDCP1	1.45934	-0.992284	1.8131	0.0870603	0.145493	-4.40222		-3.4225
ENSG00000112144	ENSG00000112144.16	proteinoding	CILK1	-1.9621	4.93681	-10.0311	1.15428e-08	8.16803e-07	10.2195		ENSG00000112144	ENSG00000112144.16	proteinoding	CILK1	-1.55169	4.93681	-8.43197	1.45802e-07	1.31616e-05	7.72767		-0.410417
ENSG00000261613	ENSG00000261613.2	lncRNA	AC093525.6	-1.96155	-2.26066	-1.50003	0.151489	0.252668	-4.60913		ENSG00000261613	ENSG00000261613.2	lncRNA	AC093525.6	3.46303	-2.26066	3.17328	0.00542149	0.0173646	-2.08882		-5.42458
ENSG00000032219	ENSG00000032219.19	proteinoding	ARID4A	-1.96067	4.95003	-5.27433	5.69835e-05	0.000487263	1.74114		ENSG00000032219	ENSG00000032219.19	proteinoding	ARID4A	-1.17211	4.95003	-3.43135	0.00308846	0.0118459	-2.16337		-0.788557
ENSG00000088387	ENSG00000088387.19	proteinoding	DOCK9	-1.96044	5.59322	-8.26532	1.93304e-07	5.74408e-06	7.40704		ENSG00000088387	ENSG00000088387.19	proteinoding	DOCK9	-0.593044	5.59322	-2.628	0.0173682	0.0410136	-3.8452		-1.3674
ENSG00000181555	ENSG00000181555.212	proteinoding	SETD2	-1.96021	7.81847	-6.45779	5.20787e-06	7.09391e-05	4.04813		ENSG00000181555	ENSG00000181555.212	proteinoding	SETD2	-0.938169	7.81847	-3.08233	0.00660197	0.0199734	-2.94714		-1.02204
ENSG00000128881	ENSG00000128881.170	proteinoding	TTBK2	-1.95816	5.90455	-5.77893	2.01002e-05	0.000207848	2.71633		ENSG00000128881	ENSG00000128881.170	proteinoding	TTBK2	-0.480497	5.90455	-1.45224	0.164184	0.241277	-5.84904		-1.47767
ENSG00000010818	ENSG00000010818.10	proteinoding	HIVEP2	-1.95706	5.66737	-7.10544	1.52124e-06	2.71548e-05	5.35516		ENSG00000010818	ENSG00000010818.10	proteinoding	HIVEP2	-0.886058	5.66737	-3.57635	0.00224758	0.00959933	-1.89872		-1.07101
ENSG00000198727	ENSG00000198727.2	proteinoding	MT-CYB	-1.95703	11.7707	-4.13236	0.000663238	0.00349845	-0.750746		ENSG00000198727	ENSG00000198727.2	proteinoding	MT-CYB	-1.3336	11.7707	-2.76445	0.0130356	0.032979	-3.50546		-0.623429
ENSG00000233218	ENSG00000233218.1	pseudogene	SNX18P16	-1.95688	-1.96977	-2.46119	0.024536	0.0604799	-3.27497		ENSG00000233218	ENSG00000233218.1	pseudogene	SNX18P16	3.53312	-1.96977	4.90453	0.000124577	0.00137504	0.797253		-5.49
ENSG00000156675	ENSG00000156675.16	proteinoding	RAB11FIP1	-1.95664	6.33216	-10.1387	9.83322e-09	7.36022e-07	10.3653		ENSG00000156675	ENSG00000156675.16	proteinoding	RAB11FIP1	-0.585004	6.33216	-3.08528	0.00655996	0.0198751	-2.93835		-1.37164
ENSG00000173898	ENSG00000173898.14	proteinoding	SPTBN2	-1.95628	8.22979	-9.54272	2.427e-08	1.33325e-06	9.45838		ENSG00000173898	ENSG00000173898.14	proteinoding	SPTBN2	-1.14754	8.22979	-5.56865	3.09138e-05	0.000529215	2.35808		-0.808741
ENSG00000255197	ENSG00000255197.6	lncRNA	AC090559.1	-1.95616	-1.80895	-1.4622	0.161469	0.265875	-4.6703		ENSG00000255197	ENSG00000255197.6	lncRNA	AC090559.1	2.48564	-1.80895	2.23241	0.0389628	0.0766136	-3.63427		-4.44179
ENSG00000108819	ENSG00000108819.11	proteinoding	PPP1R9B	-1.95614	7.60464	-7.34244	9.83579e-07	1.93804e-05	5.73187		ENSG00000108819	ENSG00000108819.11	proteinoding	PPP1R9B	-1.74789	7.60464	-6.57146	4.17893e-06	0.000131428	4.357		-0.20825
ENSG00000175216	ENSG00000175216.150	proteinoding	CKAP5	-1.95613	8.55787	-11.9132	8.27095e-10	1.83673e-07	12.8136		ENSG00000175216	ENSG00000175216.150	proteinoding	CKAP5	-1.2472	8.55787	-7.56917	6.52669e-07	3.55035e-05	6.22177		-0.708929
ENSG00000186918	ENSG00000186918.14	proteinoding	ZNF395	-1.95545	4.10073	-9.33835	3.33881e-08	1.64965e-06	9.17862		ENSG00000186918	ENSG00000186918.14	proteinoding	ZNF395	-1.24113	4.10073	-6.32461	6.75496e-06	0.000187078	3.96935		-0.714317
ENSG00000072364	ENSG00000072364.13	proteinoding	AFF4	-1.95514	8.15377	-6.98625	1.89974e-06	3.19013e-05	5.06784		ENSG00000072364	ENSG00000072364.13	proteinoding	AFF4	-0.64215	8.15377	-2.27239	0.0359756	0.0720116	-4.53558		-1.31299
ENSG00000115760	ENSG00000115760.14	proteinoding	BIRC6	-1.95494	8.29632	-6.61129	3.87032e-06	5.60089e-05	4.34989		ENSG00000115760	ENSG00000115760.14	proteinoding	BIRC6	-0.531907	8.29632	-1.78076	0.0923728	0.152238	-5.37409		-1.42304
ENSG00000163961	ENSG00000163961.4	proteinoding	RNF168	-1.95348	6.73127	-11.7543	1.02005e-09	1.9808e-07	12.6074		ENSG00000163961	ENSG00000163961.4	proteinoding	RNF168	-1.28638	6.73127	-7.80523	4.28956e-07	2.68298e-05	6.6351		-0.667105
ENSG00000054267	ENSG00000054267.22	proteinoding	ARID4B	-1.95344	5.51107	-5.77787	2.01436e-05	0.000208167	2.72335		ENSG00000054267	ENSG00000054267.22	proteinoding	ARID4B	-0.778143	5.51107	-2.32911	0.0321015	0.0660134	-4.3991		-1.17529
ENSG00000131323	ENSG00000131323.16	proteinoding	TRAF3	-1.95276	6.38753	-8.87979	6.9516e-08	2.71877e-06	8.41034		ENSG00000131323	ENSG00000131323.16	proteinoding	TRAF3	-0.86947	6.38753	-4.02927	0.00083135	0.00487827	-0.924916		-1.08329
ENSG00000229992	ENSG00000229992.1	processedseudogene	HMGB3P9	-1.95273	-2.37068	-1.60635	0.126146	0.219459	-4.46851		ENSG00000229992	ENSG00000229992.1	processedseudogene	HMGB3P9	2.67765	-2.37068	2.67308	0.0158033	0.0382043	-2.92633		-4.63038
ENSG00000166126	ENSG00000166126.11	proteinoding	AMN	-1.95214	1.3171	-1.64024	0.118862	0.209916	-4.7486		ENSG00000166126	ENSG00000166126.11	proteinoding	AMN	2.76239	1.3171	3.16092	0.0055689	0.0176983	-2.20161		-4.71453
ENSG00000174013	ENSG00000174013.8	proteinoding	FBXO45	-1.95129	4.83659	-10.6462	4.69436e-09	4.72264e-07	11.1036		ENSG00000174013	ENSG00000174013.8	proteinoding	FBXO45	-1.59462	4.83659	-8.77869	8.19918e-08	9.03429e-06	8.29938		-0.356675
ENSG00000083857	ENSG00000083857.14	proteinoding	FAT1	-1.95129	7.92859	-9.71587	1.85918e-08	1.1125e-06	9.725		ENSG00000083857	ENSG00000083857.14	proteinoding	FAT1	-0.899797	7.92859	-4.48954	0.000304388	0.00251399	0.0696956		-1.05149
ENSG00000186009	ENSG00000186009.5	proteinoding	ATP4B	-1.95118	-2.65573	-1.65835	0.115118	0.20454	-4.39011		ENSG00000186009	ENSG00000186009.5	proteinoding	ATP4B	3.08326	-2.65573	3.29187	0.00418867	0.014539	-1.88937		-5.03444
ENSG00000138119	ENSG00000138119.17	proteinoding	MYOF	-1.95039	8.38917	-14.9509	2.20553e-11	2.63088e-08	16.3265		ENSG00000138119	ENSG00000138119.17	proteinoding	MYOF	-1.30006	8.38917	-10.0218	1.17038e-08	2.83265e-06	10.2064		-0.650327
ENSG00000125107	ENSG00000125107.18	proteinoding	CNOT1	-1.94877	8.79642	-8.66321	9.91555e-08	3.52703e-06	8.05299		ENSG00000125107	ENSG00000125107.18	proteinoding	CNOT1	-1.00882	8.79642	-4.51949	0.000285253	0.00241129	0.141995		-0.93995
ENSG00000119402	ENSG00000119402.17	proteinoding	FBXW2	-1.94863	6.58448	-11.5708	1.30299e-09	2.12508e-07	12.3662		ENSG00000119402	ENSG00000119402.17	proteinoding	FBXW2	-1.19067	6.58448	-7.12229	1.47443e-06	6.29743e-05	5.40191		-0.757957
ENSG00000224430	ENSG00000224430.2	processedseudogene	MKRN5P	-1.94375	-1.75288	-1.4801	0.156682	0.259363	-4.61239		ENSG00000224430	ENSG00000224430.2	processedseudogene	MKRN5P	2.55351	-1.75288	2.87419	0.0103242	0.0277559	-2.59707		-4.49726
ENSG00000257315	ENSG00000257315.3	proteinoding	ZBED6	-1.94325	3.91857	-4.84808	0.00014055	0.00102007	0.931132		ENSG00000257315	ENSG00000257315.3	proteinoding	ZBED6	-0.187876	3.91857	-0.470829	0.643597	0.720072	-6.53264		-1.75537
ENSG00000134369	ENSG00000134369.15	proteinoding	NAV1	-1.94281	7.7577	-6.80869	2.65467e-06	4.13554e-05	4.72915		ENSG00000134369	ENSG00000134369.15	proteinoding	NAV1	-0.907951	7.7577	-3.17804	0.00536576	0.017229	-2.74858		-1.03485
ENSG00000140992	ENSG00000140992.19	proteinoding	PDPK1	-1.94212	5.07783	-7.61222	6.0424e-07	1.3383e-05	6.26587		ENSG00000140992	ENSG00000140992.19	proteinoding	PDPK1	-0.406836	5.07783	-1.55008	0.139074	0.211235	-5.62811		-1.53528
ENSG00000232439	ENSG00000232439.1	processedseudogene	RPL18AP7	-1.94132	-0.798055	-2.49238	0.0230122	0.0575392	-3.25143		ENSG00000232439	ENSG00000232439.1	processedseudogene	RPL18AP7	0.236124	-0.798055	0.38195	0.707111	0.775718	-5.73239		-2.17744
ENSG00000113441	ENSG00000113441.16	proteinoding	LNPEP	-1.94077	6.08672	-8.0998	2.5669e-07	7.0159e-06	7.1021		ENSG00000113441	ENSG00000113441.16	proteinoding	LNPEP	-1.05184	6.08672	-4.48314	0.000308647	0.00253661	0.0621699		-0.888934
ENSG00000171914	ENSG00000171914.16	proteinoding	TLN2	-1.94001	4.54385	-7.10594	1.51985e-06	2.71548e-05	5.36428		ENSG00000171914	ENSG00000171914.16	proteinoding	TLN2	-0.772445	4.54385	-2.69768	0.0150072	0.0367102	-3.57396		-1.16756
ENSG00000224470	ENSG00000224470.8	proteinoding	ATXN1L	-1.93868	6.0514	-8.1421	2.38664e-07	6.69993e-06	7.17047		ENSG00000224470	ENSG00000224470.8	proteinoding	ATXN1L	-1.3851	6.0514	-5.84566	1.75542e-05	0.000362816	2.92905		-0.55358
ENSG00000232098	ENSG00000232098.3	lncRNA	AC012313.1	-1.93626	5.55285	-11.6904	1.11048e-09	2.0005e-07	12.5211		ENSG00000232098	ENSG00000232098.3	lncRNA	AC012313.1	-1.04645	5.55285	-6.38323	6.02248e-06	0.000172218	4.01469		-0.889806
ENSG00000089057	ENSG00000089057.15	proteinoding	SLC23A2	-1.93518	5.8294	-6.73105	3.07707e-06	4.65884e-05	4.61625		ENSG00000089057	ENSG00000089057.15	proteinoding	SLC23A2	-0.853298	5.8294	-3.10236	0.00632209	0.0193581	-2.8958		-1.08188
ENSG00000124198	ENSG00000124198.9	proteinoding	ARFGEF2	-1.93498	7.81014	-12.1154	6.35554e-10	1.68432e-07	13.0731		ENSG00000124198	ENSG00000124198.9	proteinoding	ARFGEF2	-0.881303	7.81014	-5.50118	3.55342e-05	0.000588523	2.21515		-1.05367
ENSG00000126653	ENSG00000126653.18	proteinoding	NSRP1	-1.93358	5.48383	-4.30822	0.000451593	0.00257568	-0.370104		ENSG00000126653	ENSG00000126653.18	proteinoding	NSRP1	-2.06895	5.48383	-4.92263	0.000119859	0.00133442	1.01116		0.13537
ENSG00000122778	ENSG00000122778.10	proteinoding	KIAA1549	-1.93347	7.34585	-7.24133	1.18359e-06	2.22841e-05	5.54488		ENSG00000122778	ENSG00000122778.10	proteinoding	KIAA1549	-0.907027	7.34585	-3.40048	0.00330422	0.0123806	-2.28122		-1.02644
ENSG00000205037	ENSG00000205037.2	lncRNA	AC134312.1	-1.93255	-0.932258	-1.13291	0.272583	0.396873	-5.04964		ENSG00000205037	ENSG00000205037.2	lncRNA	AC134312.1	3.91528	-0.932258	3.00799	0.00775003	0.0225846	-2.35811		-5.84783
ENSG00000091136	ENSG00000091136.15	proteinoding	LAMB1	-1.93113	8.08516	-10.6672	4.55511e-09	4.72264e-07	11.127		ENSG00000091136	ENSG00000091136.15	proteinoding	LAMB1	-1.39112	8.08516	-7.69229	5.23867e-07	3.09019e-05	6.43742		-0.540008
ENSG00000229205	ENSG00000229205.5	lncRNA	LINC00200	-1.93068	-2.22333	-1.39716	0.179886	0.288746	-4.70664		ENSG00000229205	ENSG00000229205.5	lncRNA	LINC00200	4.2603	-2.22333	3.95996	0.000967902	0.00540088	-0.717483		-6.19098
ENSG00000099331	ENSG00000099331.13	proteinoding	MYO9B	-1.92914	8.10234	-8.14101	2.39111e-07	6.69993e-06	7.16002		ENSG00000099331	ENSG00000099331.13	proteinoding	MYO9B	-0.823721	8.10234	-3.45933	0.00290492	0.0113771	-2.14856		-1.10542
ENSG00000078177	ENSG00000078177.14	proteinoding	N4BP2	-1.92831	4.70122	-6.17695	9.03838e-06	0.000109775	3.59467		ENSG00000078177	ENSG00000078177.14	proteinoding	N4BP2	-0.780403	4.70122	-2.62597	0.017442	0.0411588	-3.77417		-1.14791
ENSG00000011114	ENSG00000011114.15	proteinoding	BTBD7	-1.92705	5.90555	-7.64154	5.73416e-07	1.29057e-05	6.30577		ENSG00000011114	ENSG00000011114.15	proteinoding	BTBD7	-0.923798	5.90555	-3.83327	0.00127838	0.00655086	-1.34297		-1.00325
ENSG00000239264	ENSG00000239264.9	proteinoding	TXNDC5	-1.92695	6.04894	-9.51945	2.51617e-08	1.36873e-06	9.4274		ENSG00000239264	ENSG00000239264.9	proteinoding	TXNDC5	-2.21503	6.04894	-11.0258	2.74628e-09	1.34891e-06	11.6221		0.288085
ENSG00000065613	ENSG00000065613.15	proteinoding	SLK	-1.92673	7.00451	-11.2146	2.11429e-09	2.71604e-07	11.8878		ENSG00000065613	ENSG00000065613.15	proteinoding	SLK	-1.56336	7.00451	-9.15295	4.47778e-08	5.8881e-06	8.88212		-0.363374
ENSG00000232915	ENSG00000232915.1	processedseudogene	RNF14P1	-1.92664	-2.49167	-1.57428	0.133384	0.229191	-4.49363		ENSG00000232915	ENSG00000232915.1	processedseudogene	RNF14P1	1.9893	-2.49167	2.06514	0.0540989	0.0992803	-3.87785		-3.91594
ENSG00000237864	ENSG00000237864.1	lncRNA	LINC00322	-1.92661	0.640321	-4.87798	0.000131846	0.000969117	1.23595		ENSG00000237864	ENSG00000237864.1	lncRNA	LINC00322	-2.08662	0.640321	-5.08648	8.46294e-05	0.00104073	1.564		0.160013
ENSG00000138829	ENSG00000138829.12	proteinoding	FBN2	-1.92652	7.98688	-11.1604	2.27846e-09	2.85176e-07	11.8136		ENSG00000138829	ENSG00000138829.12	proteinoding	FBN2	-0.994333	7.98688	-5.70716	2.32669e-05	0.000439588	2.64312		-0.932188
ENSG00000174197	ENSG00000174197.16	proteinoding	MGA	-1.92596	8.3939	-6.23983	7.98143e-06	9.95443e-05	3.61955		ENSG00000174197	ENSG00000174197.16	proteinoding	MGA	-0.765393	8.3939	-2.45604	0.0247967	0.053969	-4.18998		-1.16057
ENSG00000165417	ENSG00000165417.12	proteinoding	GTF2A1	-1.92468	5.35447	-9.68401	1.95215e-08	1.14389e-06	9.69437		ENSG00000165417	ENSG00000165417.12	proteinoding	GTF2A1	-1.51877	5.35447	-7.96147	3.26228e-07	2.25124e-05	6.92208		-0.405912
ENSG00000135837	ENSG00000135837.16	proteinoding	CEP350	-1.92299	7.62748	-7.08937	1.56734e-06	2.76323e-05	5.26122		ENSG00000135837	ENSG00000135837.16	proteinoding	CEP350	-0.868896	7.62748	-3.1991	0.00512592	0.016716	-2.70485		-1.05409
ENSG00000124766	ENSG00000124766.7	proteinoding	SOX4	-1.92241	6.21573	-9.21052	4.08598e-08	1.92214e-06	8.94299		ENSG00000124766	ENSG00000124766.7	proteinoding	SOX4	-1.4367	6.21573	-7.00518	1.83364e-06	7.46872e-05	5.18542		-0.485704
ENSG00000230666	ENSG00000230666.5	transcribednprocessedseudogene	CEACAM22P	-1.92165	-2.32676	-1.81358	0.0869845	0.164419	-4.20143		ENSG00000230666	ENSG00000230666.5	transcribednprocessedseudogene	CEACAM22P	2.4731	-2.32676	2.86385	0.0105543	0.0282146	-2.61141		-4.39475
ENSG00000244232	ENSG00000244232.2	miscNA	RN7SL698P	-1.92066	-1.76639	-1.41861	0.173631	0.281055	-4.6946		ENSG00000244232	ENSG00000244232.2	miscNA	RN7SL698P	3.46222	-1.76639	3.36918	0.00353827	0.0129553	-1.72532		-5.38288
ENSG00000067369	ENSG00000067369.14	proteinoding	TP53BP1	-1.92025	7.21096	-9.58839	2.2615e-08	1.26311e-06	9.52798		ENSG00000067369	ENSG00000067369.14	proteinoding	TP53BP1	-1.08334	7.21096	-5.41887	4.21461e-05	0.000659026	2.04066		-0.836917
ENSG00000129003	ENSG00000129003.191	proteinoding	VPS13C	-1.91873	7.07651	-5.74311	2.16213e-05	0.000220034	2.6127		ENSG00000129003	ENSG00000129003.191	proteinoding	VPS13C	-0.424527	7.07651	-1.27306	0.219701	0.305572	-6.09853		-1.4942
ENSG00000136111	ENSG00000136111.141	proteinoding	TBC1D4	-1.91774	6.69311	-9.97488	1.25565e-08	8.59401e-07	10.119		ENSG00000136111	ENSG00000136111.141	proteinoding	TBC1D4	-0.913925	6.69311	-4.81018	0.000152431	0.00156942	0.75678		-1.00382
ENSG00000066739	ENSG00000066739.12	proteinoding	ATG2B	-1.91771	6.0765	-6.01209	1.25538e-05	0.000143398	3.18527		ENSG00000066739	ENSG00000066739.12	proteinoding	ATG2B	-0.596636	6.0765	-1.9172	0.071739	0.124731	-5.15461		-1.32107
ENSG00000107863	ENSG00000107863.18	proteinoding	ARHGAP21	-1.91741	8.60481	-7.88151	3.75138e-07	9.36444e-06	6.7089		ENSG00000107863	ENSG00000107863.18	proteinoding	ARHGAP21	-1.07042	8.60481	-4.36414	0.000399773	0.00303602	-0.189377		-0.846987
ENSG00000266236	ENSG00000266236.1	lncRNA	NARF-IT1	-1.916	-2.23795	-1.64318	0.118246	0.209075	-4.44272		ENSG00000266236	ENSG00000266236.1	lncRNA	NARF-IT1	3.57319	-2.23795	3.60521	0.00210965	0.00919872	-1.35291		-5.48919
ENSG00000205730	ENSG00000205730.6	proteinoding	ITPRIPL2	-1.91308	7.6145	-11.1405	2.34191e-09	2.87573e-07	11.7865		ENSG00000205730	ENSG00000205730.6	proteinoding	ITPRIPL2	-1.16654	7.6145	-6.80226	2.68724e-06	9.70923e-05	4.79988		-0.746542
ENSG00000164066	ENSG00000164066.13	proteinoding	INTU	-1.91303	3.27242	-5.14227	7.52196e-05	0.000610086	1.65593		ENSG00000164066	ENSG00000164066.13	proteinoding	INTU	-0.246384	3.27242	-0.738931	0.469775	0.563474	-6.29364		-1.66665
ENSG00000142235	ENSG00000142235.120	proteinoding	LMTK3	-1.9125	4.41416	-5.67884	2.46539e-05	0.000244635	2.60517		ENSG00000142235	ENSG00000142235.120	proteinoding	LMTK3	-0.470681	4.41416	-1.41653	0.17423	0.25288	-5.75393		-1.44182
ENSG00000214562	ENSG00000214562.15	proteinoding	NUTM2D	-1.91189	0.00362071	-2.18858	0.0424992	0.0936823	-3.82835		ENSG00000214562	ENSG00000214562.15	proteinoding	NUTM2D	1.55409	0.00362071	2.04075	0.0567067	0.103159	-4.06294		-3.46599
ENSG00000185129	ENSG00000185129.8	proteinoding	PURA	-1.91153	5.38625	-8.07544	2.6771e-07	7.25293e-06	7.08478		ENSG00000185129	ENSG00000185129.8	proteinoding	PURA	-2.04465	5.38625	-9.168	4.37172e-08	5.84868e-06	8.91052		0.133124
ENSG00000107186	ENSG00000107186.17	proteinoding	MPDZ	-1.91139	6.23425	-9.84961	1.51674e-08	9.86507e-07	9.93402		ENSG00000107186	ENSG00000107186.17	proteinoding	MPDZ	-0.723386	6.23425	-3.79279	0.00139726	0.00698423	-1.43166		-1.188
ENSG00000100014	ENSG00000100014.20	proteinoding	SPECC1L	-1.91065	5.33135	-9.05353	5.24978e-08	2.21392e-06	8.70616		ENSG00000100014	ENSG00000100014.20	proteinoding	SPECC1L	-0.305646	5.33135	-1.42645	0.171391	0.249584	-5.82609		-1.605
ENSG00000112379	ENSG00000112379.9	proteinoding	ARFGEF3	-1.90909	0.336312	-3.2476	0.00461282	0.0162211	-1.95292		ENSG00000112379	ENSG00000112379.9	proteinoding	ARFGEF3	-0.0509749	0.336312	-0.101586	0.920244	0.942133	-5.95987		-1.85811
ENSG00000100596	ENSG00000100596.7	proteinoding	SPTLC2	-1.90861	5.24409	-10.1406	9.80591e-09	7.36022e-07	10.3775		ENSG00000100596	ENSG00000100596.7	proteinoding	SPTLC2	-1.33584	5.24409	-7.36809	9.38662e-07	4.48649e-05	5.87461		-0.572767
ENSG00000147526	ENSG00000147526.20	proteinoding	TACC1	-1.90739	6.39271	-10.1309	9.94728e-09	7.38309e-07	10.353		ENSG00000147526	ENSG00000147526.20	proteinoding	TACC1	-0.931449	6.39271	-5.03201	9.49795e-05	0.00113135	1.23142		-0.97594
ENSG00000188517	ENSG00000188517.16	proteinoding	COL25A1	-1.90654	1.16951	-3.83037	0.00128655	0.00589936	-0.870635		ENSG00000188517	ENSG00000188517.16	proteinoding	COL25A1	-0.699792	1.16951	-1.46616	0.1604	0.236674	-5.06788		-1.20675
ENSG00000159399	ENSG00000159399.10	proteinoding	HK2	-1.90553	7.91508	-14.1365	5.45911e-11	4.9005e-08	15.4627		ENSG00000159399	ENSG00000159399.10	proteinoding	HK2	-1.0576	7.91508	-7.81443	4.22062e-07	2.66986e-05	6.65382		-0.847931
ENSG00000184110	ENSG00000184110.15	proteinoding	EIF3C	-1.90529	3.61102	-9.51667	2.52704e-08	1.37018e-06	9.45165		ENSG00000184110	ENSG00000184110.15	proteinoding	EIF3C	-3.01323	3.61102	-12.3625	4.62726e-10	6.88444e-07	12.8822		1.10794
ENSG00000119614	ENSG00000119614.3	proteinoding	VSX2	-1.90446	-2.28731	-1.43977	0.167636	0.273766	-4.6607		ENSG00000119614	ENSG00000119614.3	proteinoding	VSX2	2.36475	-2.28731	2.24831	0.0377486	0.0747363	-3.60542		-4.26921
ENSG00000187079	ENSG00000187079.20	proteinoding	TEAD1	-1.90391	8.21344	-7.97955	3.1612e-07	8.22306e-06	6.87997		ENSG00000187079	ENSG00000187079.20	proteinoding	TEAD1	-0.792629	8.21344	-3.31541	0.00397905	0.014019	-2.45461		-1.11128
ENSG00000144711	ENSG00000144711.160	proteinoding	IQSEC1	-1.90381	6.14359	-5.70945	2.31583e-05	0.000233118	2.56088		ENSG00000144711	ENSG00000144711.160	proteinoding	IQSEC1	-1.26064	6.14359	-3.85866	0.00120904	0.00627631	-1.29084		-0.643172
ENSG00000261320	ENSG00000261320.1	lncRNA	AC009061.1	-1.90359	-2.72959	-1.51219	0.148389	0.248831	-4.56794		ENSG00000261320	ENSG00000261320.1	lncRNA	AC009061.1	2.46038	-2.72959	2.39202	0.0282605	0.0596725	-3.37354		-4.36397
ENSG00000106344	ENSG00000106344.8	proteinoding	RBM28	-1.90357	6.93542	-9.05849	5.20815e-08	2.21313e-06	8.69405		ENSG00000106344	ENSG00000106344.8	proteinoding	RBM28	-1.1319	6.93542	-5.42989	4.11925e-05	0.000650426	2.06326		-0.771677
ENSG00000071537	ENSG00000071537.14	proteinoding	SEL1L	-1.90114	5.83963	-7.36348	9.46569e-07	1.89151e-05	5.7987		ENSG00000071537	ENSG00000071537.14	proteinoding	SEL1L	-1.38917	5.83963	-5.58995	2.95877e-05	0.000515777	2.40403		-0.511969
ENSG00000255554	ENSG00000255554.1	unprocessedseudogene	OR7E1P	-1.90094	-2.5874	-1.62639	0.121795	0.213855	-4.44648		ENSG00000255554	ENSG00000255554.1	unprocessedseudogene	OR7E1P	3.89039	-2.5874	4.04012	0.000811803	0.00480902	-0.616931		-5.79133
ENSG00000157741	ENSG00000157741.15	proteinoding	UBN2	-1.90062	6.20135	-5.2267	6.29703e-05	0.000529242	1.56513		ENSG00000157741	ENSG00000157741.15	proteinoding	UBN2	-0.63409	6.20135	-1.80835	0.0878231	0.146518	-5.3384		-1.26653
ENSG00000232623	ENSG00000232623.1	lncRNA	MRAP-AS1	-1.90052	-2.30118	-1.5297	0.144023	0.243268	-4.57432		ENSG00000232623	ENSG00000232623.1	lncRNA	MRAP-AS1	2.88668	-2.30118	2.73845	0.0137717	0.0343727	-2.81951		-4.7872
ENSG00000139697	ENSG00000139697.14	proteinoding	SBNO1	-1.89878	7.2126	-8.30253	1.81453e-07	5.50544e-06	7.43738		ENSG00000139697	ENSG00000139697.14	proteinoding	SBNO1	-0.856402	7.2126	-3.75314	0.00152444	0.00740639	-1.52496		-1.04238
ENSG00000005100	ENSG00000005100.13	proteinoding	DHX33	-1.89788	6.46556	-11.113	2.43263e-09	2.93741e-07	11.7499		ENSG00000005100	ENSG00000005100.13	proteinoding	DHX33	-0.925265	6.46556	-5.48639	3.66383e-05	0.000598689	2.18397		-0.972612
ENSG00000128833	ENSG00000128833.13	proteinoding	MYO5C	-1.89697	6.13059	-6.56368	4.24207e-06	6.02403e-05	4.26283		ENSG00000128833	ENSG00000128833.13	proteinoding	MYO5C	-0.870416	6.13059	-2.96731	0.00845834	0.0239902	-3.16386		-1.02655
ENSG00000135686	ENSG00000135686.13	proteinoding	KLHL36	-1.89692	4.82129	-9.09193	4.9363e-08	2.13825e-06	8.77645		ENSG00000135686	ENSG00000135686.13	proteinoding	KLHL36	-1.12407	4.82129	-5.21741	6.4212e-05	0.000866799	1.70862		-0.772846
ENSG00000196935	ENSG00000196935.9	proteinoding	SRGAP1	-1.89572	6.48027	-5.35568	4.80727e-05	0.00042432	1.81291		ENSG00000196935	ENSG00000196935.9	proteinoding	SRGAP1	-0.784117	6.48027	-2.22435	0.0395921	0.0775041	-4.6276		-1.1116
ENSG00000110400	ENSG00000110400.11	proteinoding	NECTIN1	-1.89539	4.11616	-8.30862	1.79586e-07	5.46283e-06	7.52214		ENSG00000110400	ENSG00000110400.11	proteinoding	NECTIN1	-1.52246	4.11616	-6.71335	3.18275e-06	0.000106731	4.72116		-0.372927
ENSG00000155827	ENSG00000155827.12	proteinoding	RNF20	-1.89478	5.7469	-10.7559	4.01448e-09	4.39582e-07	11.256		ENSG00000155827	ENSG00000155827.12	proteinoding	RNF20	-2.07412	5.7469	-11.9194	8.20405e-10	8.56297e-07	12.7857		0.179341
ENSG00000131873	ENSG00000131873.7	proteinoding	CHSY1	-1.89308	6.03261	-9.99016	1.2272e-08	8.43384e-07	10.1474		ENSG00000131873	ENSG00000131873.7	proteinoding	CHSY1	-0.954044	6.03261	-5.16591	7.15622e-05	0.000932091	1.51992		-0.939038
ENSG00000149503	ENSG00000149503.13	proteinoding	INCENP	-1.89254	8.49942	-6.82156	2.59067e-06	4.05856e-05	4.75834		ENSG00000149503	ENSG00000149503.13	proteinoding	INCENP	-1.5363	8.49942	-5.51553	3.44951e-05	0.000577223	2.25042		-0.356238
ENSG00000149115	ENSG00000149115.14	proteinoding	TNKS1BP1	-1.89245	8.0861	-8.27804	1.89165e-07	5.69086e-06	7.3964		ENSG00000149115	ENSG00000149115.14	proteinoding	TNKS1BP1	-1.13377	8.0861	-4.95106	0.000112813	0.00128213	1.06116		-0.758688
ENSG00000233334	ENSG00000233334.3	lncRNA	FAM53B-AS1	-1.89226	-1.94819	-1.41584	0.17443	0.281992	-4.71457		ENSG00000233334	ENSG00000233334.3	lncRNA	FAM53B-AS1	4.01337	-1.94819	3.64455	0.0019351	0.00867549	-1.26722		-5.90564
ENSG00000109685	ENSG00000109685.19	proteinoding	NSD2	-1.89208	7.78742	-9.19547	4.18481e-08	1.9555e-06	8.91183		ENSG00000109685	ENSG00000109685.19	proteinoding	NSD2	-0.940768	7.78742	-4.57144	0.000254899	0.00222287	0.24614		-0.951314
ENSG00000127804	ENSG00000127804.13	proteinoding	METTL16	-1.89041	5.82266	-8.8738	7.01971e-08	2.72034e-06	8.40489		ENSG00000127804	ENSG00000127804.13	proteinoding	METTL16	-0.686762	5.82266	-3.21951	0.00490347	0.016209	-2.63281		-1.20365
ENSG00000184992	ENSG00000184992.13	proteinoding	BRI3BP	-1.89004	6.50597	-12.6709	3.13599e-10	1.24693e-07	13.7646		ENSG00000184992	ENSG00000184992.13	proteinoding	BRI3BP	-1.319	6.50597	-8.8373	7.44987e-08	8.52142e-06	8.37958		-0.571037
ENSG00000180370	ENSG00000180370.10	proteinoding	PAK2	-1.88957	6.97812	-10.6372	4.75475e-09	4.75475e-07	11.0842		ENSG00000180370	ENSG00000180370.10	proteinoding	PAK2	-1.31312	6.97812	-7.43336	8.33724e-07	4.19565e-05	5.97063		-0.576455
ENSG00000269940	ENSG00000269940.10	lncRNA	AL049840.4	-1.88907	-0.638632	-3.20733	0.00503502	0.0173693	-2.01113		ENSG00000269940	ENSG00000269940.10	lncRNA	AL049840.4	0.0411411	-0.638632	0.0663263	0.947872	0.961877	-5.69589		-1.93021
ENSG00000074590	ENSG00000074590.13	proteinoding	NUAK1	-1.88904	4.55994	-6.87678	2.33381e-06	3.75478e-05	4.9393		ENSG00000074590	ENSG00000074590.13	proteinoding	NUAK1	-1.15678	4.55994	-4.15228	0.000634939	0.00411786	-0.541113		-0.73226
ENSG00000108021	ENSG00000108021.200	proteinoding	TASOR2	-1.88875	7.62327	-9.61622	2.1665e-08	1.23063e-06	9.57099		ENSG00000108021	ENSG00000108021.200	proteinoding	TASOR2	-0.774451	7.62327	-3.93627	0.00101958	0.00559362	-1.12686		-1.1143
ENSG00000173273	ENSG00000173273.16	proteinoding	TNKS	-1.88805	6.01108	-9.01142	5.61763e-08	2.33369e-06	8.62909		ENSG00000173273	ENSG00000173273.16	proteinoding	TNKS	-0.770686	6.01108	-3.7586	0.00150628	0.00734877	-1.50008		-1.11736
ENSG00000170759	ENSG00000170759.11	proteinoding	KIF5B	-1.88532	8.14427	-13.4795	1.17204e-10	7.1952e-08	14.7229		ENSG00000170759	ENSG00000170759.11	proteinoding	KIF5B	-1.23739	8.14427	-8.83106	7.52617e-08	8.55014e-06	8.3694		-0.647924
ENSG00000227056	ENSG00000227056.2	processedseudogene	RPL6P2	-1.88498	-2.2991	-1.61798	0.123605	0.216215	-4.45757		ENSG00000227056	ENSG00000227056.2	processedseudogene	RPL6P2	2.66012	-2.2991	2.76123	0.0131246	0.033159	-2.7817		-4.5451
ENSG00000188559	ENSG00000188559.15	proteinoding	RALGAPA2	-1.88396	5.76378	-7.26362	1.13613e-06	2.15643e-05	5.62452		ENSG00000188559	ENSG00000188559.15	proteinoding	RALGAPA2	-0.517272	5.76378	-2.09125	0.0514293	0.0953981	-4.85135		-1.36669
ENSG00000089177	ENSG00000089177.19	proteinoding	KIF16B	-1.88384	4.466	-7.15607	1.38505e-06	2.5224e-05	5.48124		ENSG00000089177	ENSG00000089177.19	proteinoding	KIF16B	-0.974661	4.466	-3.83936	0.00126139	0.00649558	-1.22101		-0.909179
ENSG00000072840	ENSG00000072840.13	proteinoding	EVC	-1.88363	5.53117	-4.45279	0.000329669	0.00200053	-0.0538433		ENSG00000072840	ENSG00000072840.13	proteinoding	EVC	-0.65144	5.53117	-1.63779	0.119377	0.18728	-5.57957		-1.23219
ENSG00000138771	ENSG00000138771.16	proteinoding	SHROOM3	-1.8829	6.1804	-6.67865	3.40103e-06	5.07118e-05	4.48699		ENSG00000138771	ENSG00000138771.16	proteinoding	SHROOM3	-0.917261	6.1804	-3.23372	0.0047542	0.0159268	-2.61624		-0.965644
ENSG00000244165	ENSG00000244165.2	proteinoding	P2RY11	-1.88158	3.05703	-3.30819	0.00404221	0.0146559	-2.16726		ENSG00000244165	ENSG00000244165.2	proteinoding	P2RY11	0.302279	3.05703	0.595388	0.55923	0.644212	-6.33104		-2.18386
ENSG00000123836	ENSG00000123836.15	proteinoding	PFKFB2	-1.88142	4.25388	-7.6935	5.22747e-07	1.20143e-05	6.45381		ENSG00000123836	ENSG00000123836.15	proteinoding	PFKFB2	-0.443375	4.25388	-1.73424	0.10051	0.162947	-5.2436		-1.43805
ENSG00000198231	ENSG00000198231.13	proteinoding	DDX42	-1.88026	6.74756	-7.83664	4.05885e-07	9.90976e-06	6.62761		ENSG00000198231	ENSG00000198231.13	proteinoding	DDX42	-1.29989	6.74756	-5.44511	3.99112e-05	0.000636062	2.096		-0.580367
ENSG00000154767	ENSG00000154767.15	proteinoding	XPC	-1.87891	5.95947	-11.2642	1.97508e-09	2.63871e-07	11.9561		ENSG00000154767	ENSG00000154767.15	proteinoding	XPC	-1.41448	5.95947	-8.54508	1.20642e-07	1.1507e-05	7.90423		-0.464426
ENSG00000108556	ENSG00000108556.10	proteinoding	CHRNE	-1.87888	-2.39498	-1.43407	0.169237	0.27584	-4.6824		ENSG00000108556	ENSG00000108556.10	proteinoding	CHRNE	4.28326	-2.39498	3.97339	0.000939789	0.0053004	-0.716155		-6.16214
ENSG00000160223	ENSG00000160223.17	proteinoding	ICOSLG	-1.87838	3.75565	-5.47337	3.76392e-05	0.000346513	2.27424		ENSG00000160223	ENSG00000160223.17	proteinoding	ICOSLG	-0.770384	3.75565	-2.46975	0.0241086	0.0527742	-3.96112		-1.10799
ENSG00000177169	ENSG00000177169.10	proteinoding	ULK1	-1.87829	8.40869	-5.85671	1.71658e-05	0.000183292	2.84871		ENSG00000177169	ENSG00000177169.10	proteinoding	ULK1	-0.663106	8.40869	-2.061	0.0545341	0.0999802	-4.91265		-1.21519
ENSG00000151835	ENSG00000151835.16	proteinoding	SACS	-1.8777	6.25124	-7.08364	1.58411e-06	2.78229e-05	5.26545		ENSG00000151835	ENSG00000151835.16	proteinoding	SACS	-1.00441	6.25124	-3.86304	0.00119745	0.00623553	-1.28219		-0.873293
ENSG00000116062	ENSG00000116062.17	proteinoding	MSH6	-1.87602	7.26744	-11.72	1.06762e-09	2.0005e-07	12.5626		ENSG00000116062	ENSG00000116062.17	proteinoding	MSH6	-1.05413	7.26744	-6.59917	3.96161e-06	0.000126499	4.41037		-0.821889
ENSG00000232833	ENSG00000232833.4	proteinoding	FAM27E3	-1.87395	0.225122	-1.93567	0.0692865	0.1372	-4.26935		ENSG00000232833	ENSG00000232833.4	proteinoding	FAM27E3	-0.535538	0.225122	-0.657004	0.519753	0.609413	-5.74376		-1.33841
ENSG00000116991	ENSG00000116991.11	proteinoding	SIPA1L2	-1.87378	4.55494	-7.61685	5.99264e-07	1.33436e-05	6.32539		ENSG00000116991	ENSG00000116991.11	proteinoding	SIPA1L2	-0.641595	4.55494	-2.85867	0.0106715	0.0284279	-3.30885		-1.23219
ENSG00000079819	ENSG00000079819.19	proteinoding	EPB41L2	-1.8725	6.41558	-10.6563	4.62702e-09	4.72264e-07	11.1136		ENSG00000079819	ENSG00000079819.19	proteinoding	EPB41L2	-1.58219	6.41558	-9.19864	4.16375e-08	5.84325e-06	8.95449		-0.29031
ENSG00000236710	ENSG00000236710.1	processedseudogene	AC108448.2	-1.87195	-2.93101	-1.67925	0.110925	0.198738	-4.36717		ENSG00000236710	ENSG00000236710.1	processedseudogene	AC108448.2	3.44315	-2.93101	3.78203	0.0014307	0.0070772	-1.06881		-5.3151
ENSG00000043355	ENSG00000043355.12	proteinoding	ZIC2	-1.87103	5.1847	-8.27725	1.89417e-07	5.69086e-06	7.4433		ENSG00000043355	ENSG00000043355.12	proteinoding	ZIC2	-1.18306	5.1847	-5.67109	2.50483e-05	0.000463241	2.58902		-0.687972
ENSG00000129116	ENSG00000129116.190	proteinoding	PALLD	-1.87045	6.7286	-11.6822	1.12267e-09	2.0005e-07	12.513		ENSG00000129116	ENSG00000129116.190	proteinoding	PALLD	-1.18125	6.7286	-7.37569	9.2576e-07	4.46653e-05	5.8683		-0.689206
ENSG00000116273	ENSG00000116273.6	proteinoding	PHF13	-1.86999	5.07325	-10.1649	9.45878e-09	7.31304e-07	10.4138		ENSG00000116273	ENSG00000116273.6	proteinoding	PHF13	-1.15779	5.07325	-6.42633	5.53667e-06	0.000162215	4.11676		-0.712204
ENSG00000153404	ENSG00000153404.14	proteinoding	PLEKHG4B	-1.86755	-1.3329	-1.53862	0.141838	0.240648	-4.59273		ENSG00000153404	ENSG00000153404.14	proteinoding	PLEKHG4B	2.27106	-1.3329	2.48162	0.0235277	0.0517739	-3.26987		-4.13861
ENSG00000139437	ENSG00000139437.18	proteinoding	TCHP	-1.86701	4.2785	-6.35692	6.34054e-06	8.29836e-05	3.97293		ENSG00000139437	ENSG00000139437.18	proteinoding	TCHP	-0.964335	4.2785	-3.3574	0.00363052	0.0131976	-2.21972		-0.902677
ENSG00000087258	ENSG00000087258.16	proteinoding	GNAO1	-1.86677	5.74443	-7.044	1.70543e-06	2.94223e-05	5.22406		ENSG00000087258	ENSG00000087258.16	proteinoding	GNAO1	-1.70379	5.74443	-6.94891	2.03751e-06	7.99292e-05	5.07984		-0.162972
ENSG00000168502	ENSG00000168502.17	proteinoding	MTCL1	-1.8666	6.13423	-5.02947	9.54926e-05	0.000742424	1.12582		ENSG00000168502	ENSG00000168502.17	proteinoding	MTCL1	-0.363776	6.13423	-0.963596	0.348417	0.442842	-6.40657		-1.50282
ENSG00000259953	ENSG00000259953.2	lncRNA	AL138756.1	-1.86614	-0.100062	-2.89905	0.00979023	0.0290816	-2.57633		ENSG00000259953	ENSG00000259953.2	lncRNA	AL138756.1	-0.316398	-0.100062	-0.614312	0.546938	0.633549	-5.73671		-1.54974
ENSG00000223650	ENSG00000223650.1	processedseudogene	UHRF2P1	-1.86482	-1.83863	-1.52078	0.146234	0.246056	-4.55972		ENSG00000223650	ENSG00000223650.1	processedseudogene	UHRF2P1	3.10441	-1.83863	3.68889	0.00175554	0.00815054	-1.13103		-4.96923
ENSG00000174951	ENSG00000174951.11	proteinoding	FUT1	-1.86412	2.91546	-4.01383	0.00086	0.00430129	-0.707827		ENSG00000174951	ENSG00000174951.11	proteinoding	FUT1	0.0751228	2.91546	0.157624	0.876563	0.908778	-6.4046		-1.93925
ENSG00000100888	ENSG00000100888.150	proteinoding	CHD8	-1.86387	8.22927	-10.4967	5.82074e-09	5.29655e-07	10.8833		ENSG00000100888	ENSG00000100888.150	proteinoding	CHD8	-1.03364	8.22927	-5.79431	1.94815e-05	0.000388235	2.82043		-0.830231
ENSG00000146006	ENSG00000146006.8	proteinoding	LRRTM2	-1.86386	0.509717	-1.61178	0.124955	0.218119	-4.72349		ENSG00000146006	ENSG00000146006.8	proteinoding	LRRTM2	2.1954	0.509717	2.34793	0.0309043	0.0640326	-3.62156		-4.05927
ENSG00000131023	ENSG00000131023.13	proteinoding	LATS1	-1.863	6.30039	-6.12808	9.9591e-06	0.000119395	3.41695		ENSG00000131023	ENSG00000131023.13	proteinoding	LATS1	-0.924558	6.30039	-3.14321	0.00578692	0.0181999	-2.82171		-0.938441
ENSG00000152580	ENSG00000152580.8	proteinoding	IGSF10	-1.8629	-0.123902	-5.55553	3.17612e-05	0.000302574	2.54733		ENSG00000152580	ENSG00000152580.8	proteinoding	IGSF10	-0.328366	-0.123902	-0.378204	0.709842	0.778152	-5.4002		-1.53454
ENSG00000253159	ENSG00000253159.3	proteinoding	PCDHGA12	-1.86063	-2.54667	-1.51669	0.147257	0.247305	-4.56364		ENSG00000253159	ENSG00000253159.3	proteinoding	PCDHGA12	2.62847	-2.54667	2.66748	0.0159901	0.0385387	-2.93547		-4.4891
ENSG00000197063	ENSG00000197063.110	proteinoding	MAFG	-1.86044	6.53157	-6.8741	2.34565e-06	3.76656e-05	4.8628		ENSG00000197063	ENSG00000197063.110	proteinoding	MAFG	-0.691552	6.53157	-2.5829	0.0190803	0.0440721	-3.95536		-1.16889
ENSG00000234880	ENSG00000234880.1	lncRNA	LINC00163	-1.8588	-0.413598	-1.75408	0.0969675	0.178796	-4.45782		ENSG00000234880	ENSG00000234880.1	lncRNA	LINC00163	2.91449	-0.413598	2.89305	0.00991659	0.0270026	-2.56233		-4.77328
ENSG00000156299	ENSG00000156299.13	proteinoding	TIAM1	-1.85861	4.38562	-8.48706	1.32925e-07	4.35737e-06	7.82737		ENSG00000156299	ENSG00000156299.13	proteinoding	TIAM1	-0.605423	4.38562	-3.23956	0.00469426	0.0157894	-2.52541		-1.25318
ENSG00000183826	ENSG00000183826.18	proteinoding	BTBD9	-1.85762	3.80959	-3.52374	0.00252254	0.0101022	-1.78637		ENSG00000183826	ENSG00000183826.18	proteinoding	BTBD9	0.423142	3.80959	0.99201	0.334754	0.429139	-6.20269		-2.28076
ENSG00000235076	ENSG00000235076.2	processedseudogene	GAPDHP52	-1.85634	-2.78069	-1.49704	0.152258	0.253535	-4.58775		ENSG00000235076	ENSG00000235076.2	processedseudogene	GAPDHP52	4.02085	-2.78069	4.06143	0.000774743	0.00468436	-0.576464		-5.87719
ENSG00000090861	ENSG00000090861.17	proteinoding	AARS1	-1.85634	9.09269	-11.0874	2.52075e-09	2.98156e-07	11.7154		ENSG00000090861	ENSG00000090861.17	proteinoding	AARS1	-1.19195	9.09269	-7.2271	1.21498e-06	5.49867e-05	5.6016		-0.664388
ENSG00000090863	ENSG00000090863.12	proteinoding	GLG1	-1.85575	8.01824	-13.1213	1.80145e-10	8.59548e-08	14.305		ENSG00000090863	ENSG00000090863.12	proteinoding	GLG1	-1.43073	8.01824	-10.1695	9.39391e-09	2.59633e-06	10.4222		-0.425025
ENSG00000236304	ENSG00000236304.1	lncRNA	AP001189.1	-1.85532	-3.05466	-1.54343	0.140672	0.239058	-4.52019		ENSG00000236304	ENSG00000236304.1	lncRNA	AP001189.1	3.08854	-3.05466	3.22918	0.00480147	0.0159953	-2.00249		-4.94386
ENSG00000217783	ENSG00000217783.2	processedseudogene	LDHAL6FP	-1.85454	-2.41019	-1.46581	0.160493	0.264478	-4.62361		ENSG00000217783	ENSG00000217783.2	processedseudogene	LDHAL6FP	3.54877	-2.41019	3.57989	0.00223018	0.0095473	-1.38413		-5.40331
ENSG00000170471	ENSG00000170471.15	proteinoding	RALGAPB	-1.85437	6.78109	-8.03876	2.85246e-07	7.59745e-06	6.98617		ENSG00000170471	ENSG00000170471.15	proteinoding	RALGAPB	-0.843739	6.78109	-3.69813	0.00172027	0.00803819	-1.64329		-1.01063
ENSG00000174306	ENSG00000174306.21	proteinoding	ZHX3	-1.85383	6.41963	-7.02913	1.75342e-06	2.99715e-05	5.16316		ENSG00000174306	ENSG00000174306.21	proteinoding	ZHX3	-0.798968	6.41963	-3.10078	0.00634371	0.0194029	-2.90997		-1.05486
ENSG00000166833	ENSG00000166833.221	proteinoding	NAV2	-1.85372	8.5178	-8.22821	2.05931e-07	6.0074e-06	7.3102		ENSG00000166833	ENSG00000166833.221	proteinoding	NAV2	-0.483512	8.5178	-2.09432	0.0511229	0.0949564	-4.84005		-1.37021
ENSG00000111371	ENSG00000111371.16	proteinoding	SLC38A1	-1.85319	9.76593	-7.28212	1.09824e-06	2.11785e-05	5.6394		ENSG00000111371	ENSG00000111371.16	proteinoding	SLC38A1	-1.10065	9.76593	-4.28496	0.000475095	0.00340475	-0.340037		-0.752539
ENSG00000049323	ENSG00000049323.16	proteinoding	LTBP1	-1.85122	6.39372	-10.33	7.41785e-09	6.19435e-07	10.6418		ENSG00000049323	ENSG00000049323.16	proteinoding	LTBP1	-1.19256	6.39372	-6.54947	4.36012e-06	0.000136612	4.32599		-0.658663
ENSG00000109466	ENSG00000109466.14	proteinoding	KLHL2	-1.85085	3.47738	-8.74535	8.66025e-08	3.13723e-06	8.24671		ENSG00000109466	ENSG00000109466.14	proteinoding	KLHL2	-0.935715	3.47738	-4.29093	0.000468945	0.00337419	-0.106491		-0.915138
ENSG00000169515	ENSG00000169515.8	proteinoding	CCDC8	-1.84902	-1.5799	-1.22283	0.237657	0.357041	-4.93265		ENSG00000169515	ENSG00000169515.8	proteinoding	CCDC8	3.24934	-1.5799	2.67668	0.0156845	0.0380052	-2.92483		-5.09836
ENSG00000111452	ENSG00000111452.13	proteinoding	ADGRD1	-1.84698	3.02202	-5.14664	7.45281e-05	0.000605262	1.56106		ENSG00000111452	ENSG00000111452.13	proteinoding	ADGRD1	-0.498939	3.02202	-0.958959	0.350683	0.445118	-5.82229		-1.34804
ENSG00000171365	ENSG00000171365.171	proteinoding	CLCN5	-1.84669	4.33677	-5.7419	2.16747e-05	0.000220443	2.79553		ENSG00000171365	ENSG00000171365.171	proteinoding	CLCN5	-0.788167	4.33677	-2.93281	0.00910785	0.0253038	-3.16314		-1.05853
ENSG00000102974	ENSG00000102974.16	proteinoding	CTCF	-1.84666	6.60235	-13.0644	1.93052e-10	8.71341e-08	14.2373		ENSG00000102974	ENSG00000102974.16	proteinoding	CTCF	-1.42674	6.60235	-10.1563	9.57968e-09	2.59633e-06	10.403		-0.419927
ENSG00000038382	ENSG00000038382.20	proteinoding	TRIO	-1.84654	8.83545	-6.63037	3.73092e-06	5.43685e-05	4.39051		ENSG00000038382	ENSG00000038382.20	proteinoding	TRIO	-0.145551	8.83545	-0.512582	0.614673	0.694099	-6.74666		-1.70099
ENSG00000183049	ENSG00000183049.13	proteinoding	CAMK1D	-1.8464	5.03009	-6.45009	5.28636e-06	7.1891e-05	4.1017		ENSG00000183049	ENSG00000183049.13	proteinoding	CAMK1D	-1.12599	5.03009	-4.06568	0.000767557	0.00465609	-0.787916		-0.720409
ENSG00000125944	ENSG00000125944.21	proteinoding	HNRNPR	-1.84505	7.78874	-11.8206	9.34354e-10	1.90289e-07	12.694		ENSG00000125944	ENSG00000125944.21	proteinoding	HNRNPR	-1.56649	7.78874	-10.0675	1.09319e-08	2.72483e-06	10.2733		-0.278558
ENSG00000013619	ENSG00000013619.140	proteinoding	MAMLD1	-1.84489	6.61437	-6.36268	6.26948e-06	8.22469e-05	3.86771		ENSG00000013619	ENSG00000013619.140	proteinoding	MAMLD1	-0.939721	6.61437	-3.27223	0.00437185	0.015001	-2.5511		-0.90517
ENSG00000100285	ENSG00000100285.10	proteinoding	NEFH	-1.84402	4.56528	-7.69911	5.17562e-07	1.19548e-05	6.45192		ENSG00000100285	ENSG00000100285.10	proteinoding	NEFH	-2.16162	4.56528	-9.22602	3.98669e-08	5.73946e-06	9.00439		0.317604
ENSG00000272808	ENSG00000272808.4	lncRNA	AC015712.6	-1.84339	1.46309	-4.42678	0.000348839	0.00209404	0.312297		ENSG00000272808	ENSG00000272808.4	lncRNA	AC015712.6	-0.411248	1.46309	-0.923272	0.368461	0.463281	-5.66921		-1.43215
ENSG00000076108	ENSG00000076108.121	proteinoding	BAZ2A	-1.84289	8.86014	-10.5101	5.70843e-09	5.23796e-07	10.9043		ENSG00000076108	ENSG00000076108.121	proteinoding	BAZ2A	-1.5731	8.86014	-8.92964	6.41116e-08	7.70261e-06	8.53086		-0.269798
ENSG00000008294	ENSG00000008294.21	proteinoding	SPAG9	-1.84243	6.66069	-9.46337	2.74539e-08	1.44265e-06	9.33613		ENSG00000008294	ENSG00000008294.21	proteinoding	SPAG9	-0.851045	6.66069	-4.39023	0.000377697	0.00292599	-0.143685		-0.991389
ENSG00000166482	ENSG00000166482.12	proteinoding	MFAP4	-1.84173	0.342081	-2.084	0.0521584	0.110022	-4.00094		ENSG00000166482	ENSG00000166482.12	proteinoding	MFAP4	0.0107909	0.342081	0.0169061	0.986703	0.990678	-6.04634		-1.85252
ENSG00000133657	ENSG00000133657.16	proteinoding	ATP13A3	-1.84016	7.34146	-9.33344	3.36467e-08	1.65265e-06	9.13031		ENSG00000133657	ENSG00000133657.16	proteinoding	ATP13A3	-1.12969	7.34146	-5.74347	2.16055e-05	0.000416161	2.71004		-0.710464
ENSG00000171451	ENSG00000171451.14	proteinoding	DSEL	-1.83948	4.94403	-6.58297	4.08719e-06	5.84384e-05	4.36625		ENSG00000171451	ENSG00000171451.14	proteinoding	DSEL	-0.938623	4.94403	-3.45877	0.00290851	0.0113833	-2.08005		-0.900857
ENSG00000092847	ENSG00000092847.13	proteinoding	AGO1	-1.8392	6.46712	-11.6158	1.22674e-09	2.09047e-07	12.4256		ENSG00000092847	ENSG00000092847.13	proteinoding	AGO1	-1.24737	6.46712	-7.96524	3.24089e-07	2.24576e-05	6.91621		-0.59183
ENSG00000108424	ENSG00000108424.11	proteinoding	KPNB1	-1.83873	9.61813	-10.5372	5.49011e-09	5.12206e-07	10.9463		ENSG00000108424	ENSG00000108424.11	proteinoding	KPNB1	-2.10549	9.61813	-12.19	5.77138e-10	6.88444e-07	13.121		0.266758
ENSG00000070814	ENSG00000070814.221	proteinoding	TCOF1	-1.83767	8.99822	-7.64735	5.67502e-07	1.28418e-05	6.29681		ENSG00000070814	ENSG00000070814.221	proteinoding	TCOF1	-1.5443	8.99822	-6.41137	5.70054e-06	0.000165784	4.05822		-0.293365
ENSG00000135090	ENSG00000135090.14	proteinoding	TAOK3	-1.83751	5.69269	-7.19253	1.29486e-06	2.40001e-05	5.48874		ENSG00000135090	ENSG00000135090.14	proteinoding	TAOK3	-1.32975	5.69269	-5.42689	4.14501e-05	0.000652349	2.07102		-0.507763
ENSG00000054118	ENSG00000054118.15	proteinoding	THRAP3	-1.8374	8.3094	-12.3527	4.68513e-10	1.56483e-07	13.3716		ENSG00000054118	ENSG00000054118.15	proteinoding	THRAP3	-1.53281	8.3094	-10.3128	7.60732e-09	2.44312e-06	10.6289		-0.304585
ENSG00000116747	ENSG00000116747.13	proteinoding	RO60	-1.8373	5.65289	-7.81527	4.21433e-07	1.02147e-05	6.60976		ENSG00000116747	ENSG00000116747.13	proteinoding	RO60	-1.14761	5.65289	-4.91558	0.000121675	0.00134746	1.00907		-0.689692
ENSG00000057593	ENSG00000057593.14	proteinoding	F7	-1.83725	1.24146	-1.39213	0.181379	0.290577	-5.06196		ENSG00000057593	ENSG00000057593.14	proteinoding	F7	2.12104	1.24146	2.28849	0.0348339	0.0702144	-3.86505		-3.95829
ENSG00000127418	ENSG00000127418.15	proteinoding	FGFRL1	-1.83677	6.60347	-10.1196	1.01162e-08	7.3993e-07	10.3329		ENSG00000127418	ENSG00000127418.15	proteinoding	FGFRL1	-1.84368	6.60347	-10.1892	9.12451e-09	2.59633e-06	10.4508		0.00691834
ENSG00000132326	ENSG00000132326.12	proteinoding	PER2	-1.8346	4.88803	-5.74496	2.15399e-05	0.000219339	2.69984		ENSG00000132326	ENSG00000132326.12	proteinoding	PER2	-0.480098	4.88803	-1.51895	0.146692	0.220387	-5.67062		-1.35451
ENSG00000138688	ENSG00000138688.15	proteinoding	KIAA1109	-1.83397	6.31854	-5.76621	2.06273e-05	0.000212246	2.68008		ENSG00000138688	ENSG00000138688.15	proteinoding	KIAA1109	-0.647398	6.31854	-2.08914	0.0516404	0.0957153	-4.86976		-1.18657
ENSG00000264630	ENSG00000264630.5	lncRNA	PRKCA-AS1	-1.83397	-2.4353	-1.32958	0.200782	0.31428	-4.78647		ENSG00000264630	ENSG00000264630.5	lncRNA	PRKCA-AS1	3.22145	-2.4353	2.86195	0.010597	0.0282836	-2.6141		-5.05541
ENSG00000113594	ENSG00000113594.10	proteinoding	LIFR	-1.83362	7.60614	-7.57545	6.45366e-07	1.40516e-05	6.15852		ENSG00000113594	ENSG00000113594.10	proteinoding	LIFR	-1.10642	7.60614	-4.5897	0.000245032	0.00215726	0.282801		-0.7272
ENSG00000214761	ENSG00000214761.3	processedseudogene	HNRNPA1P15	-1.83307	-1.44167	-1.44335	0.166641	0.27256	-4.73697		ENSG00000214761	ENSG00000214761.3	processedseudogene	HNRNPA1P15	2.53857	-1.44167	2.26398	0.0365861	0.0729451	-3.58921		-4.37164
ENSG00000099783	ENSG00000099783.12	proteinoding	HNRNPM	-1.8321	8.40324	-10.2547	8.28498e-09	6.65188e-07	10.5331		ENSG00000099783	ENSG00000099783.12	proteinoding	HNRNPM	-2.02862	8.40324	-11.4069	1.62582e-09	1.18084e-06	12.1323		0.196529
ENSG00000179981	ENSG00000179981.11	proteinoding	TSHZ1	-1.832	4.27659	-6.38063	6.05311e-06	7.99839e-05	4.0091		ENSG00000179981	ENSG00000179981.11	proteinoding	TSHZ1	-1.2803	4.27659	-4.41995	0.000354055	0.00280234	0.0616005		-0.551701
ENSG00000120868	ENSG00000120868.14	proteinoding	APAF1	-1.83144	4.16557	-6.51968	4.61862e-06	6.45789e-05	4.30778		ENSG00000120868	ENSG00000120868.14	proteinoding	APAF1	-0.517133	4.16557	-1.91841	0.0715767	0.12454	-4.97894		-1.31431
ENSG00000138185	ENSG00000138185.20	proteinoding	ENTPD1	-1.83122	4.3969	-6.73513	3.05322e-06	4.63113e-05	4.70425		ENSG00000138185	ENSG00000138185.20	proteinoding	ENTPD1	-1.04443	4.3969	-4.08899	0.000729335	0.0045044	-0.684705		-0.786783
ENSG00000064309	ENSG00000064309.14	proteinoding	CDON	-1.83047	4.05042	-5.85287	1.73e-05	0.000184607	3.07005		ENSG00000064309	ENSG00000064309.14	proteinoding	CDON	-0.817892	4.05042	-3.45005	0.00296456	0.0115296	-2.07774		-1.01258
ENSG00000115839	ENSG00000115839.18	proteinoding	RAB3GAP1	-1.83001	6.2241	-10.5986	5.02548e-09	4.89636e-07	11.0317		ENSG00000115839	ENSG00000115839.18	proteinoding	RAB3GAP1	-1.18857	6.2241	-6.97226	1.95019e-06	7.73136e-05	5.1253		-0.641441
ENSG00000106070	ENSG00000106070.20	proteinoding	GRB10	-1.83001	6.01	-7.61822	5.97799e-07	1.33288e-05	6.25337		ENSG00000106070	ENSG00000106070.20	proteinoding	GRB10	-0.423412	6.01	-1.78584	0.0915204	0.151161	-5.35811		-1.4066
ENSG00000184208	ENSG00000184208.12	transcribednitaryseudogene	C22orf46	-1.82928	4.62372	-7.41642	8.59721e-07	1.76164e-05	5.94279		ENSG00000184208	ENSG00000184208.12	transcribednitaryseudogene	C22orf46	-1.23428	4.62372	-5.10016	8.22152e-05	0.00102081	1.46162		-0.595007
ENSG00000175970	ENSG00000175970.11	proteinoding	UNC119B	-1.82828	5.06238	-10.5253	5.58514e-09	5.15314e-07	10.933		ENSG00000175970	ENSG00000175970.11	proteinoding	UNC119B	-1.69475	5.06238	-9.97766	1.25043e-08	2.98317e-06	10.1384		-0.13353
ENSG00000125484	ENSG00000125484.12	proteinoding	GTF3C4	-1.8274	7.09327	-13.3501	1.36744e-10	7.35841e-08	14.5738		ENSG00000125484	ENSG00000125484.12	proteinoding	GTF3C4	-1.29166	7.09327	-9.48339	2.66116e-08	4.58856e-06	9.39681		-0.535745
ENSG00000258472	ENSG00000258472.92	proteinoding	AC005726.1	-1.82656	2.04845	-2.81176	0.0117917	0.0338119	-2.99882		ENSG00000258472	ENSG00000258472.92	proteinoding	AC005726.1	1.45851	2.04845	2.32272	0.0325178	0.0666889	-3.83502		-3.28507
ENSG00000260404	ENSG00000260404.3	transcribednprocessedseudogene	AC110079.1	-1.82639	4.14127	-3.1859	0.00527497	0.0179886	-2.5791		ENSG00000260404	ENSG00000260404.3	transcribednprocessedseudogene	AC110079.1	0.117805	4.14127	0.237919	0.814716	0.861015	-6.70876		-1.94419
ENSG00000106799	ENSG00000106799.13	proteinoding	TGFBR1	-1.82625	5.03143	-8.57486	1.14802e-07	3.91392e-06	7.94384		ENSG00000106799	ENSG00000106799.13	proteinoding	TGFBR1	-1.10361	5.03143	-5.51186	3.47577e-05	0.000580454	2.27673		-0.72264
ENSG00000260814	ENSG00000260814.2	lncRNA	AC073657.1	-1.82613	-1.63156	-1.39229	0.181331	0.29056	-4.76724		ENSG00000260814	ENSG00000260814.2	lncRNA	AC073657.1	1.46514	-1.63156	1.36052	0.190987	0.272326	-4.83895		-3.29126
ENSG00000174804	ENSG00000174804.4	proteinoding	FZD4	-1.82566	5.12666	-5.48895	3.64445e-05	0.000337561	2.19898		ENSG00000174804	ENSG00000174804.4	proteinoding	FZD4	-0.913433	5.12666	-3.11184	0.00619373	0.0190569	-2.85798		-0.912227
ENSG00000148225	ENSG00000148225.16	proteinoding	WDR31	-1.82545	2.12016	-4.55798	0.000262432	0.00167595	0.55108		ENSG00000148225	ENSG00000148225.16	proteinoding	WDR31	-0.632394	2.12016	-1.6853	0.109736	0.174715	-4.95821		-1.19306
ENSG00000272325	ENSG00000272325.2	proteinoding	NUDT3	-1.82504	5.86514	-11.7618	1.00989e-09	1.9808e-07	12.6138		ENSG00000272325	ENSG00000272325.2	proteinoding	NUDT3	-1.80679	5.86514	-12.2033	5.67339e-10	6.88444e-07	13.1471		-0.018257
ENSG00000184923	ENSG00000184923.12	proteinoding	NUTM2A	-1.82497	1.05743	-2.03223	0.057644	0.11892	-4.23204		ENSG00000184923	ENSG00000184923.12	proteinoding	NUTM2A	2.95851	1.05743	3.29175	0.00418979	0.014539	-1.86681		-4.78348
ENSG00000187240	ENSG00000187240.16	proteinoding	DYNC2H1	-1.82415	4.45015	-4.93118	0.000117694	0.000882575	1.07648		ENSG00000187240	ENSG00000187240.16	proteinoding	DYNC2H1	-0.157305	4.45015	-0.462022	0.649776	0.725336	-6.65761		-1.66685
ENSG00000156671	ENSG00000156671.151	proteinoding	SAMD8	-1.82105	5.17731	-6.38057	6.05387e-06	7.99839e-05	3.95577		ENSG00000156671	ENSG00000156671.151	proteinoding	SAMD8	-1.01243	5.17731	-3.64053	0.00195225	0.00872527	-1.71098		-0.808619
ENSG00000169155	ENSG00000169155.10	proteinoding	ZBTB43	-1.82073	4.77726	-7.24824	1.16866e-06	2.20278e-05	5.64359		ENSG00000169155	ENSG00000169155.10	proteinoding	ZBTB43	-0.405038	4.77726	-1.7126	0.104503	0.168082	-5.39426		-1.41569
ENSG00000235834	ENSG00000235834.1	lncRNA	Z93022.1	-1.82047	0.0496987	-1.37485	0.186582	0.29711	-4.86991		ENSG00000235834	ENSG00000235834.1	lncRNA	Z93022.1	2.22426	0.0496987	2.69047	0.0152365	0.0371784	-3.03465		-4.04473
ENSG00000145833	ENSG00000145833.16	proteinoding	DDX46	-1.81919	6.98178	-6.66697	3.47798e-06	5.16286e-05	4.45827		ENSG00000145833	ENSG00000145833.16	proteinoding	DDX46	-1.66721	6.98178	-6.15543	9.43255e-06	0.000237951	3.53959		-0.151976
ENSG00000066135	ENSG00000066135.13	proteinoding	KDM4A	-1.81911	6.1482	-10.7429	4.08949e-09	4.42237e-07	11.236		ENSG00000066135	ENSG00000066135.13	proteinoding	KDM4A	-0.641575	6.1482	-3.78698	0.00141522	0.00703606	-1.43433		-1.17753
ENSG00000214832	ENSG00000214832.5	transcribedrocessedseudogene	UPF3AP2	-1.81718	-1.55386	-1.39448	0.180681	0.28977	-4.7533		ENSG00000214832	ENSG00000214832.5	transcribedrocessedseudogene	UPF3AP2	1.82999	-1.55386	1.82594	0.0850262	0.142923	-4.27418		-3.64717
ENSG00000075426	ENSG00000075426.12	proteinoding	FOSL2	-1.8168	7.50455	-7.01731	1.79255e-06	3.05154e-05	5.12586		ENSG00000075426	ENSG00000075426.12	proteinoding	FOSL2	-1.04348	7.50455	-4.03323	0.000824164	0.00485829	-0.918686		-0.773323
ENSG00000227948	ENSG00000227948.4	processedseudogene	AC003989.1	-1.81646	-1.86617	-1.76404	0.095229	0.17635	-4.3474		ENSG00000227948	ENSG00000227948.4	processedseudogene	AC003989.1	3.91552	-1.86617	3.96019	0.000967406	0.00540088	-0.751294		-5.73197
ENSG00000227201	ENSG00000227201.2	processedseudogene	CNN2P1	-1.8158	-2.3885	-1.43887	0.16789	0.274046	-4.67333		ENSG00000227201	ENSG00000227201.2	processedseudogene	CNN2P1	3.78399	-2.3885	3.65453	0.00189314	0.00853779	-1.26315		-5.59979
ENSG00000100425	ENSG00000100425.18	proteinoding	BRD1	-1.81518	5.64588	-6.66329	3.50257e-06	5.19475e-05	4.48427		ENSG00000100425	ENSG00000100425.18	proteinoding	BRD1	-0.581014	5.64588	-2.17285	0.0438386	0.0840755	-4.69113		-1.23417
ENSG00000008083	ENSG00000008083.14	proteinoding	JARID2	-1.81484	6.91583	-6.89209	2.26739e-06	3.6585e-05	4.89621		ENSG00000008083	ENSG00000008083.14	proteinoding	JARID2	-0.808315	6.91583	-3.11157	0.00619744	0.0190603	-2.88974		-1.00653
ENSG00000124177	ENSG00000124177.15	proteinoding	CHD6	-1.81473	7.3967	-6.58772	4.04995e-06	5.80053e-05	4.30358		ENSG00000124177	ENSG00000124177.15	proteinoding	CHD6	-0.666029	7.3967	-2.41794	0.0268069	0.0572933	-4.27306		-1.1487
ENSG00000105227	ENSG00000105227.16	proteinoding	PRX	-1.81289	3.43063	-2.8436	0.0110197	0.0320552	-3.13358		ENSG00000105227	ENSG00000105227.16	proteinoding	PRX	0.869429	3.43063	1.61831	0.123533	0.192391	-5.32646		-2.68232
ENSG00000115353	ENSG00000115353.11	proteinoding	TACR1	-1.81249	-0.261047	-1.72619	0.10198	0.18564	-4.4875		ENSG00000115353	ENSG00000115353.11	proteinoding	TACR1	2.94062	-0.261047	3.17481	0.00540352	0.0173337	-2.06001		-4.75311
ENSG00000163939	ENSG00000163939.180	proteinoding	PBRM1	-1.81211	6.82235	-6.16119	9.32535e-06	0.000112713	3.46637		ENSG00000163939	ENSG00000163939.180	proteinoding	PBRM1	-0.779894	6.82235	-2.67991	0.0155784	0.0378122	-3.7684		-1.03222
ENSG00000100077	ENSG00000100077.15	proteinoding	GRK3	-1.81185	1.73822	-3.85878	0.00120872	0.00561489	-0.842887		ENSG00000100077	ENSG00000100077.15	proteinoding	GRK3	-1.43321	1.73822	-3.57613	0.00224866	0.00959933	-1.43144		-0.378641
ENSG00000196586	ENSG00000196586.160	proteinoding	MYO6	-1.81102	3.94251	-7.86949	3.83127e-07	9.52116e-06	6.78765		ENSG00000196586	ENSG00000196586.160	proteinoding	MYO6	-1.15747	3.94251	-5.32732	5.10041e-05	0.000747192	1.98882		-0.653551
ENSG00000251485	ENSG00000251485.1	processedseudogene	NRBF2P6	-1.81025	-2.25187	-1.59515	0.128634	0.222841	-4.48682		ENSG00000251485	ENSG00000251485.1	processedseudogene	NRBF2P6	1.81996	-2.25187	1.95662	0.0665957	0.117414	-4.03325		-3.63021
ENSG00000119397	ENSG00000119397.17	proteinoding	CNTRL	-1.81023	5.00203	-5.07131	8.73894e-05	0.000690678	1.29912		ENSG00000119397	ENSG00000119397.17	proteinoding	CNTRL	-0.615644	5.00203	-1.80454	0.0884404	0.147298	-5.27391		-1.19459
ENSG00000170989	ENSG00000170989.10	proteinoding	S1PR1	-1.81007	-1.89632	-1.65618	0.115561	0.205196	-4.39332		ENSG00000170989	ENSG00000170989.10	proteinoding	S1PR1	0.85125	-1.89632	1.24064	0.231165	0.318598	-5.0879		-2.66132
ENSG00000225028	ENSG00000225028.1	lncRNA	AC096541.1	-1.80915	-2.50988	-1.54707	0.139796	0.237908	-4.54242		ENSG00000225028	ENSG00000225028.1	lncRNA	AC096541.1	2.39178	-2.50988	2.42241	0.0265631	0.0568723	-3.32573		-4.20093
ENSG00000242062	ENSG00000242062.1	processedseudogene	MARK2P6	-1.8083	-2.5786	-1.64994	0.116844	0.206989	-4.41898		ENSG00000242062	ENSG00000242062.1	processedseudogene	MARK2P6	3.86477	-2.5786	4.26057	0.000501075	0.00353675	-0.249174		-5.67307
ENSG00000173214	ENSG00000173214.7	proteinoding	MFSD4B	-1.8083	3.81659	-5.3447	4.91863e-05	0.000431867	2.03078		ENSG00000173214	ENSG00000173214.7	proteinoding	MFSD4B	-0.0891102	3.81659	-0.305293	0.763756	0.821825	-6.64186		-1.71919
ENSG00000167202	ENSG00000167202.11	proteinoding	TBC1D2B	-1.80694	5.51579	-8.85553	7.23165e-08	2.76992e-06	8.39347		ENSG00000167202	ENSG00000167202.11	proteinoding	TBC1D2B	-0.981719	5.51579	-5.12888	7.73757e-05	0.00097449	1.45153		-0.825217
ENSG00000134909	ENSG00000134909.18	proteinoding	ARHGAP32	-1.80521	4.89909	-4.63612	0.000221652	0.00147064	0.397201		ENSG00000134909	ENSG00000134909.18	proteinoding	ARHGAP32	-0.765998	4.89909	-2.14637	0.0461816	0.08768	-4.70538		-1.03921
ENSG00000056586	ENSG00000056586.16	proteinoding	RC3H2	-1.80489	7.04996	-8.86282	7.14629e-08	2.74984e-06	8.37489		ENSG00000056586	ENSG00000056586.16	proteinoding	RC3H2	-1.08882	7.04996	-5.36602	4.70466e-05	0.000711685	1.93054		-0.716074
ENSG00000118200	ENSG00000118200.14	proteinoding	CAMSAP2	-1.80358	6.84201	-7.61478	6.01482e-07	1.33701e-05	6.23113		ENSG00000118200	ENSG00000118200.14	proteinoding	CAMSAP2	-1.05618	6.84201	-4.48522	0.000307255	0.00253266	0.0585371		-0.747402
ENSG00000259172	ENSG00000259172.1	lncRNA	AC023024.1	-1.80332	0.661659	-3.45208	0.00295139	0.0114225	-1.57616		ENSG00000259172	ENSG00000259172.1	lncRNA	AC023024.1	0.261727	0.661659	0.566628	0.578185	0.661123	-5.84463		-2.06504
ENSG00000128594	ENSG00000128594.8	proteinoding	LRRC4	-1.80166	2.33993	-1.84355	0.0823049	0.157384	-4.64869		ENSG00000128594	ENSG00000128594.8	proteinoding	LRRC4	1.70791	2.33993	2.37612	0.0291882	0.0612827	-3.87806		-3.50957
ENSG00000138018	ENSG00000138018.180	proteinoding	SELENOI	-1.80123	5.85908	-8.82485	7.60281e-08	2.87255e-06	8.32379		ENSG00000138018	ENSG00000138018.180	proteinoding	SELENOI	-0.905749	5.85908	-4.43116	0.000345532	0.00275308	-0.0326406		-0.895478
ENSG00000172939	ENSG00000172939.9	proteinoding	OXSR1	-1.79979	6.20292	-9.44469	2.82656e-08	1.47051e-06	9.31174		ENSG00000172939	ENSG00000172939.9	proteinoding	OXSR1	-1.1807	6.20292	-6.28673	7.27698e-06	0.000197924	3.80654		-0.619093
ENSG00000111816	ENSG00000111816.8	proteinoding	FRK	-1.79939	0.0544239	-3.21782	0.00492149	0.0170658	-2.09757		ENSG00000111816	ENSG00000111816.8	proteinoding	FRK	0.315027	0.0544239	0.383677	0.705854	0.774746	-5.60173		-2.11442
ENSG00000250397	ENSG00000250397.2	lncRNA	AP006623.1	-1.79909	0.0587401	-1.65716	0.115362	0.204952	-4.55878		ENSG00000250397	ENSG00000250397.2	lncRNA	AP006623.1	1.32273	0.0587401	1.82247	0.0855721	0.143609	-4.50566		-3.12182
ENSG00000148411	ENSG00000148411.8	proteinoding	NACC2	-1.79909	7.15644	-9.75109	1.76179e-08	1.08169e-06	9.7781		ENSG00000148411	ENSG00000148411.8	proteinoding	NACC2	-1.19309	7.15644	-6.48949	4.89694e-06	0.00014815	4.19758		-0.606001
ENSG00000082641	ENSG00000082641.16	proteinoding	NFE2L1	-1.79878	8.09544	-9.14956	4.50203e-08	2.032e-06	8.84035		ENSG00000082641	ENSG00000082641.16	proteinoding	NFE2L1	-1.74031	8.09544	-8.89823	6.7464e-08	7.97894e-06	8.47687		-0.0584716
ENSG00000068024	ENSG00000068024.17	proteinoding	HDAC4	-1.79821	6.8392	-5.93247	1.4731e-05	0.000161317	3.00496		ENSG00000068024	ENSG00000068024.17	proteinoding	HDAC4	-0.477023	6.8392	-1.58786	0.130278	0.200668	-5.67757		-1.32119
ENSG00000165434	ENSG00000165434.8	proteinoding	PGM2L1	-1.79816	4.82319	-7.86481	3.86289e-07	9.58548e-06	6.73635		ENSG00000165434	ENSG00000165434.8	proteinoding	PGM2L1	-0.788346	4.82319	-3.53537	0.00245898	0.0101848	-1.90148		-1.00982
ENSG00000116539	ENSG00000116539.14	proteinoding	ASH1L	-1.79664	8.13756	-4.99909	0.000101856	0.000783872	1.05093		ENSG00000116539	ENSG00000116539.14	proteinoding	ASH1L	-0.398669	8.13756	-1.09671	0.287677	0.37981	-6.28934		-1.39798
ENSG00000134109	ENSG00000134109.11	proteinoding	EDEM1	-1.79664	5.39241	-6.47474	5.03916e-06	6.89221e-05	4.13571		ENSG00000134109	ENSG00000134109.11	proteinoding	EDEM1	-0.780603	5.39241	-2.9263	0.00923576	0.0255868	-3.23135		-1.01603
ENSG00000137815	ENSG00000137815.14	proteinoding	RTF1	-1.79623	6.38	-7.12291	1.47274e-06	2.66332e-05	5.33131		ENSG00000137815	ENSG00000137815.14	proteinoding	RTF1	-1.95953	6.38	-7.83863	4.04463e-07	2.58794e-05	6.69568		0.163302
ENSG00000126214	ENSG00000126214.21	proteinoding	KLC1	-1.7962	5.26824	-8.80471	7.8573e-08	2.94208e-06	8.31014		ENSG00000126214	ENSG00000126214.21	proteinoding	KLC1	-0.506546	5.26824	-2.53199	0.0212057	0.0477271	-3.99599		-1.28965
ENSG00000255141	ENSG00000255141.1	processedseudogene	HNRNPA1P76	-1.79591	-2.64955	-1.33899	0.197762	0.310688	-4.78475		ENSG00000255141	ENSG00000255141.1	processedseudogene	HNRNPA1P76	2.73352	-2.64955	2.36949	0.0295839	0.0619577	-3.4068		-4.52943
ENSG00000155846	ENSG00000155846.17	proteinoding	PPARGC1B	-1.79579	5.43812	-6.01949	1.23689e-05	0.000141771	3.2505		ENSG00000155846	ENSG00000155846.17	proteinoding	PPARGC1B	-0.356094	5.43812	-1.2914	0.213414	0.298219	-6.04532		-1.4397
ENSG00000101203	ENSG00000101203.16	proteinoding	COL20A1	-1.7948	-2.29277	-1.20747	0.243367	0.36382	-4.90142		ENSG00000101203	ENSG00000101203.16	proteinoding	COL20A1	3.9101	-2.29277	3.37716	0.00347705	0.0127957	-1.72875		-5.70491
ENSG00000166963	ENSG00000166963.13	proteinoding	MAP1A	-1.7947	1.65808	-2.044	0.0563528	0.116978	-4.38677		ENSG00000166963	ENSG00000166963.13	proteinoding	MAP1A	2.80779	1.65808	2.68912	0.01528	0.0372629	-3.02473		-4.60249
ENSG00000150995	ENSG00000150995.200	proteinoding	ITPR1	-1.79386	7.47803	-9.42765	2.90275e-08	1.5008e-06	9.27893		ENSG00000150995	ENSG00000150995.200	proteinoding	ITPR1	-0.77245	7.47803	-4.07195	0.000757092	0.00461439	-0.834945		-1.02141
ENSG00000226469	ENSG00000226469.1	unitaryseudogene	ADAM1B	-1.79326	-1.4221	-1.23528	0.233104	0.351816	-4.94395		ENSG00000226469	ENSG00000226469.1	unitaryseudogene	ADAM1B	4.38265	-1.4221	3.54843	0.00238955	0.00997626	-1.42348		-6.17591
ENSG00000160294	ENSG00000160294.11	proteinoding	MCM3AP	-1.79282	6.73858	-9.2886	3.61096e-08	1.74371e-06	9.06141		ENSG00000160294	ENSG00000160294.11	proteinoding	MCM3AP	-0.618684	6.73858	-3.21416	0.00496089	0.0163538	-2.67132		-1.17414
ENSG00000079308	ENSG00000079308.190	proteinoding	TNS1	-1.79255	7.88877	-9.18471	4.25702e-08	1.97478e-06	8.89492		ENSG00000079308	ENSG00000079308.190	proteinoding	TNS1	-0.890408	7.88877	-4.55597	0.000263579	0.00227708	0.214318		-0.90214
ENSG00000012232	ENSG00000012232.9	proteinoding	EXTL3	-1.79229	5.69406	-11.5664	1.31068e-09	2.12508e-07	12.3568		ENSG00000012232	ENSG00000012232.9	proteinoding	EXTL3	-1.18395	5.69406	-8.07363	2.68547e-07	1.9584e-05	7.10804		-0.60834
ENSG00000100084	ENSG00000100084.14	proteinoding	HIRA	-1.79178	5.10154	-8.36971	1.61934e-07	5.06423e-06	7.58842		ENSG00000100084	ENSG00000100084.14	proteinoding	HIRA	-1.36375	5.10154	-6.45966	5.18899e-06	0.00015502	4.18113		-0.428031
ENSG00000241527	ENSG00000241527.1	unitaryseudogene	CA15P1	-1.79077	-1.48575	-1.42003	0.173223	0.280572	-4.71085		ENSG00000241527	ENSG00000241527.1	unitaryseudogene	CA15P1	0.571991	-1.48575	0.667791	0.513006	0.603409	-5.57386		-2.36276
ENSG00000133422	ENSG00000133422.14	proteinoding	MORC2	-1.78973	6.77479	-8.85222	7.27074e-08	2.77852e-06	8.35942		ENSG00000133422	ENSG00000133422.14	proteinoding	MORC2	-1.35279	6.77479	-6.74784	2.98012e-06	0.000102615	4.69564		-0.436946
ENSG00000165732	ENSG00000165732.13	proteinoding	DDX21	-1.78838	8.16074	-11.2823	1.9268e-09	2.63751e-07	11.9799		ENSG00000165732	ENSG00000165732.13	proteinoding	DDX21	-1.44866	8.16074	-9.16713	4.37776e-08	5.84868e-06	8.90562		-0.339717
ENSG00000081052	ENSG00000081052.13	proteinoding	COL4A4	-1.78818	4.80512	-4.90034	0.000125697	0.000932121	0.878526		ENSG00000081052	ENSG00000081052.13	proteinoding	COL4A4	-0.432575	4.80512	-0.973657	0.343536	0.437809	-6.18688		-1.35561
ENSG00000077235	ENSG00000077235.18	proteinoding	GTF3C1	-1.78654	8.50225	-10.3043	7.70228e-09	6.3053e-07	10.6069		ENSG00000077235	ENSG00000077235.18	proteinoding	GTF3C1	-1.17368	8.50225	-6.85492	2.43219e-06	8.98199e-05	4.90237		-0.61286
ENSG00000163395	ENSG00000163395.17	proteinoding	IGFN1	-1.78635	4.38914	-1.93389	0.0695201	0.13746	-5.02046		ENSG00000163395	ENSG00000163395.17	proteinoding	IGFN1	1.55972	4.38914	1.76218	0.0955523	0.15652	-5.20286		-3.34607
ENSG00000152291	ENSG00000152291.14	proteinoding	TGOLN2	-1.78448	7.59966	-9.84312	1.53173e-08	9.86507e-07	9.91785		ENSG00000152291	ENSG00000152291.14	proteinoding	TGOLN2	-1.47696	7.59966	-8.15598	2.33043e-07	1.84446e-05	7.24413		-0.307515
ENSG00000080345	ENSG00000080345.180	proteinoding	RIF1	-1.784	8.2426	-7.7329	4.87441e-07	1.1385e-05	6.44374		ENSG00000080345	ENSG00000080345.180	proteinoding	RIF1	-0.743112	8.2426	-3.21512	0.00495055	0.0163388	-2.66553		-1.04089
ENSG00000100811	ENSG00000100811.14	proteinoding	YY1	-1.784	7.89043	-9.49862	2.59889e-08	1.39107e-06	9.38943		ENSG00000100811	ENSG00000100811.14	proteinoding	YY1	-1.48763	7.89043	-7.92201	3.49477e-07	2.35334e-05	6.84095		-0.296372
ENSG00000240764	ENSG00000240764.4	proteinoding	PCDHGC5	-1.78303	-2.52546	-1.52892	0.144214	0.243541	-4.55193		ENSG00000240764	ENSG00000240764.4	proteinoding	PCDHGC5	3.40943	-2.52546	3.67796	0.00179821	0.00827048	-1.22282		-5.19246
ENSG00000212719	ENSG00000212719.130	lncRNA	LINC02693	-1.7829	4.75091	-9.36046	3.2248e-08	1.6028e-06	9.20661		ENSG00000212719	ENSG00000212719.130	lncRNA	LINC02693	-1.34265	4.75091	-7.27591	1.1108e-06	5.0546e-05	5.72788		-0.440253
ENSG00000224078	ENSG00000224078.15	lncRNA	SNHG14	-1.7821	6.5338	-6.24603	7.88442e-06	9.87529e-05	3.64637		ENSG00000224078	ENSG00000224078.15	lncRNA	SNHG14	-0.643454	6.5338	-2.31093	0.033299	0.0678079	-4.47429		-1.13864
ENSG00000166224	ENSG00000166224.17	proteinoding	SGPL1	-1.78158	5.67023	-10.5921	5.07228e-09	4.89636e-07	11.0257		ENSG00000166224	ENSG00000166224.17	proteinoding	SGPL1	-1.13152	5.67023	-6.8541	2.43595e-06	8.98199e-05	4.91426		-0.650063
ENSG00000170500	ENSG00000170500.13	proteinoding	LONRF2	-1.77995	-0.502613	-2.534	0.0211176	0.0537434	-3.2311		ENSG00000170500	ENSG00000170500.13	proteinoding	LONRF2	-0.124149	-0.502613	-0.187395	0.853514	0.891126	-5.75584		-1.6558
ENSG00000145391	ENSG00000145391.13	proteinoding	SETD7	-1.7788	6.55048	-9.24187	3.88782e-08	1.84451e-06	8.98845		ENSG00000145391	ENSG00000145391.13	proteinoding	SETD7	-1.21234	6.55048	-6.34323	6.51287e-06	0.000181507	3.91446		-0.566462
ENSG00000185974	ENSG00000185974.6	proteinoding	GRK1	-1.77861	-2.53156	-1.3973	0.179845	0.288734	-4.70457		ENSG00000185974	ENSG00000185974.6	proteinoding	GRK1	3.28242	-2.53156	3.21407	0.00496179	0.0163538	-2.01894		-5.06103
ENSG00000183741	ENSG00000183741.12	proteinoding	CBX6	-1.77861	8.53354	-9.26594	3.74257e-08	1.80118e-06	9.0271		ENSG00000183741	ENSG00000183741.12	proteinoding	CBX6	-1.3251	8.53354	-6.9085	2.19834e-06	8.40098e-05	5.00662		-0.453504
ENSG00000122257	ENSG00000122257.20	proteinoding	RBBP6	-1.77827	7.29558	-5.54236	3.26362e-05	0.000310202	2.19574		ENSG00000122257	ENSG00000122257.20	proteinoding	RBBP6	-1.25934	7.29558	-3.93838	0.00101485	0.00557501	-1.12591		-0.518922
ENSG00000141068	ENSG00000141068.14	proteinoding	KSR1	-1.77796	7.62144	-8.80257	7.88485e-08	2.94579e-06	8.27639		ENSG00000141068	ENSG00000141068.14	proteinoding	KSR1	-0.551239	7.62144	-2.71464	0.0144811	0.035769	-3.69177		-1.22672
ENSG00000179023	ENSG00000179023.8	proteinoding	KLHDC7A	-1.77763	-0.891329	-2.643	0.0168318	0.0449172	-3.06884		ENSG00000179023	ENSG00000179023.8	proteinoding	KLHDC7A	0.586895	-0.891329	0.696248	0.495447	0.587559	-5.36654		-2.36453
ENSG00000159082	ENSG00000159082.18	proteinoding	SYNJ1	-1.77691	4.41919	-7.28767	1.08712e-06	2.10614e-05	5.73346		ENSG00000159082	ENSG00000159082.18	proteinoding	SYNJ1	-0.904057	4.41919	-3.95673	0.00097479	0.00542814	-0.970969		-0.872854
ENSG00000112320	ENSG00000112320.12	proteinoding	SOBP	-1.77678	4.15397	-6.00802	1.26566e-05	0.00014408	3.40436		ENSG00000112320	ENSG00000112320.12	proteinoding	SOBP	-1.50633	4.15397	-7.73546	4.85237e-07	2.92544e-05	6.53		-0.270458
ENSG00000257093	ENSG00000257093.7	proteinoding	DENND11	-1.77626	4.78012	-4.58744	0.000246232	0.00159816	0.289537		ENSG00000257093	ENSG00000257093.7	proteinoding	DENND11	0.028549	4.78012	0.0756686	0.940544	0.956587	-6.77973		-1.8048
ENSG00000119139	ENSG00000119139.210	proteinoding	TJP2	-1.77555	5.339	-10.136	9.8724e-09	7.36022e-07	10.3637		ENSG00000119139	ENSG00000119139.210	proteinoding	TJP2	-1.18697	5.339	-6.34878	6.44235e-06	0.000180515	3.9793		-0.588582
ENSG00000048471	ENSG00000048471.14	proteinoding	SNX29	-1.77471	5.1684	-6.31927	6.82621e-06	8.7758e-05	3.8346		ENSG00000048471	ENSG00000048471.14	proteinoding	SNX29	-0.443771	5.1684	-1.59348	0.129009	0.199173	-5.59121		-1.33094
ENSG00000231579	ENSG00000231579.3	processedseudogene	RPL7P21	-1.77461	-2.33964	-1.43823	0.168068	0.274282	-4.67364		ENSG00000231579	ENSG00000231579.3	processedseudogene	RPL7P21	1.7633	-2.33964	1.70113	0.106675	0.170966	-4.37089		-3.5379
ENSG00000157077	ENSG00000157077.15	proteinoding	ZFYVE9	-1.77413	5.10536	-7.54063	6.86984e-07	1.48417e-05	6.14741		ENSG00000157077	ENSG00000157077.15	proteinoding	ZFYVE9	-0.670349	5.10536	-2.91757	0.00941008	0.0259664	-3.219		-1.10378
ENSG00000103832	ENSG00000103832.10	unprocessedseudogene	GOLGA8UP	-1.77404	0.141004	-2.49084	0.0230853	0.0577047	-3.35055		ENSG00000103832	ENSG00000103832.10	unprocessedseudogene	GOLGA8UP	-0.310527	0.141004	-0.49027	0.630052	0.707733	-5.79374		-1.46351
ENSG00000110274	ENSG00000110274.16	proteinoding	CEP164	-1.77256	5.82279	-7.09972	1.53749e-06	2.73032e-05	5.31271		ENSG00000110274	ENSG00000110274.16	proteinoding	CEP164	-0.840035	5.82279	-3.49037	0.00271394	0.0108792	-2.07344		-0.932524
ENSG00000231302	ENSG00000231302.1	processedseudogene	RPL36P2	-1.77238	-3.13571	-1.42449	0.17195	0.279171	-4.65669		ENSG00000231302	ENSG00000231302.1	processedseudogene	RPL36P2	3.4548	-3.13571	3.47931	0.00278052	0.0110507	-1.58009		-5.22718
ENSG00000157087	ENSG00000157087.201	proteinoding	ATP2B2	-1.77056	-2.38651	-1.39288	0.181154	0.290417	-4.72724		ENSG00000157087	ENSG00000157087.201	proteinoding	ATP2B2	3.73949	-2.38651	3.56479	0.00230534	0.0097473	-1.41806		-5.51005
ENSG00000178502	ENSG00000178502.6	proteinoding	KLHL11	-1.77056	4.45364	-7.59385	6.2443e-07	1.37391e-05	6.28603		ENSG00000178502	ENSG00000178502.6	proteinoding	KLHL11	-0.720007	4.45364	-3.32303	0.00391341	0.0138662	-2.32838		-1.05055
ENSG00000165238	ENSG00000165238.16	proteinoding	WNK2	-1.7705	6.0562	-6.35806	6.32638e-06	8.28631e-05	3.87529		ENSG00000165238	ENSG00000165238.16	proteinoding	WNK2	-0.879259	6.0562	-3.23525	0.00473849	0.0158837	-2.62009		-0.891241
ENSG00000065183	ENSG00000065183.16	proteinoding	WDR3	-1.76991	6.45738	-11.3521	1.75154e-09	2.47888e-07	12.0743		ENSG00000065183	ENSG00000065183.16	proteinoding	WDR3	-1.46473	6.45738	-9.46034	2.75842e-08	4.70057e-06	9.3621		-0.30518
ENSG00000114302	ENSG00000114302.16	proteinoding	PRKAR2A	-1.76817	7.13231	-12.9965	2.09729e-10	8.98072e-08	14.1579		ENSG00000114302	ENSG00000114302.16	proteinoding	PRKAR2A	-1.57418	7.13231	-11.6274	1.20778e-09	1.06157e-06	12.4225		-0.193995
ENSG00000100330	ENSG00000100330.16	proteinoding	MTMR3	-1.76767	6.43388	-8.15854	2.32018e-07	6.54509e-06	7.19546		ENSG00000100330	ENSG00000100330.16	proteinoding	MTMR3	-0.53639	6.43388	-2.48221	0.023499	0.0517313	-4.14345		-1.23128
ENSG00000116128	ENSG00000116128.11	proteinoding	BCL9	-1.76746	6.74043	-9.78111	1.68301e-08	1.04014e-06	9.82648		ENSG00000116128	ENSG00000116128.11	proteinoding	BCL9	-1.26385	6.74043	-7.08518	1.57959e-06	6.6113e-05	5.33138		-0.503613
ENSG00000125351	ENSG00000125351.12	proteinoding	UPF3B	-1.76572	4.72771	-6.02701	1.21842e-05	0.000140276	3.29895		ENSG00000125351	ENSG00000125351.12	proteinoding	UPF3B	-2.51987	4.72771	-9.30379	3.52549e-08	5.30411e-06	9.12581		0.754155
ENSG00000206073	ENSG00000206073.11	proteinoding	SERPINB4	-1.76523	-1.55189	-1.0243	0.319688	0.44781	-5.07526		ENSG00000206073	ENSG00000206073.11	proteinoding	SERPINB4	0.206542	-1.55189	0.201122	0.84293	0.88363	-5.84153		-1.97178
ENSG00000214278	ENSG00000214278.4	processedseudogene	AC010442.1	-1.76409	-2.61094	-1.36945	0.188233	0.299166	-4.7359		ENSG00000214278	ENSG00000214278.4	processedseudogene	AC010442.1	2.15517	-2.61094	2.01758	0.0592887	0.106936	-3.93399		-3.91927
ENSG00000161021	ENSG00000161021.13	proteinoding	MAML1	-1.76394	6.93218	-6.52781	4.54655e-06	6.37509e-05	4.19111		ENSG00000161021	ENSG00000161021.13	proteinoding	MAML1	-0.64056	6.93218	-2.39207	0.0282574	0.0596725	-4.32403		-1.12338
ENSG00000260279	ENSG00000260279.4	lncRNA	AC137932.1	-1.76374	-1.10107	-2.20898	0.0408175	0.0909113	-3.70179		ENSG00000260279	ENSG00000260279.4	lncRNA	AC137932.1	0.397329	-1.10107	0.595738	0.559002	0.644082	-5.5618		-2.16107
ENSG00000198455	ENSG00000198455.4	proteinoding	ZXDB	-1.76254	5.49864	-9.0712	5.10298e-08	2.18512e-06	8.73537		ENSG00000198455	ENSG00000198455.4	proteinoding	ZXDB	-0.980114	5.49864	-5.19717	6.70037e-05	0.000893739	1.60526		-0.78243
ENSG00000074621	ENSG00000074621.14	proteinoding	SLC24A1	-1.76227	4.71774	-3.90782	0.00108528	0.00516384	-1.15891		ENSG00000074621	ENSG00000074621.14	proteinoding	SLC24A1	-0.0521201	4.71774	-0.12268	0.903763	0.929449	-6.78409		-1.71015
ENSG00000100647	ENSG00000100647.8	proteinoding	SUSD6	-1.76193	4.80628	-9.46096	2.75573e-08	1.44265e-06	9.36184		ENSG00000100647	ENSG00000100647.8	proteinoding	SUSD6	-0.690989	4.80628	-3.80934	0.00134738	0.00680618	-1.31241		-1.07095
ENSG00000140022	ENSG00000140022.131	proteinoding	STON2	-1.76084	5.02963	-10.2485	8.36092e-09	6.65678e-07	10.5365		ENSG00000140022	ENSG00000140022.131	proteinoding	STON2	-0.533381	5.02963	-3.3506	0.00368485	0.0133255	-2.32868		-1.22746
ENSG00000144724	ENSG00000144724.20	proteinoding	PTPRG	-1.7598	6.13874	-8.75613	8.5083e-08	3.10237e-06	8.21116		ENSG00000144724	ENSG00000144724.20	proteinoding	PTPRG	-0.935788	6.13874	-4.75626	0.000171128	0.00169705	0.648913		-0.824014
ENSG00000164190	ENSG00000164190.19	proteinoding	NIPBL	-1.75873	8.20222	-6.76274	2.89679e-06	4.44636e-05	4.64259		ENSG00000164190	ENSG00000164190.19	proteinoding	NIPBL	-0.948956	8.20222	-3.62318	0.00202803	0.00896218	-1.79522		-0.809771
ENSG00000244476	ENSG00000244476.3	proteinoding	ERVFRD-1	-1.75855	-0.898911	-1.40468	0.177671	0.285822	-4.82543		ENSG00000244476	ENSG00000244476.3	proteinoding	ERVFRD-1	1.5345	-0.898911	1.49156	0.153676	0.228388	-4.75761		-3.29305
ENSG00000008441	ENSG00000008441.18	proteinoding	NFIX	-1.75819	5.23229	-4.33431	0.000426614	0.00246436	-0.213182		ENSG00000008441	ENSG00000008441.18	proteinoding	NFIX	-2.22232	5.23229	-6.72907	3.0887e-06	0.000105054	4.66344		0.464131
ENSG00000198944	ENSG00000198944.6	proteinoding	SOWAHA	-1.75658	-0.99893	-1.53769	0.142066	0.240836	-4.66772		ENSG00000198944	ENSG00000198944.6	proteinoding	SOWAHA	3.11097	-0.99893	2.98964	0.00806206	0.0232243	-2.39012		-4.86756
ENSG00000197147	ENSG00000197147.15	proteinoding	LRRC8B	-1.75648	3.09401	-4.71298	0.000187817	0.0012953	0.760973		ENSG00000197147	ENSG00000197147.15	proteinoding	LRRC8B	-0.494562	3.09401	-1.37463	0.18665	0.26726	-5.57219		-1.26191
ENSG00000130816	ENSG00000130816.17	proteinoding	DNMT1	-1.75607	9.24415	-7.93644	3.4078e-07	8.67534e-06	6.81405		ENSG00000130816	ENSG00000130816.17	proteinoding	DNMT1	-1.59142	9.24415	-7.19317	1.29332e-06	5.79048e-05	5.54395		-0.164648
ENSG00000187239	ENSG00000187239.17	proteinoding	FNBP1	-1.75437	6.58748	-11.4044	1.63128e-09	2.42099e-07	12.1445		ENSG00000187239	ENSG00000187239.17	proteinoding	FNBP1	-1.35619	6.58748	-8.90683	6.65274e-08	7.93577e-06	8.4905		-0.398176
ENSG00000148143	ENSG00000148143.130	proteinoding	ZNF462	-1.75383	7.18881	-6.34802	6.45201e-06	8.40031e-05	3.83259		ENSG00000148143	ENSG00000148143.130	proteinoding	ZNF462	-0.962766	7.18881	-3.49641	0.00267827	0.0107823	-2.07709		-0.791063
ENSG00000157654	ENSG00000157654.19	proteinoding	PALM2AKAP2	-1.75371	-0.398235	-2.63917	0.0169672	0.0451557	-3.02788		ENSG00000157654	ENSG00000157654.19	proteinoding	PALM2AKAP2	-0.115007	-0.398235	-0.210967	0.835358	0.877499	-5.83238		-1.6387
ENSG00000106665	ENSG00000106665.161	proteinoding	CLIP2	-1.75324	3.18941	-4.71085	0.000188681	0.00129883	0.663521		ENSG00000106665	ENSG00000106665.161	proteinoding	CLIP2	-0.688659	3.18941	-1.51392	0.147953	0.221743	-5.30567		-1.06458
ENSG00000198604	ENSG00000198604.11	proteinoding	BAZ1A	-1.75318	7.2115	-8.244	2.00456e-07	5.8937e-06	7.33813		ENSG00000198604	ENSG00000198604.11	proteinoding	BAZ1A	-1.50083	7.2115	-7.09957	1.53791e-06	6.50204e-05	5.35805		-0.252354
ENSG00000083642	ENSG00000083642.19	proteinoding	PDS5B	-1.75295	6.30223	-7.33707	9.93248e-07	1.95144e-05	5.73466		ENSG00000083642	ENSG00000083642.19	proteinoding	PDS5B	-1.12856	6.30223	-4.80712	0.000153436	0.00157492	0.753973		-0.624388
ENSG00000140299	ENSG00000140299.13	proteinoding	BNIP2	-1.75269	5.70159	-8.6446	1.02256e-07	3.61032e-06	8.02925		ENSG00000140299	ENSG00000140299.13	proteinoding	BNIP2	-0.800965	5.70159	-3.91594	0.00106612	0.00576189	-1.13457		-0.951727
ENSG00000198589	ENSG00000198589.142	proteinoding	LRBA	-1.75218	6.61071	-5.82074	1.8464e-05	0.000193808	2.77941		ENSG00000198589	ENSG00000198589.142	proteinoding	LRBA	-0.444844	6.61071	-1.49066	0.153912	0.228636	-5.81197		-1.30734
ENSG00000259158	ENSG00000259158.4	transcribednprocessedseudogene	ADAM20P1	-1.75161	-2.47687	-1.34033	0.197336	0.310202	-4.74861		ENSG00000259158	ENSG00000259158.4	transcribednprocessedseudogene	ADAM20P1	2.2377	-2.47687	2.31937	0.032738	0.0669924	-3.50505		-3.98931
ENSG00000163625	ENSG00000163625.16	proteinoding	WDFY3	-1.75047	6.45875	-5.46318	3.84431e-05	0.000352553	2.05231		ENSG00000163625	ENSG00000163625.16	proteinoding	WDFY3	-0.336322	6.45875	-1.07616	0.296513	0.388984	-6.31965		-1.41415
ENSG00000176438	ENSG00000176438.12	proteinoding	SYNE3	-1.74887	1.54163	-3.67775	0.00179902	0.00772833	-1.19538		ENSG00000176438	ENSG00000176438.12	proteinoding	SYNE3	-0.210472	1.54163	-0.500077	0.62327	0.70172	-6.06532		-1.5384
ENSG00000048649	ENSG00000048649.13	proteinoding	RSF1	-1.74874	7.02683	-5.93669	1.46065e-05	0.000160585	3.01063		ENSG00000048649	ENSG00000048649.13	proteinoding	RSF1	-0.91942	7.02683	-3.14502	0.0057642	0.0181387	-2.8205		-0.829321
ENSG00000150764	ENSG00000150764.14	proteinoding	DIXDC1	-1.74783	3.8244	-7.72715	4.92435e-07	1.14695e-05	6.5497		ENSG00000150764	ENSG00000150764.14	proteinoding	DIXDC1	-0.885107	3.8244	-4.32488	0.000435477	0.00320871	-0.119429		-0.862718
ENSG00000164631	ENSG00000164631.19	proteinoding	ZNF12	-1.74689	4.34212	-7.40738	8.73942e-07	1.78421e-05	5.95452		ENSG00000164631	ENSG00000164631.19	proteinoding	ZNF12	-0.543142	4.34212	-2.42324	0.0265179	0.0567901	-4.11397		-1.20375
ENSG00000068400	ENSG00000068400.13	proteinoding	GRIPAP1	-1.74684	7.04507	-6.87527	2.34048e-06	3.76188e-05	4.85773		ENSG00000068400	ENSG00000068400.13	proteinoding	GRIPAP1	-1.37112	7.04507	-5.42664	4.14709e-05	0.000652349	2.05602		-0.37572
ENSG00000047410	ENSG00000047410.14	proteinoding	TPR	-1.74667	8.44349	-7.66685	5.48127e-07	1.24927e-05	6.32657		ENSG00000047410	ENSG00000047410.14	proteinoding	TPR	-1.09256	8.44349	-4.78359	0.000161378	0.00163632	0.708351		-0.654107
ENSG00000182670	ENSG00000182670.13	proteinoding	TTC3	-1.74647	7.20726	-8.05213	2.78716e-07	7.47119e-06	7.00527		ENSG00000182670	ENSG00000182670.13	proteinoding	TTC3	-1.14942	7.20726	-5.3212	5.16599e-05	0.000753467	1.83665		-0.597047
ENSG00000011454	ENSG00000011454.18	proteinoding	RABGAP1	-1.74486	6.25887	-7.07808	1.60059e-06	2.80127e-05	5.25461		ENSG00000011454	ENSG00000011454.18	proteinoding	RABGAP1	-0.918962	6.25887	-3.792	0.00139971	0.0069881	-1.43433		-0.825899
ENSG00000117139	ENSG00000117139.180	proteinoding	KDM5B	-1.7432	7.54423	-9.02296	5.51421e-08	2.29644e-06	8.63492		ENSG00000117139	ENSG00000117139.180	proteinoding	KDM5B	-0.828644	7.54423	-4.29347	0.000466356	0.00336566	-0.35503		-0.914552
ENSG00000174231	ENSG00000174231.17	proteinoding	PRPF8	-1.74317	10.2158	-10.0423	1.13507e-08	8.10069e-07	10.2275		ENSG00000174231	ENSG00000174231.17	proteinoding	PRPF8	-1.29056	10.2158	-7.4485	8.11171e-07	4.14268e-05	6.01923		-0.452613
ENSG00000085872	ENSG00000085872.15	proteinoding	CHERP	-1.74311	7.72527	-7.48771	7.55682e-07	1.59745e-05	5.99873		ENSG00000085872	ENSG00000085872.15	proteinoding	CHERP	-1.52867	7.72527	-6.57373	4.16067e-06	0.0001311	4.36238		-0.214436
ENSG00000261193	ENSG00000261193.1	lncRNA	AC134312.4	-1.74201	-2.86823	-1.2756	0.218822	0.335197	-4.81611		ENSG00000261193	ENSG00000261193.1	lncRNA	AC134312.4	2.09955	-2.86823	1.90734	0.0730801	0.126486	-4.08833		-3.84156
ENSG00000253526	ENSG00000253526.1	lncRNA	AC090802.1	-1.74201	-2.50619	-1.37612	0.186195	0.296675	-4.71088		ENSG00000253526	ENSG00000253526.1	lncRNA	AC090802.1	2.68537	-2.50619	2.80544	0.011951	0.0309477	-2.70677		-4.42738
ENSG00000058056	ENSG00000058056.9	proteinoding	USP13	-1.74155	6.22473	-9.94388	1.31555e-08	8.88964e-07	10.0752		ENSG00000058056	ENSG00000058056.9	proteinoding	USP13	-0.694972	6.22473	-4.00965	0.000867908	0.00500313	-0.959411		-1.04658
ENSG00000213590	ENSG00000213590.2	processedseudogene	AL807752.1	-1.74008	-1.20811	-1.26629	0.222058	0.339097	-4.9226		ENSG00000213590	ENSG00000213590.2	processedseudogene	AL807752.1	2.5541	-1.20811	2.35172	0.0306682	0.0636607	-3.47893		-4.29418
ENSG00000105976	ENSG00000105976.16	proteinoding	MET	-1.73937	7.05648	-7.58692	6.3223e-07	1.38297e-05	6.17895		ENSG00000105976	ENSG00000105976.16	proteinoding	MET	-1.26596	7.05648	-5.54274	3.26106e-05	0.000552649	2.29724		-0.473406
ENSG00000109320	ENSG00000109320.130	proteinoding	NFKB1	-1.73932	5.78875	-12.0456	6.95802e-10	1.70881e-07	12.9787		ENSG00000109320	ENSG00000109320.130	proteinoding	NFKB1	-1.03625	5.78875	-7.37432	9.28075e-07	4.46653e-05	5.87406		-0.703073
ENSG00000144791	ENSG00000144791.10	proteinoding	LIMD1	-1.73772	6.72599	-7.74361	4.78284e-07	1.12498e-05	6.46281		ENSG00000144791	ENSG00000144791.10	proteinoding	LIMD1	-1.00659	6.72599	-4.50514	0.000294262	0.00246078	0.103304		-0.731123
ENSG00000198420	ENSG00000198420.101	proteinoding	TCAF1	-1.7377	4.54629	-9.15306	4.47699e-08	2.03168e-06	8.8852		ENSG00000198420	ENSG00000198420.101	proteinoding	TCAF1	-0.951607	4.54629	-5.05052	9.13241e-05	0.0011031	1.37155		-0.78609
ENSG00000167670	ENSG00000167670.16	proteinoding	CHAF1A	-1.73665	7.76989	-5.85152	1.73473e-05	0.000184758	2.83407		ENSG00000167670	ENSG00000167670.16	proteinoding	CHAF1A	-1.50715	7.76989	-5.09133	8.3765e-05	0.00103314	1.35453		-0.229497
ENSG00000065000	ENSG00000065000.190	proteinoding	AP3D1	-1.73639	9.08399	-7.27229	1.11821e-06	2.14399e-05	5.61426		ENSG00000065000	ENSG00000065000.190	proteinoding	AP3D1	-1.86604	9.08399	-7.80888	4.26202e-07	2.68298e-05	6.6502		0.129652
ENSG00000226752	ENSG00000226752.9	transcribednitaryseudogene	CUTALP	-1.73639	3.89329	-4.29717	0.000462606	0.0026206	-0.200769		ENSG00000226752	ENSG00000226752.9	transcribednitaryseudogene	CUTALP	0.207361	3.89329	0.558197	0.583804	0.666634	-6.5032		-1.94375
ENSG00000256713	ENSG00000256713.8	proteinoding	PGA5	-1.73455	-2.35881	-1.30139	0.210051	0.324861	-4.81022		ENSG00000256713	ENSG00000256713.8	proteinoding	PGA5	2.73951	-2.35881	2.57031	0.0195864	0.0449427	-3.09446		-4.47406
ENSG00000188636	ENSG00000188636.4	proteinoding	RTL6	-1.73398	6.76133	-10.5286	5.5585e-09	5.15314e-07	10.9291		ENSG00000188636	ENSG00000188636.4	proteinoding	RTL6	-1.44441	6.76133	-8.80827	7.81167e-08	8.75536e-06	8.33113		-0.289578
ENSG00000101098	ENSG00000101098.13	proteinoding	RIMS4	-1.73362	6.00945	-10.9553	3.03024e-09	3.44252e-07	11.5342		ENSG00000101098	ENSG00000101098.13	proteinoding	RIMS4	-1.0517	6.00945	-6.86734	2.37575e-06	8.87586e-05	4.9287		-0.681921
ENSG00000243721	ENSG00000243721.1	processedseudogene	RPL23AP63	-1.73339	-1.66266	-1.3898	0.182071	0.291496	-4.76952		ENSG00000243721	ENSG00000243721.1	processedseudogene	RPL23AP63	2.42131	-1.66266	2.29549	0.0343486	0.0694391	-3.53921		-4.15469
ENSG00000146433	ENSG00000146433.9	proteinoding	TMEM181	-1.73296	5.58663	-6.20644	8.52568e-06	0.000105388	3.60524		ENSG00000146433	ENSG00000146433.9	proteinoding	TMEM181	-0.549142	5.58663	-2.07132	0.0534558	0.0983813	-4.87642		-1.18382
ENSG00000100697	ENSG00000100697.15	proteinoding	DICER1	-1.73271	6.6873	-6.75028	2.96632e-06	4.53641e-05	4.62775		ENSG00000100697	ENSG00000100697.15	proteinoding	DICER1	-1.08649	6.6873	-4.3148	0.000445159	0.00325383	-0.310378		-0.646222
ENSG00000130477	ENSG00000130477.150	proteinoding	UNC13A	-1.73268	2.79982	-2.78502	0.0124797	0.035366	-3.00317		ENSG00000130477	ENSG00000130477.150	proteinoding	UNC13A	-0.755691	2.79982	-2.2307	0.0390953	0.0768198	-4.42457		-0.976992
ENSG00000167674	ENSG00000167674.152	proteinoding	HDGFL2	-1.73148	6.29848	-5.1261	7.78305e-05	0.000628211	1.32925		ENSG00000167674	ENSG00000167674.152	proteinoding	HDGFL2	-1.84057	6.29848	-5.46993	3.7909e-05	0.00061345	2.15342		0.109092
ENSG00000136848	ENSG00000136848.17	proteinoding	DAB2IP	-1.73123	7.05782	-7.81838	4.19132e-07	1.01737e-05	6.59505		ENSG00000136848	ENSG00000136848.17	proteinoding	DAB2IP	-1.11345	7.05782	-5.06014	8.94814e-05	0.00108996	1.28731		-0.617772
ENSG00000007202	ENSG00000007202.15	proteinoding	KIAA0100	-1.7312	8.76612	-12.4262	4.26739e-10	1.4847e-07	13.4613		ENSG00000007202	ENSG00000007202.15	proteinoding	KIAA0100	-1.36932	8.76612	-9.90099	1.40337e-08	3.25503e-06	10.0282		-0.361871
ENSG00000129993	ENSG00000129993.15	proteinoding	CBFA2T3	-1.73114	1.53974	-4.17388	0.000605623	0.00324766	-0.239569		ENSG00000129993	ENSG00000129993.15	proteinoding	CBFA2T3	-0.26143	1.53974	-0.523925	0.606924	0.687208	-5.90941		-1.46971
ENSG00000102870	ENSG00000102870.6	proteinoding	ZNF629	-1.73013	6.44395	-6.68339	3.37036e-06	5.02993e-05	4.4967		ENSG00000102870	ENSG00000102870.6	proteinoding	ZNF629	-1.03558	6.44395	-4.04024	0.000811593	0.00480902	-0.899897		-0.694553
ENSG00000254019	ENSG00000254019.1	lncRNA	AC011676.2	-1.72994	-0.820814	-2.06878	0.0537192	0.112674	-4.01402		ENSG00000254019	ENSG00000254019.1	lncRNA	AC011676.2	2.31053	-0.820814	2.40545	0.0274985	0.0584002	-3.36085		-4.04047
ENSG00000184995	ENSG00000184995.7	proteinoding	IFNE	-1.72923	-2.8467	-1.49911	0.151726	0.252901	-4.59024		ENSG00000184995	ENSG00000184995.7	proteinoding	IFNE	3.58165	-2.8467	3.78448	0.00142301	0.0070538	-1.05981		-5.31088
ENSG00000230371	ENSG00000230371.1	processedseudogene	KARS1P2	-1.72893	-2.25765	-1.19389	0.248503	0.37004	-4.91896		ENSG00000230371	ENSG00000230371.1	processedseudogene	KARS1P2	3.67032	-2.25765	3.222	0.00487698	0.016147	-1.99767		-5.39925
ENSG00000182450	ENSG00000182450.13	proteinoding	KCNK4	-1.72837	-2.13503	-1.75124	0.097468	0.179489	-4.31343		ENSG00000182450	ENSG00000182450.13	proteinoding	KCNK4	3.64306	-2.13503	4.26408	0.000497254	0.0035163	-0.23601		-5.37143
ENSG00000198842	ENSG00000198842.10	proteinoding	STYXL2	-1.7279	0.856431	-2.51799	0.0218284	0.0551406	-3.30651		ENSG00000198842	ENSG00000198842.10	proteinoding	STYXL2	-1.31194	0.856431	-2.97836	0.00825989	0.0236078	-2.613		-0.415952
ENSG00000185963	ENSG00000185963.14	proteinoding	BICD2	-1.72766	6.45553	-7.94006	3.38635e-07	8.63391e-06	6.81437		ENSG00000185963	ENSG00000185963.14	proteinoding	BICD2	-1.39813	6.45553	-6.4904	4.88825e-06	0.00014815	4.20214		-0.329532
ENSG00000268742	ENSG00000268742.1	processedseudogene	AC010503.3	-1.72713	-2.60576	-1.37785	0.18567	0.296121	-4.72904		ENSG00000268742	ENSG00000268742.1	processedseudogene	AC010503.3	4.46494	-2.60576	4.48104	0.000310056	0.00254444	0.143887		-6.19207
ENSG00000248905	ENSG00000248905.101	proteinoding	FMN1	-1.7264	1.09363	-3.62229	0.00203201	0.00852349	-1.28599		ENSG00000248905	ENSG00000248905.101	proteinoding	FMN1	-0.550835	1.09363	-1.1951	0.248044	0.337296	-5.37068		-1.17556
ENSG00000230733	ENSG00000230733.2	lncRNA	AC092171.2	-1.72606	4.3147	-6.87097	2.35953e-06	3.77795e-05	4.96539		ENSG00000230733	ENSG00000230733.2	lncRNA	AC092171.2	-0.912836	4.3147	-3.83492	0.00127375	0.0065411	-1.21737		-0.813225
ENSG00000152223	ENSG00000152223.150	proteinoding	EPG5	-1.72433	5.3361	-4.31533	0.000444646	0.0025465	-0.330161		ENSG00000152223	ENSG00000152223.150	proteinoding	EPG5	0.204869	5.3361	0.540118	0.595945	0.677302	-6.69762		-1.9292
ENSG00000171456	ENSG00000171456.201	proteinoding	ASXL1	-1.7243	8.24691	-8.65	1.01346e-07	3.59337e-06	8.0246		ENSG00000171456	ENSG00000171456.201	proteinoding	ASXL1	-0.700491	8.24691	-3.48634	0.00273801	0.0109356	-2.08712		-1.02381
ENSG00000234288	ENSG00000234288.2	unprocessedseudogene	OR1AA1P	-1.72419	-2.36958	-1.22063	0.238469	0.357971	-4.8719		ENSG00000234288	ENSG00000234288.2	unprocessedseudogene	OR1AA1P	1.7931	-2.36958	1.79379	0.0901989	0.149481	-4.30788		-3.51728
ENSG00000198646	ENSG00000198646.14	proteinoding	NCOA6	-1.72411	7.97276	-6.3084	6.97339e-06	8.92991e-05	3.75355		ENSG00000198646	ENSG00000198646.14	proteinoding	NCOA6	-1.26262	7.97276	-4.57571	0.000252556	0.00220616	0.262417		-0.461492
ENSG00000203832	ENSG00000203832.6	proteinoding	NBPF20	-1.72238	3.8329	-3.663	0.00185827	0.00794093	-1.48533		ENSG00000203832	ENSG00000203832.6	proteinoding	NBPF20	0.142336	3.8329	0.38607	0.704113	0.773445	-6.64696		-1.86472
ENSG00000237704	ENSG00000237704.1	processedseudogene	AP004289.2	-1.72181	-2.43742	-1.73328	0.100686	0.183846	-4.31396		ENSG00000237704	ENSG00000237704.1	processedseudogene	AP004289.2	2.81667	-2.43742	3.37901	0.00346301	0.0127568	-1.7463		-4.53848
ENSG00000197093	ENSG00000197093.11	proteinoding	GAL3ST4	-1.72132	-1.30746	-1.11508	0.279943	0.404451	-5.04751		ENSG00000197093	ENSG00000197093.11	proteinoding	GAL3ST4	3.20382	-1.30746	2.70289	0.0148437	0.0364437	-2.88845		-4.92514
ENSG00000099204	ENSG00000099204.200	proteinoding	ABLIM1	-1.72124	7.75578	-13.4337	1.23765e-10	7.1952e-08	14.6702		ENSG00000099204	ENSG00000099204.200	proteinoding	ABLIM1	-1.40702	7.75578	-11.0426	2.68267e-09	1.34891e-06	11.6476		-0.314221
ENSG00000235251	ENSG00000235251.2	processedseudogene	AC093155.2	-1.72103	-2.84324	-1.48989	0.154113	0.255833	-4.60135		ENSG00000235251	ENSG00000235251.2	processedseudogene	AC093155.2	2.78785	-2.84324	2.88732	0.0100387	0.0272021	-2.577		-4.50888
ENSG00000100266	ENSG00000100266.19	proteinoding	PACSIN2	-1.72062	6.18337	-11.8976	8.44297e-10	1.83673e-07	12.7932		ENSG00000100266	ENSG00000100266.19	proteinoding	PACSIN2	-1.34966	6.18337	-9.28321	3.64183e-08	5.38217e-06	9.08961		-0.370957
ENSG00000058453	ENSG00000058453.17	proteinoding	CROCC	-1.72059	4.71452	-3.6329	0.00198524	0.00837822	-1.73369		ENSG00000058453	ENSG00000058453.17	proteinoding	CROCC	-0.393766	4.71452	-0.928889	0.365623	0.460232	-6.38205		-1.32683
ENSG00000070388	ENSG00000070388.11	proteinoding	FGF22	-1.72055	-0.114236	-1.7626	0.0954796	0.176716	-4.40712		ENSG00000070388	ENSG00000070388.11	proteinoding	FGF22	0.952824	-0.114236	1.41778	0.173871	0.252557	-5.03431		-2.67338
ENSG00000185101	ENSG00000185101.13	proteinoding	ANO9	-1.71982	-0.391416	-1.10255	0.285202	0.410097	-5.14672		ENSG00000185101	ENSG00000185101.13	proteinoding	ANO9	2.0754	-0.391416	1.91022	0.0726869	0.126038	-4.28671		-3.79522
ENSG00000021826	ENSG00000021826.17	proteinoding	CPS1	-1.7192	10.7831	-12.23	5.48223e-10	1.6479e-07	13.2056		ENSG00000021826	ENSG00000021826.17	proteinoding	CPS1	-1.10242	10.7831	-7.98419	3.1358e-07	2.18618e-05	6.9668		-0.61678
ENSG00000081014	ENSG00000081014.11	proteinoding	AP4E1	-1.71901	4.89022	-7.84216	4.01962e-07	9.87735e-06	6.68995		ENSG00000081014	ENSG00000081014.11	proteinoding	AP4E1	-0.535636	4.89022	-2.43621	0.0258245	0.055662	-4.13141		-1.18337
ENSG00000128607	ENSG00000128607.14	proteinoding	KLHDC10	-1.7186	5.29554	-10.5455	5.4247e-09	5.08947e-07	10.9615		ENSG00000128607	ENSG00000128607.14	proteinoding	KLHDC10	-1.0567	5.29554	-6.68838	3.33833e-06	0.000110178	4.61078		-0.661896
ENSG00000117036	ENSG00000117036.12	proteinoding	ETV3	-1.71854	5.35635	-8.00304	3.03471e-07	7.93816e-06	6.96306		ENSG00000117036	ENSG00000117036.12	proteinoding	ETV3	-0.880226	5.35635	-4.33475	0.000426208	0.00317489	-0.234018		-0.838317
ENSG00000186472	ENSG00000186472.20	proteinoding	PCLO	-1.71816	1.58863	-1.99175	0.0622918	0.126446	-4.294		ENSG00000186472	ENSG00000186472.20	proteinoding	PCLO	-0.979719	1.58863	-1.81449	0.0868384	0.145311	-4.84291		-0.738437
ENSG00000168615	ENSG00000168615.13	proteinoding	ADAM9	-1.71706	6.45715	-9.40469	3.00882e-08	1.53205e-06	9.24528		ENSG00000168615	ENSG00000168615.13	proteinoding	ADAM9	-1.4089	6.45715	-7.75483	4.68882e-07	2.85936e-05	6.54881		-0.308153
ENSG00000173976	ENSG00000173976.16	proteinoding	RAX2	-1.71683	-2.24594	-1.25486	0.226081	0.343513	-4.85933		ENSG00000173976	ENSG00000173976.16	proteinoding	RAX2	3.5135	-2.24594	3.25211	0.00456775	0.0154886	-1.94655		-5.23032
ENSG00000197442	ENSG00000197442.10	proteinoding	MAP3K5	-1.71655	4.69933	-8.57809	1.14189e-07	3.90768e-06	7.97094		ENSG00000197442	ENSG00000197442.10	proteinoding	MAP3K5	-0.568477	4.69933	-3.28205	0.00427929	0.0147745	-2.46434		-1.14807
ENSG00000126860	ENSG00000126860.12	proteinoding	EVI2A	-1.71639	-1.95162	-1.30116	0.210127	0.324901	-4.82664		ENSG00000126860	ENSG00000126860.12	proteinoding	EVI2A	2.27238	-1.95162	2.22758	0.039339	0.077148	-3.65343		-3.98877
ENSG00000145949	ENSG00000145949.11	proteinoding	MYLK4	-1.71605	-1.0078	-2.02058	0.0589492	0.121171	-4.06183		ENSG00000145949	ENSG00000145949.11	proteinoding	MYLK4	1.95041	-1.0078	2.08884	0.0516697	0.095759	-3.84669		-3.66646
ENSG00000273336	ENSG00000273336.1	unprocessedseudogene	OR7M1P	-1.71588	-2.98649	-1.3309	0.200358	0.313822	-4.76029		ENSG00000273336	ENSG00000273336.1	unprocessedseudogene	OR7M1P	2.36855	-2.98649	2.26182	0.0367447	0.0731826	-3.57178		-4.08443
ENSG00000048828	ENSG00000048828.17	proteinoding	FAM120A	-1.71576	8.59746	-12.9365	2.25732e-10	9.4243e-08	14.0834		ENSG00000048828	ENSG00000048828.17	proteinoding	FAM120A	-1.2095	8.59746	-9.15821	4.44039e-08	5.88529e-06	8.89261		-0.506258
ENSG00000128829	ENSG00000128829.12	proteinoding	EIF2AK4	-1.71485	6.63549	-11.7303	1.05309e-09	2.0005e-07	12.576		ENSG00000128829	ENSG00000128829.12	proteinoding	EIF2AK4	-1.15885	6.63549	-7.94131	3.37894e-07	2.30569e-05	6.87524		-0.555997
ENSG00000249852	ENSG00000249852.1	TEC	AC145676.1	-1.71463	-0.69658	-1.26721	0.221736	0.338792	-4.95627		ENSG00000249852	ENSG00000249852.1	TEC	AC145676.1	1.79555	-0.69658	1.85163	0.081083	0.137582	-4.33563		-3.51019
ENSG00000136068	ENSG00000136068.15	proteinoding	FLNB	-1.71436	9.59291	-8.59248	1.11489e-07	3.84682e-06	7.94164		ENSG00000136068	ENSG00000136068.15	proteinoding	FLNB	-0.818614	9.59291	-4.11481	0.000689224	0.00432889	-0.715998		-0.895745
ENSG00000142207	ENSG00000142207.7	proteinoding	URB1	-1.7132	7.04115	-7.19005	1.30078e-06	2.40299e-05	5.45147		ENSG00000142207	ENSG00000142207.7	proteinoding	URB1	0.000939593	7.04115	0.003933	0.996907	0.997564	-6.90503		-1.71414
ENSG00000075391	ENSG00000075391.17	proteinoding	RASAL2	-1.71308	5.99834	-6.14067	9.71295e-06	0.000116779	3.43954		ENSG00000075391	ENSG00000075391.17	proteinoding	RASAL2	-0.494341	5.99834	-1.78065	0.0923912	0.152253	-5.36228		-1.21874
ENSG00000175931	ENSG00000175931.13	proteinoding	UBE2O	-1.71112	6.89332	-7.21947	1.23215e-06	2.30166e-05	5.50731		ENSG00000175931	ENSG00000175931.13	proteinoding	UBE2O	-0.96519	6.89332	-4.09624	0.000717842	0.00445815	-0.782702		-0.74593
ENSG00000077009	ENSG00000077009.13	proteinoding	NMRK2	-1.71015	-2.39957	-1.27378	0.219452	0.335975	-4.84047		ENSG00000077009	ENSG00000077009.13	proteinoding	NMRK2	3.68604	-2.39957	3.44713	0.00298356	0.0115658	-1.6137		-5.39619
ENSG00000186399	ENSG00000186399.10	proteinoding	GOLGA8R	-1.70927	0.612668	-3.22751	0.00481893	0.0167659	-2.24242		ENSG00000186399	ENSG00000186399.10	proteinoding	GOLGA8R	-0.670777	0.612668	-0.662242	0.516471	0.606331	-5.47259		-1.0385
ENSG00000099954	ENSG00000099954.18	proteinoding	CECR2	-1.70923	2.48103	-2.78573	0.0124611	0.0353371	-3.09523		ENSG00000099954	ENSG00000099954.18	proteinoding	CECR2	0.295316	2.48103	0.576092	0.571912	0.655385	-6.23971		-2.00454
ENSG00000267737	ENSG00000267737.1	lncRNA	AC087645.2	-1.70774	-1.03722	-2.28189	0.0352984	0.0809508	-3.65108		ENSG00000267737	ENSG00000267737.1	lncRNA	AC087645.2	2.09507	-1.03722	2.45122	0.0250428	0.0543842	-3.28399		-3.8028
ENSG00000053254	ENSG00000053254.160	proteinoding	FOXN3	-1.70744	6.29139	-6.34473	6.49374e-06	8.41967e-05	3.85524		ENSG00000053254	ENSG00000053254.160	proteinoding	FOXN3	-1.34826	6.29139	-5.25109	5.98279e-05	0.00082915	1.69		-0.359183
ENSG00000063587	ENSG00000063587.15	proteinoding	ZNF275	-1.70717	4.00331	-6.44833	5.30449e-06	7.20203e-05	4.19187		ENSG00000063587	ENSG00000063587.15	proteinoding	ZNF275	-0.748714	4.00331	-3.06834	0.00680453	0.0204601	-2.8019		-0.958457
ENSG00000008086	ENSG00000008086.13	proteinoding	CDKL5	-1.70688	2.2377	-4.28663	0.000473368	0.0026708	-0.0366243		ENSG00000008086	ENSG00000008086.13	proteinoding	CDKL5	-0.630833	2.2377	-1.606	0.126223	0.195685	-5.07334		-1.07605
ENSG00000135048	ENSG00000135048.140	proteinoding	CEMIP2	-1.70638	6.80394	-8.26155	1.9455e-07	5.77085e-06	7.37024		ENSG00000135048	ENSG00000135048.140	proteinoding	CEMIP2	-0.742543	6.80394	-3.61962	0.00204397	0.00901594	-1.81088		-0.963841
ENSG00000185722	ENSG00000185722.18	proteinoding	ANKFY1	-1.70557	7.04814	-9.50697	2.5654e-08	1.38201e-06	9.40298		ENSG00000185722	ENSG00000185722.18	proteinoding	ANKFY1	-0.645578	7.04814	-3.6116	0.00208025	0.0091117	-1.82872		-1.05999
ENSG00000150938	ENSG00000150938.10	proteinoding	CRIM1	-1.70549	8.18946	-13.8435	7.64711e-11	4.97283e-08	15.1328		ENSG00000150938	ENSG00000150938.10	proteinoding	CRIM1	-1.06205	8.18946	-8.72692	8.92672e-08	9.51781e-06	8.19884		-0.643441
ENSG00000204791	ENSG00000204791.10	transcribednitaryseudogene	SMPD5	-1.70532	-0.143832	-2.17664	0.0435122	0.0954868	-3.82144		ENSG00000204791	ENSG00000204791.10	transcribednitaryseudogene	SMPD5	1.13132	-0.143832	1.76346	0.0953298	0.156248	-4.49132		-2.83665
ENSG00000119927	ENSG00000119927.14	proteinoding	GPAM	-1.70505	4.30645	-7.19994	1.27728e-06	2.37006e-05	5.57963		ENSG00000119927	ENSG00000119927.14	proteinoding	GPAM	-0.753285	4.30645	-3.36297	0.00358659	0.0130899	-2.21828		-0.951762
ENSG00000106012	ENSG00000106012.18	proteinoding	IQCE	-1.70453	6.04431	-6.85497	2.43194e-06	3.86794e-05	4.83868		ENSG00000106012	ENSG00000106012.18	proteinoding	IQCE	-1.15701	6.04431	-4.7643	0.000168197	0.00167595	0.667042		-0.547521
ENSG00000145934	ENSG00000145934.16	proteinoding	TENM2	-1.70376	3.15505	-5.40176	4.36729e-05	0.000392962	2.1699		ENSG00000145934	ENSG00000145934.16	proteinoding	TENM2	-0.940563	3.15505	-2.99944	0.00789402	0.0228912	-2.77647		-0.763198
ENSG00000231703	ENSG00000231703.20	lncRNA	AL354993.1	-1.70298	0.883303	-1.68271	0.110242	0.197771	-4.70278		ENSG00000231703	ENSG00000231703.20	lncRNA	AL354993.1	1.89102	0.883303	2.21128	0.0406321	0.0790454	-3.89293		-3.594
ENSG00000104894	ENSG00000104894.12	proteinoding	CD37	-1.70229	1.30473	-1.82654	0.0849334	0.161401	-4.54577		ENSG00000104894	ENSG00000104894.12	proteinoding	CD37	0.939743	1.30473	1.28807	0.214547	0.299458	-5.36485		-2.64204
ENSG00000214425	ENSG00000214425.80	transcribednprocessedseudogene	LRRC37A4P	-1.70226	4.69016	-3.67309	0.00181754	0.00779712	-1.65766		ENSG00000214425	ENSG00000214425.80	transcribednprocessedseudogene	LRRC37A4P	-0.00874962	4.69016	-0.0201643	0.984141	0.988759	-6.78933		-1.69351
ENSG00000166436	ENSG00000166436.16	proteinoding	TRIM66	-1.70144	3.38296	-3.10936	0.00622706	0.0204547	-2.69415		ENSG00000166436	ENSG00000166436.16	proteinoding	TRIM66	0.108222	3.38296	0.19125	0.850538	0.889027	-6.49103		-1.80966
ENSG00000264569	ENSG00000264569.1	lncRNA	DCXR-DT	-1.70088	-2.40827	-1.3065	0.208347	0.322764	-4.80716		ENSG00000264569	ENSG00000264569.1	lncRNA	DCXR-DT	2.45673	-2.40827	2.32567	0.0323249	0.0663504	-3.48149		-4.15761
ENSG00000130612	ENSG00000130612.16	transcribednprocessedseudogene	CYP2G1P	-1.70033	-3.13627	-1.38158	0.184541	0.2948	-4.707		ENSG00000130612	ENSG00000130612.16	transcribednprocessedseudogene	CYP2G1P	3.33439	-3.13627	3.35683	0.00363503	0.0131996	-1.78985		-5.03472
ENSG00000270696	ENSG00000270696.10	lncRNA	AC005034.3	-1.7003	1.45856	-3.11902	0.00609828	0.0201626	-2.308		ENSG00000270696	ENSG00000270696.10	lncRNA	AC005034.3	-0.446493	1.45856	-0.944312	0.357907	0.45243	-5.7426		-1.2538
ENSG00000099381	ENSG00000099381.18	proteinoding	SETD1A	-1.70022	7.70864	-5.66631	2.52946e-05	0.000249657	2.45334		ENSG00000099381	ENSG00000099381.18	proteinoding	SETD1A	-1.01525	7.70864	-3.38782	0.00339696	0.0126177	-2.3068		-0.684977
ENSG00000155592	ENSG00000155592.16	proteinoding	ZKSCAN2	-1.6989	4.19207	-7.89033	3.69388e-07	9.26244e-06	6.79322		ENSG00000155592	ENSG00000155592.16	proteinoding	ZKSCAN2	-0.809382	4.19207	-3.41467	0.00320325	0.012133	-2.03242		-0.889519
ENSG00000133985	ENSG00000133985.3	proteinoding	TTC9	-1.69761	0.6116	-2.48597	0.0233178	0.0581032	-3.3517		ENSG00000133985	ENSG00000133985.3	proteinoding	TTC9	-1.44008	0.6116	-3.059	0.00694304	0.0207645	-2.40032		-0.257535
ENSG00000197822	ENSG00000197822.11	proteinoding	OCLN	-1.69697	0.273132	-2.40448	0.0275527	0.0662821	-3.47479		ENSG00000197822	ENSG00000197822.11	proteinoding	OCLN	0.247049	0.273132	0.45478	0.654876	0.729972	-5.89568		-1.94402
ENSG00000147649	ENSG00000147649.10	proteinoding	MTDH	-1.69681	7.96922	-11.5196	1.39583e-09	2.19909e-07	12.2982		ENSG00000147649	ENSG00000147649.10	proteinoding	MTDH	-1.34583	7.96922	-9.17674	4.3113e-08	5.84868e-06	8.92033		-0.35098
ENSG00000075407	ENSG00000075407.18	proteinoding	ZNF37A	-1.6965	4.92486	-4.66792	0.000206958	0.00139701	0.465997		ENSG00000075407	ENSG00000075407.18	proteinoding	ZNF37A	-0.616673	4.92486	-1.85141	0.0811161	0.137611	-5.20461		-1.07983
ENSG00000224288	ENSG00000224288.2	processedseudogene	MTCYBP11	-1.69504	-2.52156	-1.07938	0.295115	0.421351	-5.0287		ENSG00000224288	ENSG00000224288.2	processedseudogene	MTCYBP11	3.31003	-2.52156	2.6	0.0184132	0.0429049	-3.04559		-5.00506
ENSG00000106571	ENSG00000106571.15	proteinoding	GLI3	-1.69503	5.81615	-7.47913	7.67477e-07	1.61829e-05	6.03253		ENSG00000106571	ENSG00000106571.15	proteinoding	GLI3	-0.70279	5.81615	-3.38438	0.00342266	0.0126848	-2.30828		-0.992245
ENSG00000119669	ENSG00000119669.5	proteinoding	IRF2BPL	-1.69433	7.05201	-8.54585	1.20487e-07	4.03233e-06	7.8508		ENSG00000119669	ENSG00000119669.5	proteinoding	IRF2BPL	-1.10792	7.05201	-5.62371	2.76041e-05	0.00049146	2.4642		-0.586406
ENSG00000237624	ENSG00000237624.1	unprocessedseudogene	OXCT2P1	-1.69304	-2.68699	-1.33847	0.197927	0.31089	-4.75346		ENSG00000237624	ENSG00000237624.1	unprocessedseudogene	OXCT2P1	1.92716	-2.68699	1.93982	0.068746	0.120569	-4.05487		-3.6202
ENSG00000171603	ENSG00000171603.18	proteinoding	CLSTN1	-1.69211	8.34244	-9.05559	5.23241e-08	2.21392e-06	8.69087		ENSG00000171603	ENSG00000171603.18	proteinoding	CLSTN1	-1.38862	8.34244	-7.46677	7.84805e-07	4.04514e-05	6.03449		-0.303497
ENSG00000234616	ENSG00000234616.9	proteinoding	JRK	-1.69199	5.92941	-11.5508	1.33844e-09	2.14042e-07	12.339		ENSG00000234616	ENSG00000234616.9	proteinoding	JRK	-0.958228	5.92941	-6.66521	3.48974e-06	0.000114048	4.54866		-0.733763
ENSG00000118620	ENSG00000118620.13	proteinoding	ZNF430	-1.68936	3.18933	-4.61786	0.000230564	0.0015207	0.559201		ENSG00000118620	ENSG00000118620.13	proteinoding	ZNF430	-0.202805	3.18933	-0.586105	0.565312	0.649471	-6.34463		-1.48656
ENSG00000105738	ENSG00000105738.11	proteinoding	SIPA1L3	-1.68931	7.40128	-6.9328	2.10011e-06	3.43842e-05	4.96692		ENSG00000105738	ENSG00000105738.11	proteinoding	SIPA1L3	-0.919868	7.40128	-3.7823	0.00142985	0.0070772	-1.46101		-0.769438
ENSG00000152217	ENSG00000152217.200	proteinoding	SETBP1	-1.68673	5.27166	-5.90756	1.54896e-05	0.000168409	3.01915		ENSG00000152217	ENSG00000152217.200	proteinoding	SETBP1	-0.66984	5.27166	-2.47257	0.0239693	0.0525519	-4.12436		-1.01689
ENSG00000248015	ENSG00000248015.70	lncRNA	AC005329.1	-1.68656	0.854241	-2.51935	0.0217671	0.0550317	-3.39125		ENSG00000248015	ENSG00000248015.70	lncRNA	AC005329.1	0.311275	0.854241	0.494316	0.62725	0.705297	-5.88622		-1.99784
ENSG00000151461	ENSG00000151461.20	proteinoding	UPF2	-1.68566	6.48461	-7.3267	1.01224e-06	1.98177e-05	5.71852		ENSG00000151461	ENSG00000151461.20	proteinoding	UPF2	-1.33321	6.48461	-5.9671	1.37397e-05	0.000310052	3.16342		-0.352451
ENSG00000082516	ENSG00000082516.9	proteinoding	GEMIN5	-1.6854	6.58278	-12.8972	2.36906e-10	9.64959e-08	14.0375		ENSG00000082516	ENSG00000082516.9	proteinoding	GEMIN5	-1.38003	6.58278	-10.64	4.73566e-09	1.75745e-06	11.0929		-0.305375
ENSG00000155850	ENSG00000155850.8	proteinoding	SLC26A2	-1.68491	3.13688	-6.49226	4.87062e-06	6.71671e-05	4.32968		ENSG00000155850	ENSG00000155850.8	proteinoding	SLC26A2	-0.660194	3.13688	-2.63904	0.0169717	0.040311	-3.49595		-1.02472
ENSG00000205147	ENSG00000205147.3	proteinoding	AC016586.1	-1.68488	-0.676758	-1.01449	0.324214	0.452631	-5.19655		ENSG00000205147	ENSG00000205147.3	proteinoding	AC016586.1	3.04732	-0.676758	2.45649	0.0247739	0.0539373	-3.34017		-4.73219
ENSG00000233148	ENSG00000233148.2	processedseudogene	SYF2P2	-1.68484	-2.19915	-1.22759	0.235909	0.355085	-4.88893		ENSG00000233148	ENSG00000233148.2	processedseudogene	SYF2P2	3.81113	-2.19915	3.52813	0.00249836	0.010307	-1.46681		-5.49597
ENSG00000169047	ENSG00000169047.5	proteinoding	IRS1	-1.68444	3.94488	-5.05118	9.11971e-05	0.000713011	1.34719		ENSG00000169047	ENSG00000169047.5	proteinoding	IRS1	-0.839005	3.94488	-2.52666	0.0214406	0.0481501	-3.84339		-0.845431
ENSG00000183484	ENSG00000183484.120	proteinoding	GPR132	-1.68414	-1.7396	-1.34521	0.195786	0.308426	-4.877		ENSG00000183484	ENSG00000183484.120	proteinoding	GPR132	2.32814	-1.7396	1.87438	0.0777254	0.133021	-4.13415		-4.01228
ENSG00000108582	ENSG00000108582.12	proteinoding	CPD	-1.68399	6.95347	-7.2947	1.07323e-06	2.08165e-05	5.64721		ENSG00000108582	ENSG00000108582.12	proteinoding	CPD	-1.15494	6.95347	-5.04355	9.26831e-05	0.001112	1.25217		-0.529046
ENSG00000141367	ENSG00000141367.12	proteinoding	CLTC	-1.68367	8.54496	-7.1908	1.29898e-06	2.40233e-05	5.46029		ENSG00000141367	ENSG00000141367.12	proteinoding	CLTC	-1.21028	8.54496	-5.21853	6.40612e-05	0.000866799	1.62739		-0.47339
ENSG00000259081	ENSG00000259081.1	lncRNA	AF111169.3	-1.6817	-1.77185	-1.49236	0.153469	0.25512	-4.65067		ENSG00000259081	ENSG00000259081.1	lncRNA	AF111169.3	3.57503	-1.77185	3.66231	0.00186105	0.00844171	-1.24157		-5.25673
ENSG00000089916	ENSG00000089916.18	proteinoding	GPATCH2L	-1.68145	5.99633	-5.06536	8.84977e-05	0.000697021	1.23202		ENSG00000089916	ENSG00000089916.18	proteinoding	GPATCH2L	-0.299307	5.99633	-0.934517	0.362794	0.457534	-6.44856		-1.38214
ENSG00000090857	ENSG00000090857.14	proteinoding	PDPR	-1.68131	5.67196	-6.3232	6.77375e-06	8.72179e-05	3.8095		ENSG00000090857	ENSG00000090857.14	proteinoding	PDPR	-0.472537	5.67196	-1.75106	0.0974988	0.159209	-5.3806		-1.20878
ENSG00000140396	ENSG00000140396.13	proteinoding	NCOA2	-1.68093	6.17383	-6.8978	2.2431e-06	3.62281e-05	4.91665		ENSG00000140396	ENSG00000140396.13	proteinoding	NCOA2	-0.53605	6.17383	-2.23031	0.0391257	0.0768615	-4.60914		-1.14488
ENSG00000101109	ENSG00000101109.12	proteinoding	STK4	-1.68057	6.0737	-7.09141	1.56141e-06	2.76224e-05	5.29199		ENSG00000101109	ENSG00000101109.12	proteinoding	STK4	-0.78154	6.0737	-3.42084	0.00316031	0.0120358	-2.22948		-0.89903
ENSG00000067208	ENSG00000067208.14	proteinoding	EVI5	-1.67933	4.89043	-6.16107	9.32754e-06	0.000112713	3.56767		ENSG00000067208	ENSG00000067208.14	proteinoding	EVI5	-0.664133	4.89043	-2.67444	0.0157584	0.0381233	-3.71172		-1.0152
ENSG00000249833	ENSG00000249833.71	lncRNA	CCDC37-DT	-1.6793	-2.94882	-1.19529	0.247973	0.369349	-4.89902		ENSG00000249833	ENSG00000249833.71	lncRNA	CCDC37-DT	3.2509	-2.94882	2.90223	0.00972391	0.0266125	-2.5489		-4.93019
ENSG00000114933	ENSG00000114933.16	proteinoding	INO80D	-1.67919	6.18279	-4.54362	0.000270719	0.00171427	0.106867		ENSG00000114933	ENSG00000114933.16	proteinoding	INO80D	-0.422095	6.18279	-1.1848	0.251989	0.341548	-6.19635		-1.25709
ENSG00000226172	ENSG00000226172.21	lncRNA	AL139420.1	-1.67887	-2.82111	-1.44512	0.16615	0.271843	-4.65487		ENSG00000226172	ENSG00000226172.21	lncRNA	AL139420.1	3.59782	-2.82111	3.75811	0.00150788	0.00735229	-1.10397		-5.27669
ENSG00000001461	ENSG00000001461.17	proteinoding	NIPAL3	-1.67876	5.27928	-10.1581	9.55427e-09	7.32231e-07	10.4007		ENSG00000001461	ENSG00000001461.17	proteinoding	NIPAL3	-1.23514	5.27928	-7.43311	8.34106e-07	4.19565e-05	6.0001		-0.443621
ENSG00000149177	ENSG00000149177.13	proteinoding	PTPRJ	-1.67812	6.17121	-8.55935	1.17806e-07	3.96644e-06	7.88053		ENSG00000149177	ENSG00000149177.13	proteinoding	PTPRJ	-0.522242	6.17121	-2.66147	0.0161932	0.0389047	-3.78475		-1.15588
ENSG00000196670	ENSG00000196670.140	proteinoding	ZFP62	-1.67605	4.22223	-6.6219	3.79215e-06	5.50686e-05	4.51534		ENSG00000196670	ENSG00000196670.140	proteinoding	ZFP62	-0.927738	4.22223	-4.10243	0.000708173	0.00441393	-0.649589		-0.748309
ENSG00000085982	ENSG00000085982.14	proteinoding	USP40	-1.6743	5.48495	-7.1699	1.35009e-06	2.47388e-05	5.46217		ENSG00000085982	ENSG00000085982.14	proteinoding	USP40	-0.514246	5.48495	-2.3142	0.0330808	0.0674788	-4.4332		-1.16005
ENSG00000196214	ENSG00000196214.11	proteinoding	ZNF766	-1.67421	2.82313	-6.36635	6.22459e-06	8.17865e-05	4.09767		ENSG00000196214	ENSG00000196214.11	proteinoding	ZNF766	-0.938493	2.82313	-3.43928	0.0030353	0.0117201	-1.80322		-0.735716
ENSG00000237007	ENSG00000237007.4	processedseudogene	KRT18P52	-1.67274	-1.81746	-1.08914	0.29091	0.416379	-5.04243		ENSG00000237007	ENSG00000237007.4	processedseudogene	KRT18P52	3.41871	-1.81746	2.80388	0.0119906	0.0310359	-2.70935		-5.09145
ENSG00000119772	ENSG00000119772.17	proteinoding	DNMT3A	-1.67208	5.81343	-6.79086	2.74601e-06	4.25797e-05	4.7204		ENSG00000119772	ENSG00000119772.17	proteinoding	DNMT3A	-1.20261	5.81343	-4.97328	0.000107601	0.00124022	1.1216		-0.469471
ENSG00000070061	ENSG00000070061.16	proteinoding	ELP1	-1.67203	6.17884	-8.88131	6.93446e-08	2.71844e-06	8.41108		ENSG00000070061	ENSG00000070061.16	proteinoding	ELP1	-0.790876	6.17884	-4.18554	0.000590367	0.00392794	-0.571927		-0.881157
ENSG00000198879	ENSG00000198879.12	proteinoding	SFMBT2	-1.67178	5.2576	-8.16984	2.27563e-07	6.45212e-06	7.25602		ENSG00000198879	ENSG00000198879.12	proteinoding	SFMBT2	-0.521144	5.2576	-2.68785	0.0153209	0.0373189	-3.70224		-1.15063
ENSG00000231905	ENSG00000231905.2	processedseudogene	SETP10	-1.67148	-2.03367	-1.17763	0.254763	0.377076	-4.95713		ENSG00000231905	ENSG00000231905.2	processedseudogene	SETP10	0.961949	-2.03367	0.872492	0.394791	0.489859	-5.30601		-2.63343
ENSG00000149428	ENSG00000149428.191	proteinoding	HYOU1	-1.67146	8.17718	-8.04931	2.80081e-07	7.49576e-06	7.00269		ENSG00000149428	ENSG00000149428.191	proteinoding	HYOU1	-1.99379	8.17718	-9.63372	2.10892e-08	4.00216e-06	9.62691		0.32233
ENSG00000133704	ENSG00000133704.10	proteinoding	IPO8	-1.67101	5.86784	-9.86234	1.48778e-08	9.78517e-07	9.95684		ENSG00000133704	ENSG00000133704.10	proteinoding	IPO8	-1.27636	5.86784	-7.71216	5.05701e-07	3.03784e-05	6.4785		-0.394656
ENSG00000074054	ENSG00000074054.200	proteinoding	CLASP1	-1.66884	7.17338	-8.23657	2.03012e-07	5.9479e-06	7.32563		ENSG00000074054	ENSG00000074054.200	proteinoding	CLASP1	-0.678577	7.17338	-3.36288	0.00358727	0.0130899	-2.36027		-0.990267
ENSG00000172534	ENSG00000172534.14	proteinoding	HCFC1	-1.66861	10.0224	-8.41919	1.48969e-07	4.72066e-06	7.65453		ENSG00000172534	ENSG00000172534.14	proteinoding	HCFC1	-1.5413	10.0224	-7.77346	4.53691e-07	2.78553e-05	6.59602		-0.127302
ENSG00000074755	ENSG00000074755.15	proteinoding	ZZEF1	-1.66849	7.5056	-5.96472	1.38057e-05	0.000153806	3.06488		ENSG00000074755	ENSG00000074755.15	proteinoding	ZZEF1	-0.0408303	7.5056	-0.145348	0.886102	0.915931	-6.89308		-1.62766
ENSG00000066933	ENSG00000066933.16	proteinoding	MYO9A	-1.66796	5.37393	-4.67778	0.000202606	0.00137502	0.433504		ENSG00000066933	ENSG00000066933.16	proteinoding	MYO9A	-0.470908	5.37393	-1.373	0.187146	0.267809	-5.92354		-1.19705
ENSG00000149212	ENSG00000149212.12	proteinoding	SESN3	-1.66729	2.87228	-6.33913	6.56534e-06	8.49931e-05	3.87022		ENSG00000149212	ENSG00000149212.12	proteinoding	SESN3	-0.344137	2.87228	-0.514875	0.613103	0.692952	-5.79493		-1.32315
ENSG00000197566	ENSG00000197566.10	proteinoding	ZNF624	-1.6659	0.27656	-3.15032	0.00569837	0.0191205	-2.1542		ENSG00000197566	ENSG00000197566.10	proteinoding	ZNF624	-0.597602	0.27656	-1.18417	0.252232	0.341794	-5.24419		-1.0683
ENSG00000117122	ENSG00000117122.140	proteinoding	MFAP2	-1.66459	-1.80499	-1.19579	0.247781	0.36913	-4.92203		ENSG00000117122	ENSG00000117122.140	proteinoding	MFAP2	2.5291	-1.80499	2.61886	0.0177028	0.0415745	-3.039		-4.19369
ENSG00000226200	ENSG00000226200.70	lncRNA	SGMS1-AS1	-1.66443	0.47411	-2.77845	0.0126549	0.0357532	-2.88451		ENSG00000226200	ENSG00000226200.70	lncRNA	SGMS1-AS1	0.422216	0.47411	0.705544	0.489787	0.582374	-5.66619		-2.08665
ENSG00000174437	ENSG00000174437.17	proteinoding	ATP2A2	-1.66437	9.13316	-13.3343	1.39349e-10	7.35841e-08	14.5491		ENSG00000174437	ENSG00000174437.17	proteinoding	ATP2A2	-1.18604	9.13316	-9.50662	2.56679e-08	4.56014e-06	9.43487		-0.478329
ENSG00000136002	ENSG00000136002.20	proteinoding	ARHGEF4	-1.66432	6.64522	-5.67133	2.50359e-05	0.000247689	2.47552		ENSG00000136002	ENSG00000136002.20	proteinoding	ARHGEF4	-0.1913	6.64522	-0.660106	0.517808	0.607645	-6.68049		-1.47302
ENSG00000267882	ENSG00000267882.2	lncRNA	AL031666.2	-1.66373	-0.260599	-1.82521	0.0851418	0.1617	-4.38589		ENSG00000267882	ENSG00000267882.2	lncRNA	AL031666.2	0.20707	-0.260599	0.25392	0.802526	0.851906	-5.79806		-1.8708
ENSG00000123095	ENSG00000123095.6	proteinoding	BHLHE41	-1.66354	1.50838	-3.99017	0.000905812	0.00447811	-0.550222		ENSG00000123095	ENSG00000123095.6	proteinoding	BHLHE41	-1.40789	1.50838	-4.04525	0.000802722	0.00478424	-0.450394		-0.255647
ENSG00000113580	ENSG00000113580.150	proteinoding	NR3C1	-1.66348	6.43567	-7.68909	5.2686e-07	1.20859e-05	6.37076		ENSG00000113580	ENSG00000113580.150	proteinoding	NR3C1	-0.734275	6.43567	-3.42527	0.00312983	0.01196	-2.22157		-0.929207
ENSG00000170145	ENSG00000170145.5	proteinoding	SIK2	-1.66295	7.42111	-8.98856	5.82856e-08	2.40933e-06	8.57942		ENSG00000170145	ENSG00000170145.5	proteinoding	SIK2	-1.06839	7.42111	-5.7937	1.95059e-05	0.000388259	2.81236		-0.594563
ENSG00000171105	ENSG00000171105.14	proteinoding	INSR	-1.66184	7.48467	-9.45891	2.76457e-08	1.44276e-06	9.32761		ENSG00000171105	ENSG00000171105.14	proteinoding	INSR	-0.728754	7.48467	-4.14823	0.000640589	0.00414003	-0.667712		-0.933091
ENSG00000196313	ENSG00000196313.11	proteinoding	POM121	-1.66178	7.81863	-7.44435	8.17288e-07	1.6976e-05	5.9197		ENSG00000196313	ENSG00000196313.11	proteinoding	POM121	-1.50187	7.81863	-6.71126	3.19549e-06	0.000106943	4.62889		-0.15991
ENSG00000130382	ENSG00000130382.9	proteinoding	MLLT1	-1.66166	7.84828	-6.12323	1.00557e-05	0.000120227	3.38451		ENSG00000130382	ENSG00000130382.9	proteinoding	MLLT1	-1.78395	7.84828	-6.57445	4.1549e-06	0.0001311	4.36473		0.122294
ENSG00000111696	ENSG00000111696.12	proteinoding	NT5DC3	-1.66119	3.11429	-3.96072	0.000966288	0.00471291	-0.774359		ENSG00000111696	ENSG00000111696.12	proteinoding	NT5DC3	-0.344167	3.11429	-1.01334	0.324749	0.418659	-6.06267		-1.31702
ENSG00000144357	ENSG00000144357.18	proteinoding	UBR3	-1.66056	6.18881	-8.05861	2.75612e-07	7.41073e-06	7.02699		ENSG00000144357	ENSG00000144357.18	proteinoding	UBR3	-0.664821	6.18881	-3.24945	0.00459429	0.0155407	-2.58612		-0.995735
ENSG00000140450	ENSG00000140450.9	proteinoding	ARRDC4	-1.65912	0.582176	-4.09346	0.000722228	0.00373643	-0.361521		ENSG00000140450	ENSG00000140450.9	proteinoding	ARRDC4	-0.91483	0.582176	-1.57528	0.133154	0.204213	-4.67827		-0.744286
ENSG00000141577	ENSG00000141577.140	proteinoding	CEP131	-1.6587	5.54747	-5.26445	5.81756e-05	0.000495174	1.65049		ENSG00000141577	ENSG00000141577.140	proteinoding	CEP131	-1.36251	5.54747	-4.34594	0.000415938	0.0031227	-0.206792		-0.296189
ENSG00000270091	ENSG00000270091.1	lncRNA	AC015726.1	-1.65706	-0.907919	-1.57483	0.133257	0.229131	-4.57564		ENSG00000270091	ENSG00000270091.1	lncRNA	AC015726.1	0.225	-0.907919	0.314368	0.75697	0.816892	-5.81177		-1.88206
ENSG00000130508	ENSG00000130508.11	proteinoding	PXDN	-1.65668	10.7941	-8.85722	7.21176e-08	2.76865e-06	8.38816		ENSG00000130508	ENSG00000130508.11	proteinoding	PXDN	-1.37706	10.7941	-7.31999	1.02472e-06	4.75355e-05	5.79443		-0.279625
ENSG00000169635	ENSG00000169635.10	proteinoding	HIC2	-1.65361	3.60827	-3.90496	0.00109212	0.00518677	-1.03751		ENSG00000169635	ENSG00000169635.10	proteinoding	HIC2	0.410685	3.60827	0.948932	0.355617	0.450199	-6.09881		-2.06429
ENSG00000148737	ENSG00000148737.170	proteinoding	TCF7L2	-1.65352	5.97404	-4.13917	0.000653425	0.003457	-0.762701		ENSG00000148737	ENSG00000148737.170	proteinoding	TCF7L2	-1.18028	5.97404	-3.09788	0.00638372	0.0194862	-2.91176		-0.473235
ENSG00000131242	ENSG00000131242.18	proteinoding	RAB11FIP4	-1.65321	2.77124	-5.58717	2.97574e-05	0.000286922	2.55255		ENSG00000131242	ENSG00000131242.18	proteinoding	RAB11FIP4	-0.758479	2.77124	-2.20676	0.0409978	0.079649	-4.15221		-0.894732
ENSG00000120137	ENSG00000120137.7	proteinoding	PANK3	-1.65284	6.75747	-7.3807	9.17363e-07	1.85472e-05	5.8082		ENSG00000120137	ENSG00000120137.7	proteinoding	PANK3	-1.08082	6.75747	-4.88203	0.000130709	0.00141927	0.909677		-0.572021
ENSG00000204323	ENSG00000204323.5	proteinoding	SMIM5	-1.65212	0.43418	-1.44273	0.166814	0.272796	-4.95271		ENSG00000204323	ENSG00000204323.5	proteinoding	SMIM5	2.15417	0.43418	2.2321	0.0389865	0.0766387	-3.80053		-3.80629
ENSG00000179195	ENSG00000179195.16	proteinoding	ZNF664	-1.65163	6.83101	-8.13818	2.40277e-07	6.72132e-06	7.15723		ENSG00000179195	ENSG00000179195.16	proteinoding	ZNF664	-1.48467	6.83101	-7.3852	9.09887e-07	4.4251e-05	5.8832		-0.166959
ENSG00000240964	ENSG00000240964.2	miscNA	RN7SL751P	-1.65154	0.240959	-1.67178	0.112407	0.200798	-4.64358		ENSG00000240964	ENSG00000240964.2	miscNA	RN7SL751P	0.193335	0.240959	0.238941	0.813936	0.86069	-5.93271		-1.84488
ENSG00000100426	ENSG00000100426.7	proteinoding	ZBED4	-1.64957	5.52022	-5.83654	1.78818e-05	0.000189123	2.86027		ENSG00000100426	ENSG00000100426.7	proteinoding	ZBED4	-0.615663	5.52022	-2.28073	0.0353806	0.0710505	-4.49711		-1.03391
ENSG00000008256	ENSG00000008256.16	proteinoding	CYTH3	-1.64812	5.3574	-6.63349	3.70864e-06	5.41383e-05	4.43918		ENSG00000008256	ENSG00000008256.16	proteinoding	CYTH3	-0.852672	5.3574	-3.50279	0.00264107	0.0107001	-2.0142		-0.795451
ENSG00000179057	ENSG00000179057.14	proteinoding	IGSF22	-1.64733	-2.9105	-1.7377	0.099885	0.182803	-4.28678		ENSG00000179057	ENSG00000179057.14	proteinoding	IGSF22	4.19842	-2.9105	5.68016	2.45874e-05	0.000457759	1.99729		-5.84575
ENSG00000097007	ENSG00000097007.19	proteinoding	ABL1	-1.64692	8.48708	-8.75923	8.46512e-08	3.09338e-06	8.20713		ENSG00000097007	ENSG00000097007.19	proteinoding	ABL1	-0.926125	8.48708	-4.89525	0.00012707	0.0013961	0.949049		-0.720793
ENSG00000120937	ENSG00000120937.9	proteinoding	NPPB	-1.64586	-2.5983	-1.70886	0.105208	0.19036	-4.33493		ENSG00000120937	ENSG00000120937.9	proteinoding	NPPB	3.77458	-2.5983	4.88872	0.000128855	0.00140646	0.788678		-5.42044
ENSG00000158301	ENSG00000158301.18	proteinoding	GPRASP2	-1.64567	-1.07087	-1.93592	0.0692537	0.13716	-4.17237		ENSG00000158301	ENSG00000158301.18	proteinoding	GPRASP2	-1.28501	-1.07087	-1.52343	0.145573	0.219075	-4.65653		-0.36066
ENSG00000175215	ENSG00000175215.11	proteinoding	CTDSP2	-1.64498	7.14612	-10.844	3.54365e-09	3.97174e-07	11.3761		ENSG00000175215	ENSG00000175215.11	proteinoding	CTDSP2	-1.32373	7.14612	-8.77694	8.22282e-08	9.03429e-06	8.27962		-0.321241
ENSG00000122786	ENSG00000122786.200	proteinoding	CALD1	-1.64295	8.17898	-6.35334	6.38506e-06	8.33051e-05	3.84727		ENSG00000122786	ENSG00000122786.200	proteinoding	CALD1	-2.09046	8.17898	-8.13022	2.43588e-07	1.89458e-05	7.20089		0.447516
ENSG00000144028	ENSG00000144028.15	proteinoding	SNRNP200	-1.64237	9.61728	-11.0949	2.49469e-09	2.97581e-07	11.7259		ENSG00000144028	ENSG00000144028.15	proteinoding	SNRNP200	-1.42069	9.61728	-9.64914	2.05949e-08	4.00216e-06	9.65189		-0.221683
ENSG00000100441	ENSG00000100441.10	proteinoding	KHNYN	-1.64229	5.2303	-10.5822	5.14561e-09	4.91039e-07	11.0137		ENSG00000100441	ENSG00000100441.10	proteinoding	KHNYN	-0.615842	5.2303	-4.08855	0.000730038	0.00450707	-0.745303		-1.02645
ENSG00000136205	ENSG00000136205.17	proteinoding	TNS3	-1.64209	7.63672	-6.08119	1.0934e-05	0.00012859	3.30036		ENSG00000136205	ENSG00000136205.17	proteinoding	TNS3	-0.473474	7.63672	-1.75546	0.0967241	0.158114	-5.4251		-1.16861
ENSG00000234367	ENSG00000234367.1	pseudogene	PFN1P3	-1.641	-1.79934	-1.82238	0.0855868	0.162308	-4.21943		ENSG00000234367	ENSG00000234367.1	pseudogene	PFN1P3	1.58814	-1.79934	2.12422	0.0482286	0.0907002	-3.80347		-3.22914
ENSG00000225507	ENSG00000225507.1	processedseudogene	AC069282.1	-1.641	-1.22643	-1.40991	0.176146	0.283859	-4.78252		ENSG00000225507	ENSG00000225507.1	processedseudogene	AC069282.1	-1.31211	-1.22643	-1.47128	0.159025	0.235019	-4.79348		-0.328886
ENSG00000215883	ENSG00000215883.10	proteinoding	CYB5RL	-1.63924	2.93437	-5.78801	1.97326e-05	0.000205061	2.98346		ENSG00000215883	ENSG00000215883.10	proteinoding	CYB5RL	-0.566028	2.93437	-2.13457	0.047262	0.0893249	-4.39621		-1.07321
ENSG00000016391	ENSG00000016391.11	proteinoding	CHDH	-1.63906	4.99628	-10.363	7.0683e-09	5.99191e-07	10.701		ENSG00000016391	ENSG00000016391.11	proteinoding	CHDH	-0.693084	4.99628	-4.29979	0.000459975	0.00333837	-0.253396		-0.945973
ENSG00000114439	ENSG00000114439.190	proteinoding	BBX	-1.63737	7.81697	-8.8746	7.01053e-08	2.72034e-06	8.39475		ENSG00000114439	ENSG00000114439.190	proteinoding	BBX	-1.02803	7.81697	-5.58684	2.97777e-05	0.000518547	2.39016		-0.609345
ENSG00000213133	ENSG00000213133.4	processedseudogene	PPP1R14BP5	-1.63654	-2.23008	-1.32927	0.200884	0.314381	-4.79793		ENSG00000213133	ENSG00000213133.4	processedseudogene	PPP1R14BP5	3.97704	-2.23008	3.96483	0.000957608	0.00537187	-0.722539		-5.61358
ENSG00000096717	ENSG00000096717.12	proteinoding	SIRT1	-1.63637	5.42701	-6.9709	1.95516e-06	3.25609e-05	5.08505		ENSG00000096717	ENSG00000096717.12	proteinoding	SIRT1	-0.558406	5.42701	-2.44468	0.0253805	0.0550031	-4.17649		-1.07797
ENSG00000110917	ENSG00000110917.8	proteinoding	MLEC	-1.63576	7.29899	-11.8492	8.99733e-10	1.90289e-07	12.7311		ENSG00000110917	ENSG00000110917.8	proteinoding	MLEC	-1.38431	7.29899	-10.0745	1.08176e-08	2.72483e-06	10.2836		-0.251446
ENSG00000238035	ENSG00000238035.8	lncRNA	AC138035.1	-1.63529	0.0158587	-1.57342	0.133583	0.229416	-4.70935		ENSG00000238035	ENSG00000238035.8	lncRNA	AC138035.1	1.04728	0.0158587	1.32252	0.203073	0.28655	-5.12204		-2.68256
ENSG00000147324	ENSG00000147324.11	proteinoding	MFHAS1	-1.63467	6.22123	-10.551	5.38125e-09	5.07723e-07	10.966		ENSG00000147324	ENSG00000147324.11	proteinoding	MFHAS1	-0.528356	6.22123	-3.51065	0.00259596	0.010579	-2.03837		-1.10631
ENSG00000258959	ENSG00000258959.2	transcribednitaryseudogene	AL118558.1	-1.63432	-0.287963	-2.49317	0.0229747	0.0574747	-3.32599		ENSG00000258959	ENSG00000258959.2	transcribednitaryseudogene	AL118558.1	2.5416	-0.287963	3.63599	0.00197181	0.0087773	-1.23106		-4.17592
ENSG00000164142	ENSG00000164142.16	proteinoding	FAM160A1	-1.63407	5.05988	-6.70816	3.21445e-06	4.84051e-05	4.61647		ENSG00000164142	ENSG00000164142.16	proteinoding	FAM160A1	-0.721649	5.05988	-3.17866	0.00535858	0.0172126	-2.69256		-0.912426
ENSG00000170456	ENSG00000170456.16	proteinoding	DENND5B	-1.63399	6.71999	-6.42789	5.51988e-06	7.41609e-05	3.99534		ENSG00000170456	ENSG00000170456.16	proteinoding	DENND5B	-0.561975	6.71999	-2.22312	0.0396886	0.0776566	-4.6323		-1.07201
ENSG00000181097	ENSG00000181097.5	lncRNA	LINC02878	-1.63398	1.38807	-1.73951	0.0995587	0.182506	-4.69197		ENSG00000181097	ENSG00000181097.5	lncRNA	LINC02878	1.51438	1.38807	1.97471	0.0643475	0.114137	-4.37602		-3.14836
ENSG00000196814	ENSG00000196814.15	proteinoding	MVB12B	-1.63317	2.96563	-4.21794	0.000549991	0.00300649	-0.305276		ENSG00000196814	ENSG00000196814.15	proteinoding	MVB12B	-0.599476	2.96563	-1.44084	0.167339	0.245136	-5.41104		-1.0337
ENSG00000143126	ENSG00000143126.8	proteinoding	CELSR2	-1.63149	7.0847	-6.74446	2.9994e-06	4.57443e-05	4.60651		ENSG00000143126	ENSG00000143126.8	proteinoding	CELSR2	-0.538908	7.0847	-2.22557	0.0394959	0.0773554	-4.6288		-1.09258
ENSG00000163793	ENSG00000163793.13	proteinoding	DNAJC5G	-1.63142	-2.45964	-1.13118	0.27329	0.397557	-4.99171		ENSG00000163793	ENSG00000163793.13	proteinoding	DNAJC5G	2.13904	-2.45964	1.74951	0.097773	0.15961	-4.30274		-3.77046
ENSG00000108312	ENSG00000108312.15	proteinoding	UBTF	-1.63048	7.99101	-7.2651	1.13304e-06	2.15643e-05	5.59116		ENSG00000108312	ENSG00000108312.15	proteinoding	UBTF	-1.35109	7.99101	-6.02416	1.22539e-05	0.000286211	3.28138		-0.279391
ENSG00000261211	ENSG00000261211.1	lncRNA	AL031123.2	-1.63035	-0.044828	-3.11738	0.00611993	0.0202046	-2.19437		ENSG00000261211	ENSG00000261211.1	lncRNA	AL031123.2	-0.783605	-0.044828	-1.60207	0.127093	0.196779	-4.69905		-0.846748
ENSG00000104067	ENSG00000104067.17	proteinoding	TJP1	-1.63031	7.95008	-8.44216	1.43326e-07	4.58533e-06	7.67598		ENSG00000104067	ENSG00000104067.17	proteinoding	TJP1	-1.4846	7.95008	-7.70413	5.12967e-07	3.07045e-05	6.45784		-0.145708
ENSG00000254162	ENSG00000254162.1	lncRNA	AC009812.3	-1.62938	-0.484501	-1.96432	0.0656295	0.13148	-4.1192		ENSG00000254162	ENSG00000254162.1	lncRNA	AC009812.3	0.239079	-0.484501	0.361741	0.72189	0.787997	-5.78315		-1.86846
ENSG00000167721	ENSG00000167721.11	proteinoding	TSR1	-1.62915	6.90458	-9.94125	1.32076e-08	8.88964e-07	10.067		ENSG00000167721	ENSG00000167721.11	proteinoding	TSR1	-1.79683	6.90458	-11.0554	2.63523e-09	1.34891e-06	11.6652		0.167675
ENSG00000149531	ENSG00000149531.15	unprocessedseudogene	FRG1BP	-1.62898	1.13476	-4.12673	0.000671464	0.00353179	-0.277658		ENSG00000149531	ENSG00000149531.15	unprocessedseudogene	FRG1BP	-1.44075	1.13476	-3.52267	0.00252845	0.0103901	-1.44308		-0.188228
ENSG00000260196	ENSG00000260196.1	lncRNA	AC124798.1	-1.62878	1.66651	-3.1875	0.00525669	0.0179403	-2.135		ENSG00000260196	ENSG00000260196.1	lncRNA	AC124798.1	-0.726626	1.66651	-2.13244	0.047459	0.089606	-4.29922		-0.90215
ENSG00000163501	ENSG00000163501.7	proteinoding	IHH	-1.62864	-2.47107	-1.36739	0.188865	0.299881	-4.74254		ENSG00000163501	ENSG00000163501.7	proteinoding	IHH	2.56841	-2.47107	2.62917	0.0173257	0.0409508	-2.99776		-4.19706
ENSG00000198454	ENSG00000198454.2	lncRNA	LINC02692	-1.62832	-2.97417	-1.14232	0.268758	0.392708	-4.95226		ENSG00000198454	ENSG00000198454.2	lncRNA	LINC02692	3.07365	-2.97417	2.6696	0.0159194	0.0384206	-2.93211		-4.70197
ENSG00000150347	ENSG00000150347.16	proteinoding	ARID5B	-1.6281	8.26104	-7.58361	6.35987e-07	1.38836e-05	6.17477		ENSG00000150347	ENSG00000150347.16	proteinoding	ARID5B	-1.03949	8.26104	-4.81679	0.000150289	0.00155407	0.778842		-0.588607
ENSG00000058272	ENSG00000058272.19	proteinoding	PPP1R12A	-1.62776	6.40586	-6.49899	4.80755e-06	6.63522e-05	4.13947		ENSG00000058272	ENSG00000058272.19	proteinoding	PPP1R12A	-0.989256	6.40586	-3.99131	0.000903546	0.00513865	-1.00453		-0.638509
ENSG00000141385	ENSG00000141385.10	proteinoding	AFG3L2	-1.6273	6.59481	-10.3216	7.50932e-09	6.21506e-07	10.6303		ENSG00000141385	ENSG00000141385.10	proteinoding	AFG3L2	-1.24647	6.59481	-7.9306	3.44269e-07	2.32765e-05	6.85669		-0.380827
ENSG00000176994	ENSG00000176994.11	proteinoding	SMCR8	-1.62704	6.01189	-7.59233	6.2613e-07	1.37403e-05	6.21719		ENSG00000176994	ENSG00000176994.11	proteinoding	SMCR8	-0.722074	6.01189	-3.52689	0.00250515	0.0103197	-2.0026		-0.904961
ENSG00000163590	ENSG00000163590.14	proteinoding	PPM1L	-1.6255	5.42294	-7.91937	3.51091e-07	8.91066e-06	6.82351		ENSG00000163590	ENSG00000163590.14	proteinoding	PPM1L	-0.826897	5.42294	-4.37849	0.000387477	0.00297512	-0.149049		-0.798605
ENSG00000164684	ENSG00000164684.13	proteinoding	ZNF704	-1.62537	2.75426	-3.26308	0.00445987	0.0157997	-2.22391		ENSG00000164684	ENSG00000164684.13	proteinoding	ZNF704	-0.918039	2.75426	-2.08385	0.0521734	0.0964677	-4.47656		-0.707331
ENSG00000085511	ENSG00000085511.20	proteinoding	MAP3K4	-1.62494	6.07184	-8.14198	2.38713e-07	6.69993e-06	7.17877		ENSG00000085511	ENSG00000085511.20	proteinoding	MAP3K4	-0.635024	6.07184	-3.26039	0.00448614	0.0152815	-2.56472		-0.989915
ENSG00000077044	ENSG00000077044.11	proteinoding	DGKD	-1.62477	6.98143	-7.94496	3.3575e-07	8.59974e-06	6.8181		ENSG00000077044	ENSG00000077044.11	proteinoding	DGKD	-0.426873	6.98143	-2.08557	0.0519989	0.0961889	-4.87663		-1.1979
ENSG00000100629	ENSG00000100629.170	proteinoding	CEP128	-1.62471	4.95888	-3.56799	0.0022892	0.0093861	-1.89199		ENSG00000100629	ENSG00000100629.170	proteinoding	CEP128	-0.220348	4.95888	-0.539315	0.596487	0.67778	-6.69118		-1.40437
ENSG00000111602	ENSG00000111602.12	proteinoding	TIMELESS	-1.62469	7.19102	-10.2446	8.40889e-09	6.65678e-07	10.5166		ENSG00000111602	ENSG00000111602.12	proteinoding	TIMELESS	-1.08165	7.19102	-6.84493	2.47858e-06	9.10147e-05	4.88034		-0.543045
ENSG00000106078	ENSG00000106078.19	proteinoding	COBL	-1.62443	7.69923	-6.8216	2.59046e-06	4.05856e-05	4.75578		ENSG00000106078	ENSG00000106078.19	proteinoding	COBL	-0.86187	7.69923	-3.63408	0.00198009	0.00879925	-1.781		-0.762556
ENSG00000136059	ENSG00000136059.14	proteinoding	VILL	-1.6241	-1.56887	-1.36542	0.189472	0.300575	-4.84025		ENSG00000136059	ENSG00000136059.14	proteinoding	VILL	3.67177	-1.56887	3.32858	0.00386629	0.0137552	-1.81785		-5.29587
ENSG00000068654	ENSG00000068654.16	proteinoding	POLR1A	-1.62363	7.98972	-10.2257	8.64657e-09	6.77924e-07	10.4891		ENSG00000068654	ENSG00000068654.16	proteinoding	POLR1A	-0.669738	7.98972	-4.20622	0.000564271	0.00383998	-0.539018		-0.953894
ENSG00000198380	ENSG00000198380.13	proteinoding	GFPT1	-1.6207	6.1522	-5.52559	3.37853e-05	0.000318047	2.17339		ENSG00000198380	ENSG00000198380.13	proteinoding	GFPT1	-0.670023	6.1522	-2.26572	0.036459	0.0727473	-4.53429		-0.95068
ENSG00000251161	ENSG00000251161.4	lncRNA	AC020661.1	-1.62059	-1.68729	-1.38017	0.184966	0.295309	-4.77332		ENSG00000251161	ENSG00000251161.4	lncRNA	AC020661.1	1.26471	-1.68729	1.3464	0.195411	0.277496	-4.8644		-2.88531
ENSG00000261697	ENSG00000261697.5	lncRNA	AC010531.4	-1.61907	-2.44799	-1.2767	0.218444	0.334742	-4.84095		ENSG00000261697	ENSG00000261697.5	lncRNA	AC010531.4	2.59573	-2.44799	2.48819	0.0232119	0.0512342	-3.22442		-4.21479
ENSG00000106086	ENSG00000106086.20	proteinoding	PLEKHA8	-1.61831	4.38715	-6.40312	5.79306e-06	7.73953e-05	4.07514		ENSG00000106086	ENSG00000106086.20	proteinoding	PLEKHA8	-1.09277	4.38715	-4.72812	0.000181796	0.0017796	0.68002		-0.525546
ENSG00000254635	ENSG00000254635.6	lncRNA	WAC-AS1	-1.61764	3.74948	-6.90546	2.21099e-06	3.58484e-05	5.08158		ENSG00000254635	ENSG00000254635.6	lncRNA	WAC-AS1	-1.53858	3.74948	-7.57029	6.51357e-07	3.55035e-05	6.28049		-0.0790594
ENSG00000167434	ENSG00000167434.10	proteinoding	CA4	-1.61671	1.7475	-2.95964	0.00859879	0.0263583	-2.65687		ENSG00000167434	ENSG00000167434.10	proteinoding	CA4	0.394537	1.7475	0.815792	0.425619	0.520458	-5.88597		-2.01124
ENSG00000213713	ENSG00000213713.3	processedseudogene	PIGCP1	-1.61658	3.25614	-5.18737	6.8399e-05	0.000564638	1.75538		ENSG00000213713	ENSG00000213713.3	processedseudogene	PIGCP1	-1.2943	3.25614	-4.86766	0.000134785	0.00144474	1.08312		-0.322282
ENSG00000127311	ENSG00000127311.10	proteinoding	HELB	-1.61627	2.99122	-4.0728	0.00075567	0.00386989	-0.552894		ENSG00000127311	ENSG00000127311.10	proteinoding	HELB	-0.372569	2.99122	-1.04835	0.308785	0.401738	-5.95528		-1.2437
ENSG00000091157	ENSG00000091157.14	proteinoding	WDR7	-1.61625	3.54646	-5.70685	2.32819e-05	0.000234201	2.76928		ENSG00000091157	ENSG00000091157.14	proteinoding	WDR7	-0.703575	3.54646	-2.67877	0.0156158	0.0378661	-3.50618		-0.91267
ENSG00000171992	ENSG00000171992.13	proteinoding	SYNPO	-1.61549	7.23193	-6.00019	1.28568e-05	0.000145664	3.1371		ENSG00000171992	ENSG00000171992.13	proteinoding	SYNPO	-1.48006	7.23193	-5.51913	3.42394e-05	0.000574095	2.24922		-0.135435
ENSG00000243431	ENSG00000243431.1	processedseudogene	RPL5P30	-1.61531	-2.49455	-1.29464	0.21232	0.327521	-4.84476		ENSG00000243431	ENSG00000243431.1	processedseudogene	RPL5P30	2.84221	-2.49455	2.60984	0.0180393	0.0421654	-3.02857		-4.45752
ENSG00000106809	ENSG00000106809.11	proteinoding	OGN	-1.61522	0.196213	-1.08601	0.292256	0.41783	-5.19266		ENSG00000106809	ENSG00000106809.11	proteinoding	OGN	1.75093	0.196213	1.97159	0.0647296	0.114718	-4.32762		-3.36615
ENSG00000135932	ENSG00000135932.11	proteinoding	CAB39	-1.61496	5.03877	-8.90831	6.6368e-08	2.63265e-06	8.48777		ENSG00000135932	ENSG00000135932.11	proteinoding	CAB39	-1.22493	5.03877	-7.12739	1.46057e-06	6.2703e-05	5.4412		-0.390033
ENSG00000258457	ENSG00000258457.5	lncRNA	AL132780.2	-1.61453	-0.495287	-2.31051	0.033327	0.0773324	-3.61067		ENSG00000258457	ENSG00000258457.5	lncRNA	AL132780.2	0.867469	-0.495287	1.29404	0.212524	0.297273	-4.99337		-2.48199
ENSG00000167395	ENSG00000167395.10	proteinoding	ZNF646	-1.61402	6.36329	-7.19135	1.29766e-06	2.40233e-05	5.46068		ENSG00000167395	ENSG00000167395.10	proteinoding	ZNF646	-0.959307	6.36329	-4.2978	0.000461977	0.00334708	-0.338354		-0.654717
ENSG00000106346	ENSG00000106346.11	proteinoding	USP42	-1.61376	6.21411	-6.08923	1.07601e-05	0.000126903	3.3381		ENSG00000106346	ENSG00000106346.11	proteinoding	USP42	-0.9415	6.21411	-3.65232	0.00190235	0.00856774	-1.73653		-0.672263
ENSG00000213965	ENSG00000213965.3	proteinoding	NUDT19	-1.61374	5.14239	-9.72795	1.82517e-08	1.10837e-06	9.76423		ENSG00000213965	ENSG00000213965.3	proteinoding	NUDT19	-1.08662	5.14239	-6.75457	2.94219e-06	0.000101518	4.74384		-0.527115
ENSG00000180488	ENSG00000180488.15	proteinoding	MIGA1	-1.61367	4.10544	-6.67171	3.44653e-06	5.12987e-05	4.60819		ENSG00000180488	ENSG00000180488.15	proteinoding	MIGA1	-0.517375	4.10544	-2.25271	0.0374184	0.0742446	-4.39109		-1.0963
ENSG00000107290	ENSG00000107290.14	proteinoding	SETX	-1.61256	7.24896	-6.60318	3.93113e-06	5.66925e-05	4.33461		ENSG00000107290	ENSG00000107290.14	proteinoding	SETX	-0.75581	7.24896	-3.10742	0.00625332	0.0191932	-2.89788		-0.856753
ENSG00000118482	ENSG00000118482.12	proteinoding	PHF3	-1.61237	8.2238	-6.66102	3.51786e-06	5.21176e-05	4.44592		ENSG00000118482	ENSG00000118482.12	proteinoding	PHF3	-1.06834	8.2238	-4.36179	0.000401824	0.00304882	-0.195917		-0.544028
ENSG00000134278	ENSG00000134278.15	proteinoding	SPIRE1	-1.61222	5.93572	-7.4524	8.05471e-07	1.67723e-05	5.95761		ENSG00000134278	ENSG00000134278.15	proteinoding	SPIRE1	-0.827278	5.93572	-3.92234	0.00105123	0.00570539	-1.14373		-0.784946
ENSG00000269565	ENSG00000269565.1	unprocessedseudogene	GPR32P1	-1.61185	-2.70293	-1.05558	0.305561	0.432886	-5.05681		ENSG00000269565	ENSG00000269565.1	unprocessedseudogene	GPR32P1	3.81083	-2.70293	3.02204	0.00751906	0.0220644	-2.34695		-5.42268
ENSG00000179833	ENSG00000179833.4	proteinoding	SERTAD2	-1.6114	5.08902	-4.40383	0.000366686	0.00217691	-0.114143		ENSG00000179833	ENSG00000179833.4	proteinoding	SERTAD2	-0.666152	5.08902	-1.99189	0.0622745	0.111098	-4.98883		-0.945246
ENSG00000258531	ENSG00000258531.2	processedseudogene	BANF1P1	-1.60976	-1.21809	-1.12545	0.275647	0.399974	-5.05489		ENSG00000258531	ENSG00000258531.2	processedseudogene	BANF1P1	2.34904	-1.21809	2.16921	0.0441536	0.0845699	-3.78349		-3.9588
ENSG00000103404	ENSG00000103404.14	proteinoding	USP31	-1.60938	5.92215	-6.28444	7.30978e-06	9.28314e-05	3.73456		ENSG00000103404	ENSG00000103404.14	proteinoding	USP31	-0.601495	5.92215	-2.39736	0.0279552	0.0592076	-4.2931		-1.00788
ENSG00000157014	ENSG00000157014.11	proteinoding	TATDN2	-1.6091	4.51011	-9.53075	2.47245e-08	1.35377e-06	9.47168		ENSG00000157014	ENSG00000157014.11	proteinoding	TATDN2	-0.446557	4.51011	-2.62116	0.017618	0.0414313	-3.72728		-1.16254
ENSG00000070444	ENSG00000070444.15	proteinoding	MNT	-1.60828	6.75629	-5.44795	3.96761e-05	0.000362666	2.00773		ENSG00000070444	ENSG00000070444.15	proteinoding	MNT	-1.21142	6.75629	-4.16405	0.000618792	0.00405081	-0.636931		-0.396855
ENSG00000120278	ENSG00000120278.16	proteinoding	PLEKHG1	-1.60803	5.11236	-4.2468	0.000516378	0.00286687	-0.481971		ENSG00000120278	ENSG00000120278.16	proteinoding	PLEKHG1	0.27722	5.11236	0.729287	0.475505	0.568347	-6.52408		-1.88525
ENSG00000158195	ENSG00000158195.11	proteinoding	WASF2	-1.60756	8.08892	-10.6658	4.56452e-09	4.72264e-07	11.1253		ENSG00000158195	ENSG00000158195.11	proteinoding	WASF2	-1.86024	8.08892	-12.404	4.3889e-10	6.88444e-07	13.3957		0.252683
ENSG00000137992	ENSG00000137992.14	proteinoding	DBT	-1.60734	4.44769	-6.82369	2.58023e-06	4.0536e-05	4.85147		ENSG00000137992	ENSG00000137992.14	proteinoding	DBT	-0.985721	4.44769	-4.11606	0.000687342	0.00432014	-0.59877		-0.621623
ENSG00000135679	ENSG00000135679.25	proteinoding	MDM2	-1.60716	6.56288	-7.87873	3.76974e-07	9.39621e-06	6.71126		ENSG00000135679	ENSG00000135679.25	proteinoding	MDM2	-0.719895	6.56288	-3.60379	0.00211625	0.00921548	-1.84457		-0.887266
ENSG00000198663	ENSG00000198663.17	proteinoding	C6orf89	-1.60631	6.28747	-12.0006	7.378e-10	1.76018e-07	12.9247		ENSG00000198663	ENSG00000198663.17	proteinoding	C6orf89	-1.22566	6.28747	-9.3234	3.41825e-08	5.23713e-06	9.15051		-0.380649
ENSG00000170871	ENSG00000170871.12	proteinoding	KIAA0232	-1.60478	5.19645	-5.78347	1.99154e-05	0.000206448	2.76219		ENSG00000170871	ENSG00000170871.12	proteinoding	KIAA0232	-0.174779	5.19645	-0.63606	0.532995	0.621145	-6.6157		-1.43
ENSG00000175772	ENSG00000175772.11	lncRNA	LINC01106	-1.60452	0.532979	-2.4764	0.0237815	0.0589595	-3.41842		ENSG00000175772	ENSG00000175772.11	lncRNA	LINC01106	-1.67393	0.532979	-2.96374	0.00852338	0.0240969	-2.51485		0.0694118
ENSG00000196663	ENSG00000196663.16	proteinoding	TECPR2	-1.60412	5.77284	-6.5026	4.77396e-06	6.60464e-05	4.18015		ENSG00000196663	ENSG00000196663.16	proteinoding	TECPR2	-0.803032	5.77284	-3.4264	0.00312207	0.0119392	-2.21027		-0.801091
ENSG00000184863	ENSG00000184863.11	proteinoding	RBM33	-1.60385	7.59638	-4.8758	0.000132461	0.000972353	0.787442		ENSG00000184863	ENSG00000184863.11	proteinoding	RBM33	-0.912182	7.59638	-2.7715	0.0128425	0.03266	-3.58305		-0.691671
ENSG00000175066	ENSG00000175066.16	proteinoding	GK5	-1.60357	4.08016	-7.20097	1.27485e-06	2.36877e-05	5.59335		ENSG00000175066	ENSG00000175066.16	proteinoding	GK5	-0.896084	4.08016	-4.21951	0.000548113	0.00376377	-0.356992		-0.707484
ENSG00000022567	ENSG00000022567.10	proteinoding	SLC45A4	-1.60238	6.94527	-8.4476	1.4202e-07	4.55228e-06	7.68506		ENSG00000022567	ENSG00000022567.10	proteinoding	SLC45A4	-0.600497	6.94527	-3.16871	0.00547556	0.0175109	-2.76747		-1.00188
ENSG00000168137	ENSG00000168137.180	proteinoding	SETD5	-1.60127	8.51091	-4.84936	0.000140164	0.00101823	0.734969		ENSG00000168137	ENSG00000168137.180	proteinoding	SETD5	-0.642042	8.51091	-1.92644	0.0705032	0.12313	-5.13539		-0.959232
ENSG00000162522	ENSG00000162522.11	proteinoding	KIAA1522	-1.60078	8.43733	-6.7715	2.84894e-06	4.38097e-05	4.66467		ENSG00000162522	ENSG00000162522.11	proteinoding	KIAA1522	-1.37661	8.43733	-5.84975	1.74097e-05	0.000361697	2.93188		-0.224169
ENSG00000228626	ENSG00000228626.1	unprocessedseudogene	AC245100.3	-1.60043	-1.51776	-1.94408	0.0681947	0.135449	-4.14144		ENSG00000228626	ENSG00000228626.1	unprocessedseudogene	AC245100.3	0.912378	-1.51776	1.00374	0.329225	0.423215	-5.10575		-2.51281
ENSG00000181408	ENSG00000181408.4	proteinoding	UTS2R	-1.60026	-1.68727	-1.41531	0.174584	0.282111	-4.75507		ENSG00000181408	ENSG00000181408.4	proteinoding	UTS2R	4.33363	-1.68727	4.37541	0.000390086	0.00298769	-0.0154436		-5.9339
ENSG00000197782	ENSG00000197782.14	proteinoding	ZNF780A	-1.59987	3.33018	-5.51979	3.41926e-05	0.000320796	2.40883		ENSG00000197782	ENSG00000197782.14	proteinoding	ZNF780A	-0.102863	3.33018	-0.363617	0.720513	0.786942	-6.46223		-1.49701
ENSG00000083799	ENSG00000083799.180	proteinoding	CYLD	-1.59947	4.18449	-8.32261	1.75373e-07	5.35415e-06	7.53991		ENSG00000083799	ENSG00000083799.180	proteinoding	CYLD	-0.716802	4.18449	-3.52105	0.00253746	0.0104142	-1.82083		-0.882671
ENSG00000174738	ENSG00000174738.13	proteinoding	NR1D2	-1.59933	5.37463	-4.97507	0.000107193	0.000818525	1.07775		ENSG00000174738	ENSG00000174738.13	proteinoding	NR1D2	-0.516679	5.37463	-1.69785	0.107303	0.171759	-5.47055		-1.08265
ENSG00000152518	ENSG00000152518.8	proteinoding	ZFP36L2	-1.59872	6.2185	-8.46353	1.38272e-07	4.48379e-06	7.72774		ENSG00000152518	ENSG00000152518.8	proteinoding	ZFP36L2	-0.691105	6.2185	-3.78585	0.00141874	0.00704572	-1.44877		-0.907612
ENSG00000123329	ENSG00000123329.200	proteinoding	ARHGAP9	-1.59863	-1.64949	-1.61664	0.123896	0.21661	-4.54178		ENSG00000123329	ENSG00000123329.200	proteinoding	ARHGAP9	2.4314	-1.64949	2.53701	0.0209866	0.0473681	-3.14587		-4.03003
ENSG00000099942	ENSG00000099942.13	proteinoding	CRKL	-1.59798	7.21268	-12.0681	6.75747e-10	1.68432e-07	13.0127		ENSG00000099942	ENSG00000099942.13	proteinoding	CRKL	-1.1863	7.21268	-8.99676	5.75196e-08	7.19987e-06	8.63425		-0.411679
ENSG00000101577	ENSG00000101577.10	proteinoding	LPIN2	-1.59654	6.32516	-6.97335	1.94623e-06	3.2502e-05	5.04784		ENSG00000101577	ENSG00000101577.10	proteinoding	LPIN2	-0.418123	6.32516	-1.78793	0.0911719	0.150678	-5.34693		-1.17841
ENSG00000165219	ENSG00000165219.22	proteinoding	GAPVD1	-1.59619	7.44797	-8.79778	7.94691e-08	2.95228e-06	8.26821		ENSG00000165219	ENSG00000165219.22	proteinoding	GAPVD1	-0.651584	7.44797	-3.59782	0.00214416	0.00929823	-1.8584		-0.944601
ENSG00000185669	ENSG00000185669.6	proteinoding	SNAI3	-1.59599	1.42601	-2.32137	0.0326065	0.0760832	-3.83016		ENSG00000185669	ENSG00000185669.6	proteinoding	SNAI3	0.980131	1.42601	1.47259	0.158676	0.234565	-5.06952		-2.57612
ENSG00000167880	ENSG00000167880.8	proteinoding	EVPL	-1.59494	6.06371	-4.82281	0.000148362	0.00106291	0.696711		ENSG00000167880	ENSG00000167880.8	proteinoding	EVPL	-1.05091	6.06371	-3.23106	0.00478189	0.0159524	-2.62669		-0.544026
ENSG00000162688	ENSG00000162688.17	proteinoding	AGL	-1.59461	5.29809	-7.62839	5.87033e-07	1.31238e-05	6.29132		ENSG00000162688	ENSG00000162688.17	proteinoding	AGL	-1.06689	5.29809	-5.13903	7.57349e-05	0.000964003	1.5027		-0.527721
ENSG00000181904	ENSG00000181904.9	proteinoding	C5orf24	-1.59326	5.82128	-8.33506	1.7171e-07	5.28097e-06	7.51114		ENSG00000181904	ENSG00000181904.9	proteinoding	C5orf24	-0.888415	5.82128	-4.71026	0.000188919	0.00182367	0.564804		-0.704846
ENSG00000203635	ENSG00000203635.2	lncRNA	AC144450.1	-1.59274	1.5934	-1.69531	0.107791	0.19396	-4.80616		ENSG00000203635	ENSG00000203635.2	lncRNA	AC144450.1	2.325	1.5934	2.76219	0.0130981	0.0331119	-2.959		-3.91775
ENSG00000180769	ENSG00000180769.10	lncRNA	WDFY3-AS2	-1.59263	1.84967	-4.17245	0.000607523	0.0032518	-0.208031		ENSG00000180769	ENSG00000180769.10	lncRNA	WDFY3-AS2	0.368094	1.84967	1.04921	0.308401	0.40127	-5.68156		-1.96073
ENSG00000124422	ENSG00000124422.12	proteinoding	USP22	-1.59226	8.42197	-12.4451	4.16622e-10	1.48034e-07	13.4862		ENSG00000124422	ENSG00000124422.12	proteinoding	USP22	-0.974274	8.42197	-7.60898	6.07756e-07	3.42341e-05	6.29187		-0.617985
ENSG00000136628	ENSG00000136628.18	proteinoding	EPRS1	-1.5922	8.21604	-9.37247	3.16462e-08	1.58231e-06	9.19544		ENSG00000136628	ENSG00000136628.18	proteinoding	EPRS1	-1.00767	8.21604	-5.99288	1.30467e-05	0.000299286	3.21765		-0.584533
ENSG00000138081	ENSG00000138081.21	proteinoding	FBXO11	-1.59206	5.37376	-7.10424	1.52464e-06	2.71733e-05	5.33596		ENSG00000138081	ENSG00000138081.21	proteinoding	FBXO11	-0.897418	5.37376	-4.12385	0.00067571	0.00427452	-0.680627		-0.694642
ENSG00000136193	ENSG00000136193.17	proteinoding	SCRN1	-1.59145	6.55812	-12.0255	7.14193e-10	1.72856e-07	12.9577		ENSG00000136193	ENSG00000136193.17	proteinoding	SCRN1	-1.56162	6.55812	-11.9255	8.13899e-10	8.56297e-07	12.8025		-0.0298265
ENSG00000138778	ENSG00000138778.13	proteinoding	CENPE	-1.59112	6.49734	-5.83705	1.78632e-05	0.000189123	2.81798		ENSG00000138778	ENSG00000138778.13	proteinoding	CENPE	-1.2816	6.49734	-4.80226	0.000155041	0.00158651	0.739817		-0.309524
ENSG00000249459	ENSG00000249459.11	transcribednprocessedseudogene	ZNF286B	-1.59091	1.41046	-3.281	0.0042891	0.0153656	-1.97812		ENSG00000249459	ENSG00000249459.11	transcribednprocessedseudogene	ZNF286B	-0.441303	1.41046	-1.06259	0.302456	0.395259	-5.62825		-1.14961
ENSG00000168807	ENSG00000168807.16	proteinoding	SNTB2	-1.59061	5.7729	-9.0953	4.90973e-08	2.13522e-06	8.76259		ENSG00000168807	ENSG00000168807.16	proteinoding	SNTB2	-0.704565	5.7729	-3.96735	0.000952326	0.00535663	-1.02193		-0.88604
ENSG00000111432	ENSG00000111432.4	proteinoding	FZD10	-1.59029	0.325208	-9.25706	3.79546e-08	1.82138e-06	9.03764		ENSG00000111432	ENSG00000111432.4	proteinoding	FZD10	-2.0061	0.325208	-2.48571	0.0233304	0.0514551	-3.23994		0.415809
ENSG00000109436	ENSG00000109436.8	proteinoding	TBC1D9	-1.58967	5.10874	-8.10359	2.55018e-07	7.0159e-06	7.13895		ENSG00000109436	ENSG00000109436.8	proteinoding	TBC1D9	-0.718515	5.10874	-3.72982	0.00160457	0.00768025	-1.50558		-0.87116
ENSG00000065970	ENSG00000065970.9	proteinoding	FOXJ2	-1.58942	5.97261	-8.61627	1.0717e-07	3.72878e-06	7.97903		ENSG00000065970	ENSG00000065970.9	proteinoding	FOXJ2	-1.61611	5.97261	-8.86971	7.06658e-08	8.19527e-06	8.43415		0.0266923
ENSG00000198162	ENSG00000198162.12	proteinoding	MAN1A2	-1.58929	5.9827	-8.03723	2.86001e-07	7.60543e-06	6.99669		ENSG00000198162	ENSG00000198162.12	proteinoding	MAN1A2	-1.13278	5.9827	-5.86126	1.70085e-05	0.000357035	2.96027		-0.456513
ENSG00000141298	ENSG00000141298.19	proteinoding	SSH2	-1.58926	6.5503	-5.14083	7.54484e-05	0.000611645	1.3754		ENSG00000141298	ENSG00000141298.19	proteinoding	SSH2	-0.428715	6.5503	-1.42701	0.171233	0.249487	-5.90096		-1.16054
ENSG00000138032	ENSG00000138032.21	proteinoding	PPM1B	-1.58906	4.30531	-6.75811	2.92245e-06	4.47751e-05	4.75072		ENSG00000138032	ENSG00000138032.21	proteinoding	PPM1B	-0.948202	4.30531	-4.18211	0.000594812	0.00394808	-0.460402		-0.640853
ENSG00000012048	ENSG00000012048.230	proteinoding	BRCA1	-1.58795	6.61376	-8.46172	1.38695e-07	4.48876e-06	7.7123		ENSG00000012048	ENSG00000012048.230	proteinoding	BRCA1	-0.782714	6.61376	-4.20088	0.000570894	0.00387243	-0.552298		-0.805238
ENSG00000153147	ENSG00000153147.6	proteinoding	SMARCA5	-1.58777	6.9086	-10.462	6.12011e-09	5.42074e-07	10.8335		ENSG00000153147	ENSG00000153147.6	proteinoding	SMARCA5	-1.45916	6.9086	-9.68362	1.95331e-08	3.93282e-06	9.70199		-0.128614
ENSG00000089847	ENSG00000089847.12	proteinoding	ANKRD24	-1.58761	-0.455842	-1.88682	0.075943	0.147471	-4.26802		ENSG00000089847	ENSG00000089847.12	proteinoding	ANKRD24	0.508298	-0.455842	0.681477	0.504517	0.59548	-5.57932		-2.09591
ENSG00000226367	ENSG00000226367.6	lncRNA	ST7-AS2	-1.58757	-0.979644	-1.48007	0.15669	0.259363	-4.76158		ENSG00000226367	ENSG00000226367.6	lncRNA	ST7-AS2	4.15257	-0.979644	3.94149	0.00100795	0.0055558	-0.7438		-5.74014
ENSG00000132466	ENSG00000132466.190	proteinoding	ANKRD17	-1.58719	8.26679	-9.72101	1.84464e-08	1.1125e-06	9.73365		ENSG00000132466	ENSG00000132466.190	proteinoding	ANKRD17	-1.3305	8.26679	-8.14028	2.39411e-07	1.87707e-05	7.21988		-0.256692
ENSG00000101974	ENSG00000101974.14	proteinoding	ATP11C	-1.58655	5.3627	-8.79714	7.95524e-08	2.95228e-06	8.29532		ENSG00000101974	ENSG00000101974.14	proteinoding	ATP11C	-1.22433	5.3627	-6.99046	1.88483e-06	7.58476e-05	5.17922		-0.362216
ENSG00000242094	ENSG00000242094.1	lncRNA	FOXP1-IT1	-1.58654	-1.83483	-1.56117	0.136442	0.233341	-4.59374		ENSG00000242094	ENSG00000242094.1	lncRNA	FOXP1-IT1	2.91084	-1.83483	3.05993	0.00692922	0.0207458	-2.28448		-4.49738
ENSG00000196208	ENSG00000196208.14	proteinoding	GREB1	-1.58626	4.14075	-7.69321	5.23018e-07	1.20143e-05	6.47627		ENSG00000196208	ENSG00000196208.14	proteinoding	GREB1	-0.332841	4.14075	-1.70087	0.106724	0.170981	-5.31619		-1.25342
ENSG00000104885	ENSG00000104885.18	proteinoding	DOT1L	-1.58567	8.24077	-5.97427	1.35432e-05	0.00015155	3.0864		ENSG00000104885	ENSG00000104885.18	proteinoding	DOT1L	-0.622196	8.24077	-2.33372	0.031804	0.0655145	-4.42374		-0.963476
ENSG00000110841	ENSG00000110841.141	proteinoding	PPFIBP1	-1.58533	5.52461	-8.20052	2.15912e-07	6.2275e-06	7.28649		ENSG00000110841	ENSG00000110841.141	proteinoding	PPFIBP1	-1.05101	5.52461	-5.46022	3.86795e-05	0.00062097	2.16134		-0.534322
ENSG00000204946	ENSG00000204946.10	proteinoding	ZNF783	-1.58527	4.40628	-5.47021	3.78865e-05	0.000347831	2.18335		ENSG00000204946	ENSG00000204946.10	proteinoding	ZNF783	-0.386294	4.40628	-1.35616	0.192344	0.273981	-5.82514		-1.19898
ENSG00000179051	ENSG00000179051.14	proteinoding	RCC2	-1.5851	8.53881	-9.02934	5.45794e-08	2.27869e-06	8.64954		ENSG00000179051	ENSG00000179051.14	proteinoding	RCC2	-1.81472	8.53881	-10.3788	6.90772e-09	2.33759e-06	10.7232		0.229625
ENSG00000076201	ENSG00000076201.15	proteinoding	PTPN23	-1.58502	7.37944	-6.9587	2.00043e-06	3.31091e-05	5.01595		ENSG00000076201	ENSG00000076201.15	proteinoding	PTPN23	-1.63626	7.37944	-7.21876	1.23376e-06	5.53864e-05	5.57844		0.0512383
ENSG00000250848	ENSG00000250848.1	processedseudogene	AC021087.2	-1.5849	0.419773	-1.31843	0.204408	0.318464	-5.0314		ENSG00000250848	ENSG00000250848.1	processedseudogene	AC021087.2	1.25085	0.419773	1.55087	0.138885	0.211009	-4.94456		-2.83575
ENSG00000113300	ENSG00000113300.13	proteinoding	CNOT6	-1.58448	5.51625	-7.9429	3.3696e-07	8.60432e-06	6.84774		ENSG00000113300	ENSG00000113300.13	proteinoding	CNOT6	-1.03691	5.51625	-5.38353	4.53615e-05	0.000694988	1.99359		-0.547567
ENSG00000064999	ENSG00000064999.15	proteinoding	ANKS1A	-1.58424	6.59833	-8.29039	1.85234e-07	5.604e-06	7.42457		ENSG00000064999	ENSG00000064999.15	proteinoding	ANKS1A	-0.978026	6.59833	-5.21351	6.47399e-05	0.000870418	1.61231		-0.606213
ENSG00000067177	ENSG00000067177.15	proteinoding	PHKA1	-1.5836	5.68344	-7.45295	8.04677e-07	1.67723e-05	5.96564		ENSG00000067177	ENSG00000067177.15	proteinoding	PHKA1	-0.835118	5.68344	-4.02623	0.000836908	0.00490073	-0.907114		-0.748479
ENSG00000144671	ENSG00000144671.10	proteinoding	SLC22A14	-1.58312	-2.58062	-1.39351	0.180967	0.290201	-4.71538		ENSG00000144671	ENSG00000144671.10	proteinoding	SLC22A14	3.68121	-2.58062	3.99092	0.000904321	0.00513962	-0.693554		-5.26433
ENSG00000164151	ENSG00000164151.121	proteinoding	ICE1	-1.58286	8.2078	-8.03493	2.87141e-07	7.62363e-06	6.97715		ENSG00000164151	ENSG00000164151.121	proteinoding	ICE1	-0.666295	8.2078	-3.3726	0.00351192	0.0128956	-2.33214		-0.916564
ENSG00000101346	ENSG00000101346.14	proteinoding	POFUT1	-1.58251	6.71572	-9.64459	2.07393e-08	1.1902e-06	9.61766		ENSG00000101346	ENSG00000101346.14	proteinoding	POFUT1	-1.19348	6.71572	-7.35472	9.6179e-07	4.55237e-05	5.82854		-0.389033
ENSG00000257954	ENSG00000257954.1	processedseudogene	AC125611.2	-1.58246	1.60583	-1.67014	0.112736	0.201322	-4.79577		ENSG00000257954	ENSG00000257954.1	processedseudogene	AC125611.2	1.47	1.60583	2.08021	0.0525427	0.0970169	-4.27638		-3.05246
ENSG00000075856	ENSG00000075856.120	proteinoding	SART3	-1.58135	6.77628	-10.1989	8.99439e-09	6.98634e-07	10.4504		ENSG00000075856	ENSG00000075856.120	proteinoding	SART3	-1.24737	6.77628	-8.09603	2.58363e-07	1.92619e-05	7.14141		-0.333982
ENSG00000146247	ENSG00000146247.14	proteinoding	PHIP	-1.58057	7.19429	-7.35376	9.63474e-07	1.91093e-05	5.75482		ENSG00000146247	ENSG00000146247.14	proteinoding	PHIP	-0.650194	7.19429	-3.03616	0.00729371	0.0215699	-3.04575		-0.930375
ENSG00000168172	ENSG00000168172.9	proteinoding	HOOK3	-1.58043	5.75332	-6.90443	2.21527e-06	3.58826e-05	4.95269		ENSG00000168172	ENSG00000168172.9	proteinoding	HOOK3	-0.697651	5.75332	-3.19172	0.00520881	0.0168871	-2.70251		-0.882777
ENSG00000199218	ENSG00000199218.1	miscNA	RN7SKP184	-1.58016	-2.14288	-1.28867	0.214341	0.329857	-4.85836		ENSG00000199218	ENSG00000199218.1	miscNA	RN7SKP184	2.58272	-2.14288	2.43075	0.0261145	0.056107	-3.31469		-4.16288
ENSG00000125834	ENSG00000125834.13	proteinoding	STK35	-1.57937	6.22741	-7.00076	1.84887e-06	3.11251e-05	5.11104		ENSG00000125834	ENSG00000125834.13	proteinoding	STK35	-1.01845	6.22741	-4.60568	0.000236711	0.00210943	0.324349		-0.560914
ENSG00000077684	ENSG00000077684.16	proteinoding	JADE1	-1.57889	5.9585	-8.61625	1.07174e-07	3.72878e-06	7.9829		ENSG00000077684	ENSG00000077684.16	proteinoding	JADE1	-0.74988	5.9585	-4.16748	0.00061416	0.00403344	-0.611025		-0.829011
ENSG00000230894	ENSG00000230894.2	lncRNA	AL133284.1	-1.57852	-2.6813	-1.5377	0.142064	0.240836	-4.53445		ENSG00000230894	ENSG00000230894.2	lncRNA	AL133284.1	2.6341	-2.6813	3.22649	0.00482961	0.0160538	-2.00126		-4.21262
ENSG00000189339	ENSG00000189339.12	proteinoding	SLC35E2B	-1.57811	6.32338	-7.71846	5.00081e-07	1.15991e-05	6.42412		ENSG00000189339	ENSG00000189339.12	proteinoding	SLC35E2B	-0.46566	6.32338	-2.28168	0.0353128	0.0709486	-4.51443		-1.11245
ENSG00000270571	ENSG00000270571.2	lncRNA	AC007681.1	-1.57796	-0.788135	-1.69314	0.10821	0.194605	-4.49683		ENSG00000270571	ENSG00000270571.2	lncRNA	AC007681.1	1.46109	-0.788135	1.7718	0.0938938	0.154333	-4.37582		-3.03905
ENSG00000169282	ENSG00000169282.18	proteinoding	KCNAB1	-1.57769	1.821	-2.50036	0.0226372	0.0567288	-3.50228		ENSG00000169282	ENSG00000169282.18	proteinoding	KCNAB1	-0.885356	1.821	-1.89726	0.0744746	0.128484	-4.67333		-0.692339
ENSG00000165424	ENSG00000165424.7	proteinoding	ZCCHC24	-1.57764	5.86607	-7.1431	1.41868e-06	2.57241e-05	5.39668		ENSG00000165424	ENSG00000165424.7	proteinoding	ZCCHC24	-1.28931	5.86607	-6.13764	9.7717e-06	0.000245026	3.51217		-0.288328
ENSG00000129292	ENSG00000129292.21	proteinoding	PHF20L1	-1.57734	6.39423	-8.23689	2.02903e-07	5.9479e-06	7.33344		ENSG00000129292	ENSG00000129292.21	proteinoding	PHF20L1	-1.0045	6.39423	-5.32355	5.14069e-05	0.00075109	1.8464		-0.572842
ENSG00000212124	ENSG00000212124.2	proteinoding	TAS2R19	-1.57688	-1.62248	-1.25735	0.225202	0.342516	-4.96445		ENSG00000212124	ENSG00000212124.2	proteinoding	TAS2R19	2.70568	-1.62248	2.25147	0.0375116	0.0743731	-3.59391		-4.28256
ENSG00000139154	ENSG00000139154.161	proteinoding	AEBP2	-1.57677	5.76854	-5.99074	1.31027e-05	0.000148148	3.1564		ENSG00000139154	ENSG00000139154.161	proteinoding	AEBP2	-1.15848	5.76854	-4.5764	0.000252178	0.00220606	0.270156		-0.418295
ENSG00000261253	ENSG00000261253.2	lncRNA	AC137932.2	-1.57652	1.02364	-1.98152	0.0635188	0.128344	-4.34875		ENSG00000261253	ENSG00000261253.2	lncRNA	AC137932.2	2.03407	1.02364	2.46028	0.0245819	0.0535923	-3.41538		-3.61058
ENSG00000075240	ENSG00000075240.17	proteinoding	GRAMD4	-1.57587	6.51078	-8.45505	1.40254e-07	4.52172e-06	7.70255		ENSG00000075240	ENSG00000075240.17	proteinoding	GRAMD4	-0.52617	6.51078	-2.84204	0.0110564	0.029197	-3.43624		-1.0497
ENSG00000147548	ENSG00000147548.170	proteinoding	NSD3	-1.57532	7.05147	-7.10518	1.52197e-06	2.71548e-05	5.29482		ENSG00000147548	ENSG00000147548.170	proteinoding	NSD3	-0.79511	7.05147	-3.61244	0.00207644	0.00909906	-1.82777		-0.780207
ENSG00000107897	ENSG00000107897.20	proteinoding	ACBD5	-1.5749	5.03185	-9.57343	2.31439e-08	1.28406e-06	9.52921		ENSG00000107897	ENSG00000107897.20	proteinoding	ACBD5	-1.43396	5.03185	-8.86305	7.14362e-08	8.22747e-06	8.43315		-0.140938
ENSG00000243714	ENSG00000243714.2	miscNA	RN7SL696P	-1.57467	-2.38734	-1.3185	0.204387	0.318461	-4.79696		ENSG00000243714	ENSG00000243714.2	miscNA	RN7SL696P	2.48493	-2.38734	2.55519	0.0202108	0.0460403	-3.11801		-4.05959
ENSG00000259964	ENSG00000259964.70	lncRNA	THSD4-AS1	-1.57463	-1.79143	-1.38277	0.184182	0.294338	-4.74295		ENSG00000259964	ENSG00000259964.70	lncRNA	THSD4-AS1	3.699	-1.79143	4.12967	0.00066716	0.00423894	-0.4048		-5.27363
ENSG00000239627	ENSG00000239627.3	processedseudogene	RPL12P20	-1.57457	-1.8692	-1.1758	0.255472	0.37789	-5.00562		ENSG00000239627	ENSG00000239627.3	processedseudogene	RPL12P20	2.19849	-1.8692	1.81353	0.086991	0.145449	-4.22503		-3.77306
ENSG00000230826	ENSG00000230826.1	lncRNA	AL390774.2	-1.57413	-1.40811	-1.31963	0.204018	0.318093	-4.8513		ENSG00000230826	ENSG00000230826.1	lncRNA	AL390774.2	1.39537	-1.40811	1.52747	0.144572	0.217882	-4.68989		-2.9695
ENSG00000052795	ENSG00000052795.13	proteinoding	FNIP2	-1.5735	3.65295	-5.408	4.31091e-05	0.000389147	2.20494		ENSG00000052795	ENSG00000052795.13	proteinoding	FNIP2	-0.417458	3.65295	-1.86187	0.0795566	0.135529	-5.06743		-1.15605
ENSG00000169375	ENSG00000169375.16	proteinoding	SIN3A	-1.57209	7.47077	-6.81792	2.60862e-06	4.08284e-05	4.74769		ENSG00000169375	ENSG00000169375.16	proteinoding	SIN3A	-1.35262	7.47077	-5.88935	1.60696e-05	0.000343174	3.00648		-0.21947
ENSG00000163166	ENSG00000163166.15	proteinoding	IWS1	-1.57123	6.58309	-7.53429	6.94865e-07	1.49539e-05	6.09006		ENSG00000163166	ENSG00000163166.15	proteinoding	IWS1	-0.891054	6.58309	-4.31768	0.000442365	0.00323871	-0.300526		-0.680178
ENSG00000166987	ENSG00000166987.150	proteinoding	MBD6	-1.57085	7.35855	-6.77279	2.84193e-06	4.37421e-05	4.66226		ENSG00000166987	ENSG00000166987.150	proteinoding	MBD6	-1.68654	7.35855	-7.31092	1.04185e-06	4.81291e-05	5.74817		0.115695
ENSG00000188786	ENSG00000188786.10	proteinoding	MTF1	-1.57061	5.56953	-6.30806	6.97816e-06	8.92991e-05	3.80949		ENSG00000188786	ENSG00000188786.10	proteinoding	MTF1	-0.746437	5.56953	-3.17993	0.00534378	0.0171783	-2.72197		-0.824176
ENSG00000115762	ENSG00000115762.16	proteinoding	PLEKHB2	-1.57051	6.12991	-8.61033	1.08233e-07	3.74997e-06	7.96694		ENSG00000115762	ENSG00000115762.16	proteinoding	PLEKHB2	-1.02415	6.12991	-5.65878	2.56881e-05	0.000470901	2.54831		-0.546359
ENSG00000072518	ENSG00000072518.21	proteinoding	MARK2	-1.57027	7.46842	-8.35724	1.65385e-07	5.12417e-06	7.53106		ENSG00000072518	ENSG00000072518.21	proteinoding	MARK2	-1.40608	7.46842	-7.51656	7.17397e-07	3.80334e-05	6.121		-0.164193
ENSG00000070778	ENSG00000070778.13	proteinoding	PTPN21	-1.57017	4.79383	-6.2929	7.18909e-06	9.15075e-05	3.83874		ENSG00000070778	ENSG00000070778.13	proteinoding	PTPN21	-0.695537	4.79383	-3.09382	0.00643992	0.019611	-2.85458		-0.874632
ENSG00000175073	ENSG00000175073.8	proteinoding	VCPIP1	-1.56992	5.3307	-8.43301	1.45548e-07	4.62981e-06	7.69174		ENSG00000175073	ENSG00000175073.8	proteinoding	VCPIP1	-0.990094	5.3307	-5.43214	4.10005e-05	0.000648399	2.10857		-0.579826
ENSG00000162512	ENSG00000162512.16	proteinoding	SDC3	-1.56989	5.29228	-6.35396	6.37733e-06	8.32692e-05	3.9056		ENSG00000162512	ENSG00000162512.16	proteinoding	SDC3	-1.47734	5.29228	-6.30493	7.02121e-06	0.000192536	3.86211		-0.0925557
ENSG00000231827	ENSG00000231827.3	transcribednprocessedseudogene	AL513523.2	-1.56865	-1.80245	-1.30117	0.210125	0.324901	-4.87243		ENSG00000231827	ENSG00000231827.3	transcribednprocessedseudogene	AL513523.2	4.49871	-1.80245	4.32322	0.000437062	0.00321705	-0.103618		-6.06737
ENSG00000157617	ENSG00000157617.17	proteinoding	C2CD2	-1.5682	4.53105	-7.11052	1.50696e-06	2.70679e-05	5.41487		ENSG00000157617	ENSG00000157617.17	proteinoding	C2CD2	-0.543501	4.53105	-2.73464	0.013883	0.0345884	-3.55344		-1.0247
ENSG00000063438	ENSG00000063438.19	proteinoding	AHRR	-1.56792	4.43516	-4.57051	0.000255416	0.00164435	0.257274		ENSG00000063438	ENSG00000063438.19	proteinoding	AHRR	0.384681	4.43516	1.02955	0.317288	0.410625	-6.13253		-1.9526
ENSG00000227051	ENSG00000227051.7	proteinoding	C14orf132	-1.56757	3.92257	-4.99952	0.000101762	0.000783588	1.30974		ENSG00000227051	ENSG00000227051.7	proteinoding	C14orf132	-1.03449	3.92257	-4.04575	0.00080184	0.00478069	-0.764343		-0.533074
ENSG00000156052	ENSG00000156052.11	proteinoding	GNAQ	-1.56747	5.18577	-8.24894	1.98774e-07	5.86489e-06	7.39819		ENSG00000156052	ENSG00000156052.11	proteinoding	GNAQ	-1.21322	5.18577	-6.97167	1.95236e-06	7.73136e-05	5.14024		-0.354253
ENSG00000131381	ENSG00000131381.12	proteinoding	RBSN	-1.56715	6.07667	-7.65962	5.55223e-07	1.25991e-05	6.32352		ENSG00000131381	ENSG00000131381.12	proteinoding	RBSN	-0.695321	6.07667	-3.41505	0.00320056	0.0121283	-2.23042		-0.871829
ENSG00000126351	ENSG00000126351.13	proteinoding	THRA	-1.56685	6.61483	-6.39656	5.86764e-06	7.82235e-05	3.93575		ENSG00000126351	ENSG00000126351.13	proteinoding	THRA	-1.97248	6.61483	-8.1707	2.2723e-07	1.82894e-05	7.26873		0.405625
ENSG00000104728	ENSG00000104728.16	proteinoding	ARHGEF10	-1.56634	5.98327	-6.44335	5.3562e-06	7.25455e-05	4.04857		ENSG00000104728	ENSG00000104728.16	proteinoding	ARHGEF10	-0.659141	5.98327	-2.7855	0.0124672	0.0319427	-3.54192		-0.907201
ENSG00000137693	ENSG00000137693.14	proteinoding	YAP1	-1.56593	7.85083	-10.7961	3.79202e-09	4.22179e-07	11.3089		ENSG00000137693	ENSG00000137693.14	proteinoding	YAP1	-0.597111	7.85083	-4.11151	0.000694228	0.00435196	-0.745566		-0.968824
ENSG00000180447	ENSG00000180447.7	proteinoding	GAS1	-1.56525	5.76953	-6.17942	8.9942e-06	0.000109318	3.52046		ENSG00000180447	ENSG00000180447.7	proteinoding	GAS1	-0.602087	5.76953	-2.35454	0.0304938	0.0633798	-4.35235		-0.963159
ENSG00000140526	ENSG00000140526.18	proteinoding	ABHD2	-1.56515	5.74561	-11.0833	2.53522e-09	2.98156e-07	11.7102		ENSG00000140526	ENSG00000140526.18	proteinoding	ABHD2	-1.3222	5.74561	-9.52269	2.50355e-08	4.49563e-06	9.45981		-0.242952
ENSG00000125787	ENSG00000125787.11	proteinoding	GNRH2	-1.56422	-2.71247	-1.24776	0.22861	0.34641	-4.87068		ENSG00000125787	ENSG00000125787.11	proteinoding	GNRH2	3.13298	-2.71247	3.00196	0.00785129	0.0228068	-2.38374		-4.6972
ENSG00000151748	ENSG00000151748.15	proteinoding	SAV1	-1.56398	4.99396	-8.00595	3.01942e-07	7.92835e-06	6.98039		ENSG00000151748	ENSG00000151748.15	proteinoding	SAV1	-1.12463	4.99396	-6.07502	1.10693e-05	0.00026908	3.42484		-0.439351
ENSG00000250138	ENSG00000250138.4	unprocessedseudogene	AC139495.2	-1.56347	-0.932965	-1.57467	0.133294	0.229131	-4.64872		ENSG00000250138	ENSG00000250138.4	unprocessedseudogene	AC139495.2	3.29054	-0.932965	3.41245	0.00321881	0.0121698	-1.65487		-4.85402
ENSG00000140829	ENSG00000140829.12	proteinoding	DHX38	-1.56321	6.77059	-8.34217	1.69656e-07	5.22742e-06	7.50605		ENSG00000140829	ENSG00000140829.12	proteinoding	DHX38	-1.57999	6.77059	-8.44737	1.42076e-07	1.29324e-05	7.73738		0.0167823
ENSG00000054965	ENSG00000054965.11	proteinoding	FAM168A	-1.56271	6.6685	-6.85636	2.42556e-06	3.86148e-05	4.83124		ENSG00000054965	ENSG00000054965.11	proteinoding	FAM168A	-0.867859	6.6685	-3.87747	0.0011601	0.00609425	-1.25586		-0.694853
ENSG00000128567	ENSG00000128567.17	proteinoding	PODXL	-1.56227	8.37565	-8.3754	1.60387e-07	5.0442e-06	7.56334		ENSG00000128567	ENSG00000128567.17	proteinoding	PODXL	-1.64154	8.37565	-8.7255	8.94751e-08	9.51781e-06	8.19964		0.0792728
ENSG00000112499	ENSG00000112499.13	proteinoding	SLC22A2	-1.56205	2.31055	-4.73538	0.000178983	0.00124313	0.89241		ENSG00000112499	ENSG00000112499.13	proteinoding	SLC22A2	-1.34135	2.31055	-4.22471	0.000541913	0.00373922	-0.123216		-0.2207
ENSG00000227237	ENSG00000227237.1	lncRNA	AL672291.1	-1.56176	-2.29461	-1.09166	0.289831	0.415252	-5.00299		ENSG00000227237	ENSG00000227237.1	lncRNA	AL672291.1	2.0767	-2.29461	1.98685	0.062877	0.112041	-4.02352		-3.63846
ENSG00000019995	ENSG00000019995.6	proteinoding	ZRANB1	-1.56147	6.03573	-7.47064	7.79343e-07	1.63917e-05	5.99317		ENSG00000019995	ENSG00000019995.6	proteinoding	ZRANB1	-0.959848	6.03573	-4.77466	0.000164499	0.00165808	0.68777		-0.601624
ENSG00000101972	ENSG00000101972.19	proteinoding	STAG2	-1.56139	7.48897	-7.64194	5.73004e-07	1.29057e-05	6.27861		ENSG00000101972	ENSG00000101972.19	proteinoding	STAG2	-1.20732	7.48897	-5.93542	1.46438e-05	0.000322627	3.09951		-0.354075
ENSG00000203815	ENSG00000203815.2	proteinoding	AL358813.2	-1.56133	0.14137	-1.78164	0.0922257	0.172086	-4.45511		ENSG00000203815	ENSG00000203815.2	proteinoding	AL358813.2	1.07756	0.14137	1.5373	0.142161	0.215142	-4.85319		-2.63889
ENSG00000255455	ENSG00000255455.2	lncRNA	AP003486.1	-1.56118	1.5783	-2.04459	0.0562893	0.116926	-4.24975		ENSG00000255455	ENSG00000255455.2	lncRNA	AP003486.1	0.970227	1.5783	1.59499	0.128672	0.198841	-5.0074		-2.5314
ENSG00000262837	ENSG00000262837.1	lncRNA	AC027801.5	-1.56061	-2.25272	-1.311	0.206854	0.321167	-4.82186		ENSG00000262837	ENSG00000262837.1	lncRNA	AC027801.5	1.94102	-2.25272	1.92663	0.070477	0.123109	-4.06943		-3.50164
ENSG00000224886	ENSG00000224886.2	transcribedrocessedseudogene	AL132656.1	-1.56034	-0.90557	-1.83311	0.0839086	0.159799	-4.32631		ENSG00000224886	ENSG00000224886.2	transcribedrocessedseudogene	AL132656.1	2.31988	-0.90557	2.64534	0.0167494	0.0399086	-2.97555		-3.88023
ENSG00000112787	ENSG00000112787.130	proteinoding	FBRSL1	-1.56017	7.33729	-5.54029	3.27756e-05	0.000310643	2.1928		ENSG00000112787	ENSG00000112787.130	proteinoding	FBRSL1	-1.05219	7.33729	-3.75156	0.00152974	0.00742303	-1.52871		-0.507987
ENSG00000181192	ENSG00000181192.12	proteinoding	DHTKD1	-1.55976	5.84569	-10.4429	6.29226e-09	5.5296e-07	10.8116		ENSG00000181192	ENSG00000181192.12	proteinoding	DHTKD1	-0.854968	5.84569	-5.81414	1.87129e-05	0.000381104	2.87241		-0.704793
ENSG00000171475	ENSG00000171475.14	proteinoding	WIPF2	-1.55964	6.18159	-8.3019	1.81647e-07	5.50544e-06	7.45371		ENSG00000171475	ENSG00000171475.14	proteinoding	WIPF2	-1.65839	6.18159	-9.17445	4.32707e-08	5.84868e-06	8.91678		0.0987512
ENSG00000166783	ENSG00000166783.222	proteinoding	MARF1	-1.55894	6.17728	-6.60839	3.89197e-06	5.62736e-05	4.36		ENSG00000166783	ENSG00000166783.222	proteinoding	MARF1	-0.648809	6.17728	-2.78435	0.0124975	0.0320008	-3.54591		-0.910127
ENSG00000081923	ENSG00000081923.151	proteinoding	ATP8B1	-1.55831	1.20709	-3.50016	0.00265632	0.0105269	-1.54522		ENSG00000081923	ENSG00000081923.151	proteinoding	ATP8B1	0.118396	1.20709	0.265457	0.793769	0.845674	-6.01394		-1.6767
ENSG00000142511	ENSG00000142511.4	proteinoding	GPR32	-1.5583	-0.0311929	-1.02445	0.319621	0.447753	-5.29283		ENSG00000142511	ENSG00000142511.4	proteinoding	GPR32	4.42084	-0.0311929	3.35885	0.00361903	0.0131718	-1.72141		-5.97914
ENSG00000172831	ENSG00000172831.14	proteinoding	CES2	-1.55633	6.96016	-8.96252	6.07889e-08	2.48817e-06	8.53855		ENSG00000172831	ENSG00000172831.14	proteinoding	CES2	-1.84477	6.96016	-10.7145	4.25821e-09	1.69315e-06	11.1972		0.288446
ENSG00000172938	ENSG00000172938.3	proteinoding	MRGPRD	-1.55564	-2.4842	-1.18267	0.252809	0.375014	-4.93739		ENSG00000172938	ENSG00000172938.3	proteinoding	MRGPRD	3.16919	-2.4842	2.94032	0.00896255	0.0250125	-2.48327		-4.72483
ENSG00000121892	ENSG00000121892.15	proteinoding	PDS5A	-1.55431	7.60781	-9.29866	3.55412e-08	1.7254e-06	9.07594		ENSG00000121892	ENSG00000121892.15	proteinoding	PDS5A	-1.06193	7.60781	-6.36935	6.18815e-06	0.000176051	3.96419		-0.492382
ENSG00000188895	ENSG00000188895.12	proteinoding	MSL1	-1.55353	6.80547	-10.4394	6.32427e-09	5.5296e-07	10.8014		ENSG00000188895	ENSG00000188895.12	proteinoding	MSL1	-1.02144	6.80547	-6.921	2.14724e-06	8.29645e-05	5.02485		-0.532095
ENSG00000188158	ENSG00000188158.16	proteinoding	NHS	-1.55227	6.90929	-5.72271	2.25397e-05	0.000227853	2.57865		ENSG00000188158	ENSG00000188158.16	proteinoding	NHS	-0.4368	6.90929	-1.63087	0.120839	0.189132	-5.61459		-1.11547
ENSG00000100146	ENSG00000100146.18	proteinoding	SOX10	-1.55203	-1.24814	-1.21019	0.242348	0.362427	-4.99515		ENSG00000100146	ENSG00000100146.18	proteinoding	SOX10	1.89244	-1.24814	1.79897	0.0893474	0.148479	-4.31217		-3.44446
ENSG00000123908	ENSG00000123908.12	proteinoding	AGO2	-1.55081	8.50524	-9.18722	4.24003e-08	1.97238e-06	8.90053		ENSG00000123908	ENSG00000123908.12	proteinoding	AGO2	-0.931483	8.50524	-5.45893	3.87831e-05	0.000621572	2.13697		-0.619331
ENSG00000125633	ENSG00000125633.11	proteinoding	CCDC93	-1.55017	5.88266	-6.03652	1.19546e-05	0.000138351	3.24565		ENSG00000125633	ENSG00000125633.11	proteinoding	CCDC93	-0.264335	5.88266	-1.05653	0.305138	0.397831	-6.3181		-1.28584
ENSG00000035928	ENSG00000035928.16	proteinoding	RFC1	-1.5499	6.31296	-11.2384	2.04627e-09	2.67846e-07	11.9208		ENSG00000035928	ENSG00000035928.16	proteinoding	RFC1	-1.11752	6.31296	-8.11874	2.48451e-07	1.89458e-05	7.18452		-0.432378
ENSG00000182903	ENSG00000182903.16	proteinoding	ZNF721	-1.54986	4.71198	-4.72846	0.000181666	0.00125832	0.608154		ENSG00000182903	ENSG00000182903.16	proteinoding	ZNF721	-0.409829	4.71198	-1.32932	0.200866	0.283867	-5.91829		-1.14003
ENSG00000234981	ENSG00000234981.1	processedseudogene	AC244034.1	-1.54944	-2.42572	-1.53521	0.142669	0.241518	-4.58302		ENSG00000234981	ENSG00000234981.1	processedseudogene	AC244034.1	3.48619	-2.42572	3.93063	0.00103228	0.00563342	-0.817471		-5.03563
ENSG00000259411	ENSG00000259411.1	processedseudogene	HNRNPA1P45	-1.54928	-2.13682	-1.1803	0.253726	0.37614	-4.95664		ENSG00000259411	ENSG00000259411.1	processedseudogene	HNRNPA1P45	2.08321	-2.13682	1.91309	0.0722955	0.12549	-4.09768		-3.63249
ENSG00000133812	ENSG00000133812.16	proteinoding	SBF2	-1.54888	6.28522	-5.97783	1.34467e-05	0.000150812	3.11475		ENSG00000133812	ENSG00000133812.16	proteinoding	SBF2	-0.443893	6.28522	-1.76065	0.0958172	0.156892	-5.41075		-1.10499
ENSG00000242265	ENSG00000242265.6	proteinoding	PEG10	-1.54869	7.01544	-6.47834	5.00397e-06	6.86094e-05	4.09196		ENSG00000242265	ENSG00000242265.6	proteinoding	PEG10	-1.39368	7.01544	-5.88064	1.63549e-05	0.000346608	2.98816		-0.155005
ENSG00000140443	ENSG00000140443.15	proteinoding	IGF1R	-1.54826	9.3151	-6.33357	6.63736e-06	8.57261e-05	3.8201		ENSG00000140443	ENSG00000140443.15	proteinoding	IGF1R	-0.59009	9.3151	-2.40578	0.0274795	0.0583777	-4.27143		-0.958167
ENSG00000176681	ENSG00000176681.14	proteinoding	LRRC37A	-1.54577	-0.111822	-2.3719	0.0294397	0.0700546	-3.55081		ENSG00000176681	ENSG00000176681.14	proteinoding	LRRC37A	1.62029	-0.111822	2.43669	0.0257993	0.0556148	-3.36404		-3.16606
ENSG00000184524	ENSG00000184524.6	proteinoding	CEND1	-1.54495	-1.28142	-1.14908	0.266035	0.389615	-5.05788		ENSG00000184524	ENSG00000184524.6	proteinoding	CEND1	2.81164	-1.28142	2.4402	0.0256146	0.0553238	-3.31744		-4.35659
ENSG00000230266	ENSG00000230266.1	lncRNA	XXYLT1-AS2	-1.54477	-1.23117	-1.24014	0.231348	0.349702	-4.94337		ENSG00000230266	ENSG00000230266.1	lncRNA	XXYLT1-AS2	2.15758	-1.23117	2.26622	0.0364227	0.0726974	-3.62646		-3.70235
ENSG00000127334	ENSG00000127334.110	proteinoding	DYRK2	-1.54446	4.32977	-5.78721	1.97646e-05	0.000205237	2.85521		ENSG00000127334	ENSG00000127334.110	proteinoding	DYRK2	-1.09661	4.32977	-4.46466	0.000321282	0.00261594	0.126251		-0.447844
ENSG00000236936	ENSG00000236936.1	lncRNA	AL031005.1	-1.54432	-2.65819	-1.24997	0.227819	0.345462	-4.87767		ENSG00000236936	ENSG00000236936.1	lncRNA	AL031005.1	2.90788	-2.65819	2.76109	0.0131285	0.0331638	-2.78349		-4.4522
ENSG00000107263	ENSG00000107263.18	proteinoding	RAPGEF1	-1.54428	7.45647	-8.47276	1.36149e-07	4.42352e-06	7.72723		ENSG00000107263	ENSG00000107263.18	proteinoding	RAPGEF1	-0.865997	7.45647	-4.76126	0.000169301	0.00168093	0.653055		-0.678283
ENSG00000145715	ENSG00000145715.15	proteinoding	RASA1	-1.54396	4.32586	-5.98685	1.32055e-05	0.000148949	3.24816		ENSG00000145715	ENSG00000145715.15	proteinoding	RASA1	-0.568091	4.32586	-2.27858	0.0355328	0.0712789	-4.36764		-0.975865
ENSG00000168454	ENSG00000168454.12	proteinoding	TXNDC2	-1.54333	-0.116957	-2.01251	0.059868	0.122629	-4.07738		ENSG00000168454	ENSG00000168454.12	proteinoding	TXNDC2	-0.537735	-0.116957	-0.922255	0.368976	0.463824	-5.53258		-1.00559
ENSG00000272669	ENSG00000272669.1	lncRNA	AL021707.6	-1.54176	0.186993	-2.56591	0.019766	0.0509717	-3.23573		ENSG00000272669	ENSG00000272669.1	lncRNA	AL021707.6	0.489008	0.186993	0.840583	0.411956	0.506864	-5.52895		-2.03076
ENSG00000157985	ENSG00000157985.19	proteinoding	AGAP1	-1.54168	7.5445	-7.34404	9.80712e-07	1.93592e-05	5.73647		ENSG00000157985	ENSG00000157985.19	proteinoding	AGAP1	-0.684692	7.5445	-3.26082	0.00448193	0.0152751	-2.57345		-0.856992
ENSG00000230163	ENSG00000230163.1	lncRNA	AL122010.1	-1.54165	-0.569228	-1.84483	0.0821107	0.157109	-4.29282		ENSG00000230163	ENSG00000230163.1	lncRNA	AL122010.1	-2.47296	-0.569228	-3.77208	0.00146231	0.0071835	-0.94066		0.931318
ENSG00000261663	ENSG00000261663.1	lncRNA	AC009065.8	-1.54142	0.176523	-2.66275	0.0161495	0.0434855	-3.12977		ENSG00000261663	ENSG00000261663.1	lncRNA	AC009065.8	1.12503	0.176523	1.53947	0.141632	0.214476	-4.691		-2.66645
ENSG00000186591	ENSG00000186591.13	proteinoding	UBE2H	-1.54035	6.86011	-11.001	2.84274e-09	3.27405e-07	11.595		ENSG00000186591	ENSG00000186591.13	proteinoding	UBE2H	-1.14895	6.86011	-8.27138	1.91319e-07	1.60554e-05	7.44038		-0.391398
ENSG00000172869	ENSG00000172869.14	proteinoding	DMXL1	-1.53861	5.64308	-5.19956	6.66678e-05	0.000553906	1.53821		ENSG00000172869	ENSG00000172869.14	proteinoding	DMXL1	-0.480973	5.64308	-1.71166	0.10468	0.168287	-5.46574		-1.05764
ENSG00000225234	ENSG00000225234.1	lncRNA	TRAPPC12-AS1	-1.5381	0.335117	-1.959	0.0662953	0.132559	-4.24508		ENSG00000225234	ENSG00000225234.1	lncRNA	TRAPPC12-AS1	1.51865	0.335117	2.1325	0.0474532	0.089606	-3.93958		-3.05675
ENSG00000162408	ENSG00000162408.11	proteinoding	NOL9	-1.53737	6.54084	-11.3146	1.84357e-09	2.54898e-07	12.0239		ENSG00000162408	ENSG00000162408.11	proteinoding	NOL9	-0.909925	6.54084	-6.80136	2.69184e-06	9.70923e-05	4.79969		-0.627446
ENSG00000183943	ENSG00000183943.6	proteinoding	PRKX	-1.53732	6.06831	-8.58294	1.1327e-07	3.88421e-06	7.92901		ENSG00000183943	ENSG00000183943.6	proteinoding	PRKX	-0.903245	6.06831	-5.21317	6.47862e-05	0.000870418	1.6186		-0.634071
ENSG00000081913	ENSG00000081913.14	proteinoding	PHLPP1	-1.53704	4.29468	-5.86118	1.70112e-05	0.000181874	3.00986		ENSG00000081913	ENSG00000081913.14	proteinoding	PHLPP1	-0.115837	4.29468	-0.467631	0.645837	0.72192	-6.61753		-1.4212
ENSG00000197971	ENSG00000197971.161	proteinoding	MBP	-1.53613	4.70359	-4.88299	0.000130441	0.000960476	0.938615		ENSG00000197971	ENSG00000197971.161	proteinoding	MBP	-0.16386	4.70359	-0.548064	0.590593	0.672823	-6.63013		-1.37227
ENSG00000170832	ENSG00000170832.13	proteinoding	USP32	-1.53538	6.43657	-6.95215	2.02517e-06	3.34194e-05	5.01762		ENSG00000170832	ENSG00000170832.13	proteinoding	USP32	-0.761709	6.43657	-3.52345	0.00252412	0.0103825	-2.01489		-0.773672
ENSG00000131374	ENSG00000131374.14	proteinoding	TBC1D5	-1.53503	5.78911	-6.48956	4.89626e-06	6.73539e-05	4.1373		ENSG00000131374	ENSG00000131374.14	proteinoding	TBC1D5	-0.781512	5.78911	-3.32199	0.00392233	0.0138859	-2.41577		-0.753513
ENSG00000118193	ENSG00000118193.12	proteinoding	KIF14	-1.53476	6.2164	-5.88944	1.60667e-05	0.000173553	2.93125		ENSG00000118193	ENSG00000118193.12	proteinoding	KIF14	-0.495794	6.2164	-1.93313	0.0696191	0.121844	-5.12705		-1.03896
ENSG00000060982	ENSG00000060982.15	proteinoding	BCAT1	-1.53452	4.78793	-3.86283	0.001198	0.00557288	-1.21205		ENSG00000060982	ENSG00000060982.15	proteinoding	BCAT1	-1.22064	4.78793	-3.69976	0.00171413	0.00801842	-1.59871		-0.313879
ENSG00000173852	ENSG00000173852.15	proteinoding	DPY19L1	-1.53428	5.2839	-6.42608	5.53941e-06	7.43038e-05	4.03965		ENSG00000173852	ENSG00000173852.15	proteinoding	DPY19L1	-1.10551	5.2839	-4.73346	0.000179724	0.00176503	0.638715		-0.428765
ENSG00000158545	ENSG00000158545.16	proteinoding	ZC3H18	-1.53357	7.69714	-6.0942	1.06541e-05	0.000126092	3.32776		ENSG00000158545	ENSG00000158545.16	proteinoding	ZC3H18	-1.9191	7.69714	-7.68156	5.33962e-07	3.12883e-05	6.41591		0.385534
ENSG00000213221	ENSG00000213221.5	proteinoding	DNLZ	-1.53317	0.473686	-1.52323	0.145624	0.245301	-4.85756		ENSG00000213221	ENSG00000213221.5	proteinoding	DNLZ	2.80338	0.473686	3.1283	0.00597687	0.0185942	-2.16578		-4.33655
ENSG00000177125	ENSG00000177125.5	proteinoding	ZBTB34	-1.53299	4.79821	-6.2357	8.04682e-06	0.000100285	3.72063		ENSG00000177125	ENSG00000177125.5	proteinoding	ZBTB34	-0.517317	4.79821	-2.28585	0.0350189	0.0704767	-4.43504		-1.01568
ENSG00000153885	ENSG00000153885.14	proteinoding	KCTD15	-1.53192	6.22723	-9.78431	1.67482e-08	1.03976e-06	9.83522		ENSG00000153885	ENSG00000153885.14	proteinoding	KCTD15	-0.847704	6.22723	-5.49663	3.58703e-05	0.000592171	2.21058		-0.684218
ENSG00000204745	ENSG00000204745.4	unprocessedseudogene	AC083899.1	-1.53022	1.27301	-4.32675	0.000433707	0.00249583	0.119474		ENSG00000204745	ENSG00000204745.4	unprocessedseudogene	AC083899.1	-0.528615	1.27301	-1.38307	0.184091	0.264412	-5.13537		-1.0016
ENSG00000058673	ENSG00000058673.17	proteinoding	ZC3H11A	-1.52969	7.83154	-5.47622	3.74178e-05	0.000344665	2.05958		ENSG00000058673	ENSG00000058673.17	proteinoding	ZC3H11A	-0.428985	7.83154	-1.53335	0.143126	0.216229	-5.75243		-1.10071
ENSG00000113368	ENSG00000113368.12	proteinoding	LMNB1	-1.52938	7.40985	-9.71518	1.86115e-08	1.1125e-06	9.72358		ENSG00000113368	ENSG00000113368.12	proteinoding	LMNB1	-1.13222	7.40985	-7.22335	1.22338e-06	5.52172e-05	5.58728		-0.397156
ENSG00000182264	ENSG00000182264.9	proteinoding	IZUMO1	-1.52932	-2.74768	-1.01929	0.321997	0.450137	-5.10598		ENSG00000182264	ENSG00000182264.9	proteinoding	IZUMO1	2.90833	-2.74768	2.19392	0.0420533	0.0812798	-3.67068		-4.43765
ENSG00000262708	ENSG00000262708.1	processedseudogene	AC027455.1	-1.52932	-2.33302	-1.2277	0.23587	0.355085	-4.91079		ENSG00000262708	ENSG00000262708.1	processedseudogene	AC027455.1	3.14289	-2.33302	2.98111	0.00821126	0.0235009	-2.4157		-4.67221
ENSG00000113658	ENSG00000113658.18	proteinoding	SMAD5	-1.52913	5.65401	-8.01166	2.98966e-07	7.87497e-06	6.96289		ENSG00000113658	ENSG00000113658.18	proteinoding	SMAD5	-0.912977	5.65401	-4.92222	0.000119964	0.00133471	1.01997		-0.616157
ENSG00000116641	ENSG00000116641.180	proteinoding	DOCK7	-1.52907	5.11812	-6.20701	8.51604e-06	0.000105347	3.62379		ENSG00000116641	ENSG00000116641.180	proteinoding	DOCK7	-0.916227	5.11812	-3.85974	0.00120616	0.00626722	-1.23417		-0.612839
ENSG00000189079	ENSG00000189079.17	proteinoding	ARID2	-1.52894	7.75809	-5.40342	4.35223e-05	0.000392241	1.90674		ENSG00000189079	ENSG00000189079.17	proteinoding	ARID2	-0.659194	7.75809	-2.32151	0.0325973	0.0667945	-4.45032		-0.869744
ENSG00000153107	ENSG00000153107.13	proteinoding	ANAPC1	-1.52841	6.89673	-6.58978	4.03391e-06	5.78748e-05	4.31108		ENSG00000153107	ENSG00000153107.13	proteinoding	ANAPC1	-0.97745	6.89673	-4.25182	0.000510745	0.0035823	-0.446048		-0.550957
ENSG00000180901	ENSG00000180901.11	proteinoding	KCTD2	-1.52786	4.63557	-9.23525	3.92882e-08	1.85343e-06	9.01211		ENSG00000180901	ENSG00000180901.11	proteinoding	KCTD2	-1.17315	4.63557	-7.10695	1.51699e-06	6.42989e-05	5.43104		-0.354712
ENSG00000169992	ENSG00000169992.10	proteinoding	NLGN2	-1.52764	7.18604	-6.51291	4.67962e-06	6.51519e-05	4.1589		ENSG00000169992	ENSG00000169992.10	proteinoding	NLGN2	-1.3112	7.18604	-5.62977	2.72624e-05	0.00048811	2.47639		-0.216436
ENSG00000005483	ENSG00000005483.210	proteinoding	KMT2E	-1.52742	7.32471	-4.96533	0.000109436	0.000832993	0.982645		ENSG00000005483	ENSG00000005483.210	proteinoding	KMT2E	-1.13182	7.32471	-3.70194	0.00170595	0.00799194	-1.63428		-0.395599
ENSG00000172661	ENSG00000172661.19	proteinoding	WASHC2C	-1.52705	5.59018	-9.38486	3.10373e-08	1.56577e-06	9.23367		ENSG00000172661	ENSG00000172661.19	proteinoding	WASHC2C	-1.09774	5.59018	-7.13309	1.44521e-06	6.2526e-05	5.43273		-0.429313
ENSG00000259635	ENSG00000259635.1	lncRNA	AC100830.1	-1.5267	-1.14584	-0.982595	0.33924	0.467436	-5.15075		ENSG00000259635	ENSG00000259635.1	lncRNA	AC100830.1	1.16164	-1.14584	1.21995	0.238722	0.326962	-5.19099		-2.68834
ENSG00000133816	ENSG00000133816.170	proteinoding	MICAL2	-1.52586	2.95236	-4.69925	0.000193449	0.00132565	0.778378		ENSG00000133816	ENSG00000133816.170	proteinoding	MICAL2	-0.918763	2.95236	-3.30863	0.00403838	0.0141682	-2.16083		-0.607093
ENSG00000225465	ENSG00000225465.6	antisense	RFPL1S	-1.52536	1.16531	-2.70279	0.0148468	0.0405993	-3.1322		ENSG00000225465	ENSG00000225465.6	antisense	RFPL1S	0.253089	1.16531	0.420736	0.679086	0.751756	-5.9212		-1.77845
ENSG00000154359	ENSG00000154359.13	proteinoding	LONRF1	-1.52503	3.87121	-6.3563	6.3482e-06	8.30187e-05	4.00819		ENSG00000154359	ENSG00000154359.13	proteinoding	LONRF1	-0.708088	3.87121	-2.95917	0.00860735	0.0242593	-2.96905		-0.816943
ENSG00000160712	ENSG00000160712.13	proteinoding	IL6R	-1.52498	5.37048	-9.90527	1.39434e-08	9.27707e-07	10.0314		ENSG00000160712	ENSG00000160712.13	proteinoding	IL6R	-0.659671	5.37048	-4.56404	0.000259016	0.00224939	0.261261		-0.865309
ENSG00000177565	ENSG00000177565.18	proteinoding	TBL1XR1	-1.52479	7.62697	-8.60057	1.10001e-07	3.80334e-06	7.9417		ENSG00000177565	ENSG00000177565.18	proteinoding	TBL1XR1	-0.825091	7.62697	-4.66516	0.000208193	0.00193911	0.446656		-0.699703
ENSG00000177034	ENSG00000177034.17	proteinoding	MTX3	-1.52477	3.67816	-4.52549	0.000281566	0.00176773	0.275702		ENSG00000177034	ENSG00000177034.17	proteinoding	MTX3	-0.221167	3.67816	-0.645712	0.52687	0.615898	-6.36829		-1.30361
ENSG00000118276	ENSG00000118276.11	proteinoding	B4GALT6	-1.52434	3.04322	-6.05981	1.14106e-05	0.000133163	3.50868		ENSG00000118276	ENSG00000118276.11	proteinoding	B4GALT6	-1.12442	3.04322	-4.82087	0.000148981	0.00154608	1.03305		-0.399921
ENSG00000129493	ENSG00000129493.15	proteinoding	HEATR5A	-1.52375	5.31672	-7.74081	4.80663e-07	1.1274e-05	6.48244		ENSG00000129493	ENSG00000129493.15	proteinoding	HEATR5A	-0.628184	5.31672	-3.04256	0.00719377	0.021331	-2.94274		-0.895566
ENSG00000095637	ENSG00000095637.221	proteinoding	SORBS1	-1.52283	4.24492	-6.43521	5.44171e-06	7.32875e-05	4.11586		ENSG00000095637	ENSG00000095637.221	proteinoding	SORBS1	-0.86418	4.24492	-3.49991	0.00265777	0.0107365	-1.88078		-0.658654
ENSG00000234415	ENSG00000234415.1	processedseudogene	RPL5P7	-1.52257	-2.53989	-1.4589	0.162365	0.267038	-4.64271		ENSG00000234415	ENSG00000234415.1	processedseudogene	RPL5P7	4.60699	-2.53989	5.53609	3.30609e-05	0.000557798	1.81696		-6.12956
ENSG00000103257	ENSG00000103257.9	proteinoding	SLC7A5	-1.52208	11.3184	-7.50368	7.34232e-07	1.56001e-05	6.07672		ENSG00000103257	ENSG00000103257.9	proteinoding	SLC7A5	-1.02222	11.3184	-5.16851	7.11715e-05	0.000929818	1.5661		-0.499862
ENSG00000131503	ENSG00000131503.21	proteinoding	ANKHD1	-1.52198	2.44292	-3.06587	0.00684092	0.0220207	-2.57494		ENSG00000131503	ENSG00000131503.21	proteinoding	ANKHD1	-0.139226	2.44292	-0.302589	0.765781	0.823103	-6.31067		-1.38275
ENSG00000165934	ENSG00000165934.13	proteinoding	CPSF2	-1.52101	6.33054	-10.2853	7.91984e-09	6.45178e-07	10.5792		ENSG00000165934	ENSG00000165934.13	proteinoding	CPSF2	-1.18841	6.33054	-8.1004	2.56426e-07	1.92032e-05	7.15189		-0.332609
ENSG00000035862	ENSG00000035862.12	proteinoding	TIMP2	-1.52035	7.58615	-7.40868	8.7189e-07	1.78421e-05	5.8549		ENSG00000035862	ENSG00000035862.12	proteinoding	TIMP2	-1.80193	7.58615	-8.81417	7.73664e-08	8.72986e-06	8.34043		0.281584
ENSG00000108510	ENSG00000108510.10	proteinoding	MED13	-1.5202	6.77882	-5.49119	3.62761e-05	0.0003364	2.09667		ENSG00000108510	ENSG00000108510.10	proteinoding	MED13	-0.522441	6.77882	-1.9025	0.0737461	0.127372	-5.18813		-0.997757
ENSG00000177663	ENSG00000177663.14	proteinoding	IL17RA	-1.51985	5.84623	-6.58789	4.04866e-06	5.80053e-05	4.33401		ENSG00000177663	ENSG00000177663.14	proteinoding	IL17RA	-1.01214	5.84623	-4.51697	0.000286815	0.00241544	0.14318		-0.507702
ENSG00000075539	ENSG00000075539.15	proteinoding	FRYL	-1.51923	5.33416	-4.26194	0.00049958	0.0027931	-0.432629		ENSG00000075539	ENSG00000075539.15	proteinoding	FRYL	-0.480324	5.33416	-1.47782	0.157285	0.23288	-5.79703		-1.03891
ENSG00000165240	ENSG00000165240.20	proteinoding	ATP7A	-1.51896	4.69246	-5.43406	4.08367e-05	0.000372053	2.08081		ENSG00000165240	ENSG00000165240.20	proteinoding	ATP7A	-1.01178	4.69246	-3.72734	0.00161334	0.00770233	-1.4771		-0.507188
ENSG00000115183	ENSG00000115183.15	proteinoding	TANC1	-1.51886	7.55365	-5.9471	1.43037e-05	0.000157776	3.02902		ENSG00000115183	ENSG00000115183.15	proteinoding	TANC1	-0.307735	7.55365	-1.20315	0.244995	0.334021	-6.17931		-1.21113
ENSG00000130024	ENSG00000130024.15	proteinoding	PHF10	-1.51773	6.38181	-6.69928	3.26944e-06	4.90563e-05	4.53287		ENSG00000130024	ENSG00000130024.15	proteinoding	PHF10	-0.971198	6.38181	-4.3652	0.000398854	0.0030318	-0.196338		-0.546534
ENSG00000170681	ENSG00000170681.7	proteinoding	CAVIN4	-1.51722	-0.378042	-1.99214	0.0622459	0.126384	-4.07145		ENSG00000170681	ENSG00000170681.7	proteinoding	CAVIN4	-1.06139	-0.378042	-1.91767	0.0716762	0.124661	-4.29359		-0.455823
ENSG00000111676	ENSG00000111676.15	proteinoding	ATN1	-1.51628	9.05246	-6.86109	2.40399e-06	3.8314e-05	4.8429		ENSG00000111676	ENSG00000111676.15	proteinoding	ATN1	-2.08852	9.05246	-9.48241	2.66521e-08	4.58856e-06	9.39754		0.572239
ENSG00000120215	ENSG00000120215.10	proteinoding	MLANA	-1.51612	-0.699075	-1.5603	0.136647	0.233597	-4.62071		ENSG00000120215	ENSG00000120215.10	proteinoding	MLANA	1.59505	-0.699075	2.25399	0.0373236	0.0741234	-3.70123		-3.11117
ENSG00000101665	ENSG00000101665.9	proteinoding	SMAD7	-1.51533	2.92555	-5.06649	8.82869e-05	0.000695796	1.4626		ENSG00000101665	ENSG00000101665.9	proteinoding	SMAD7	-0.231375	2.92555	-0.643044	0.528559	0.61737	-6.14092		-1.28396
ENSG00000262514	ENSG00000262514.1	lncRNA	AC020978.6	-1.51397	-2.48142	-1.22638	0.236353	0.35553	-4.91675		ENSG00000262514	ENSG00000262514.1	lncRNA	AC020978.6	2.92176	-2.48142	2.71353	0.014515	0.0358342	-2.861		-4.43574
ENSG00000271959	ENSG00000271959.1	lncRNA	AC100803.4	-1.51386	-1.67009	-1.12453	0.276026	0.400421	-5.06028		ENSG00000271959	ENSG00000271959.1	lncRNA	AC100803.4	5.63584	-1.67009	4.88474	0.000129956	0.00141427	0.851052		-7.1497
ENSG00000139946	ENSG00000139946.10	proteinoding	PELI2	-1.51358	4.45137	-4.87384	0.000133018	0.000976012	0.995598		ENSG00000139946	ENSG00000139946.10	proteinoding	PELI2	-0.370151	4.45137	-1.43186	0.169858	0.247915	-5.79732		-1.14343
ENSG00000154310	ENSG00000154310.17	proteinoding	TNIK	-1.51197	3.61973	-2.84444	0.0109999	0.0320098	-3.04088		ENSG00000154310	ENSG00000154310.17	proteinoding	TNIK	-1.08662	3.61973	-3.40738	0.00325471	0.0122667	-2.18067		-0.425341
ENSG00000165646	ENSG00000165646.14	proteinoding	SLC18A2	-1.51192	2.77892	-3.35698	0.00363382	0.0134825	-2.04283		ENSG00000165646	ENSG00000165646.14	proteinoding	SLC18A2	-0.77577	2.77892	-1.87224	0.0780357	0.133401	-4.80908		-0.736149
ENSG00000134871	ENSG00000134871.190	proteinoding	COL4A2	-1.51184	8.22805	-5.7183	2.27434e-05	0.000229375	2.56217		ENSG00000134871	ENSG00000134871.190	proteinoding	COL4A2	-1.46736	8.22805	-5.51069	3.48421e-05	0.000581282	2.23998		-0.04448
ENSG00000153207	ENSG00000153207.16	proteinoding	AHCTF1	-1.51165	7.53558	-5.8324	1.80324e-05	0.000190449	2.79528		ENSG00000153207	ENSG00000153207.16	proteinoding	AHCTF1	-0.734876	7.53558	-2.83826	0.0111457	0.0294003	-3.44956		-0.776772
ENSG00000260855	ENSG00000260855.1	lncRNA	AL591848.3	-1.51136	-0.923392	-1.3436	0.196296	0.309055	-4.92595		ENSG00000260855	ENSG00000260855.1	lncRNA	AL591848.3	2.92768	-0.923392	2.73727	0.0138063	0.0344332	-2.82336		-4.43904
ENSG00000138095	ENSG00000138095.19	proteinoding	LRPPRC	-1.51132	8.15987	-7.07774	1.6016e-06	2.80127e-05	5.24356		ENSG00000138095	ENSG00000138095.19	proteinoding	LRPPRC	-0.765811	8.15987	-3.59056	0.00217858	0.00940356	-1.86913		-0.745505
ENSG00000182324	ENSG00000182324.7	proteinoding	KCNJ14	-1.51115	1.47767	-1.63848	0.119232	0.2104	-4.79124		ENSG00000182324	ENSG00000182324.7	proteinoding	KCNJ14	1.16224	1.47767	1.84556	0.0819998	0.138828	-4.67908		-2.67339
ENSG00000067596	ENSG00000067596.12	proteinoding	DHX8	-1.5109	7.11041	-11.1784	2.22262e-09	2.81195e-07	11.8385		ENSG00000067596	ENSG00000067596.12	proteinoding	DHX8	-1.16488	7.11041	-8.67009	9.80342e-08	1.02323e-05	8.10515		-0.346021
ENSG00000060069	ENSG00000060069.17	proteinoding	CTDP1	-1.51067	5.01314	-6.17974	8.98855e-06	0.000109318	3.58122		ENSG00000060069	ENSG00000060069.17	proteinoding	CTDP1	-0.951984	5.01314	-4.11832	0.000683941	0.00430702	-0.676235		-0.558689
ENSG00000137145	ENSG00000137145.20	proteinoding	DENND4C	-1.51052	5.32656	-5.60535	2.86651e-05	0.000277994	2.40925		ENSG00000137145	ENSG00000137145.20	proteinoding	DENND4C	-0.444096	5.32656	-1.762	0.0955827	0.156555	-5.37005		-1.06642
ENSG00000116580	ENSG00000116580.18	proteinoding	GON4L	-1.50954	7.24264	-5.38154	4.55494e-05	0.000406531	1.86346		ENSG00000116580	ENSG00000116580.18	proteinoding	GON4L	-0.506823	7.24264	-1.81459	0.0868231	0.1453	-5.33191		-1.00272
ENSG00000160818	ENSG00000160818.17	proteinoding	GPATCH4	-1.50851	6.12687	-5.10222	8.18586e-05	0.000655654	1.29551		ENSG00000160818	ENSG00000160818.17	proteinoding	GPATCH4	-1.93607	6.12687	-6.73896	3.031e-06	0.000103725	4.68225		0.427561
ENSG00000106608	ENSG00000106608.17	proteinoding	URGCP	-1.50844	5.69528	-8.35735	1.65353e-07	5.12417e-06	7.55034		ENSG00000106608	ENSG00000106608.17	proteinoding	URGCP	-0.918556	5.69528	-5.1141	7.98291e-05	0.00099742	1.4316		-0.589887
ENSG00000182963	ENSG00000182963.11	proteinoding	GJC1	-1.50778	5.06378	-5.22447	6.32662e-05	0.000531194	1.62536		ENSG00000182963	ENSG00000182963.11	proteinoding	GJC1	-0.433178	5.06378	-1.5765	0.132872	0.203856	-5.61897		-1.0746
ENSG00000198815	ENSG00000198815.90	proteinoding	FOXJ3	-1.50773	6.59176	-5.51231	3.47257e-05	0.000324522	2.14951		ENSG00000198815	ENSG00000198815.90	proteinoding	FOXJ3	-1.53494	6.59176	-5.75638	2.10443e-05	0.000409127	2.73556		0.027216
ENSG00000231419	ENSG00000231419.6	lncRNA	LINC00689	-1.50663	5.45357	-5.05676	9.01257e-05	0.000705956	1.22288		ENSG00000231419	ENSG00000231419.6	lncRNA	LINC00689	-0.622327	5.45357	-2.09259	0.0512951	0.0951915	-4.80919		-0.8843
ENSG00000184634	ENSG00000184634.16	proteinoding	MED12	-1.50659	8.0255	-10.0215	1.17095e-08	8.21636e-07	10.187		ENSG00000184634	ENSG00000184634.16	proteinoding	MED12	-1.4112	8.0255	-9.39425	3.05842e-08	4.96521e-06	9.2602		-0.095392
ENSG00000101868	ENSG00000101868.13	proteinoding	POLA1	-1.50479	7.58576	-9.19438	4.19202e-08	1.9555e-06	8.91058		ENSG00000101868	ENSG00000101868.13	proteinoding	POLA1	-0.895199	7.58576	-5.48526	3.6724e-05	0.000599502	2.17962		-0.609588
ENSG00000215184	ENSG00000215184.2	processedseudogene	RPS12P16	-1.50445	-1.93136	-1.36064	0.190951	0.302435	-4.76534		ENSG00000215184	ENSG00000215184.2	processedseudogene	RPS12P16	1.29297	-1.93136	1.56305	0.136	0.207738	-4.61818		-2.79742
ENSG00000100599	ENSG00000100599.160	proteinoding	RIN3	-1.50417	3.49336	-4.75061	0.000173218	0.00120882	0.85799		ENSG00000100599	ENSG00000100599.160	proteinoding	RIN3	-1.0893	3.49336	-4.52734	0.000280436	0.00238456	0.305013		-0.414868
ENSG00000181827	ENSG00000181827.15	proteinoding	RFX7	-1.50375	6.30963	-4.60886	0.000235091	0.00154385	0.231712		ENSG00000181827	ENSG00000181827.15	proteinoding	RFX7	-0.81254	6.30963	-2.53445	0.0210983	0.0475499	-4.04553		-0.691207
ENSG00000228794	ENSG00000228794.10	lncRNA	LINC01128	-1.50346	4.16794	-4.94115	0.00011522	0.000867527	1.14863		ENSG00000228794	ENSG00000228794.10	lncRNA	LINC01128	-0.905304	4.16794	-3.48738	0.00273177	0.0109349	-1.97333		-0.598152
ENSG00000198517	ENSG00000198517.10	proteinoding	MAFK	-1.50234	5.58442	-10.4817	5.94788e-09	5.3403e-07	10.869		ENSG00000198517	ENSG00000198517.10	proteinoding	MAFK	-0.880395	5.58442	-6.23438	8.0678e-06	0.000214201	3.72361		-0.62195
ENSG00000196199	ENSG00000196199.14	proteinoding	MPHOSPH8	-1.50173	5.08144	-5.83073	1.80936e-05	0.00019088	2.86324		ENSG00000196199	ENSG00000196199.14	proteinoding	MPHOSPH8	-1.34167	5.08144	-5.37148	4.65149e-05	0.000707467	1.99276		-0.160061
ENSG00000104205	ENSG00000104205.16	proteinoding	SGK3	-1.50094	1.22958	-4.20565	0.000564968	0.00307528	-0.120942		ENSG00000104205	ENSG00000104205.16	proteinoding	SGK3	-0.64132	1.22958	-1.71294	0.10444	0.167997	-4.69518		-0.859621
ENSG00000198793	ENSG00000198793.13	proteinoding	MTOR	-1.50071	8.23883	-9.86212	1.48828e-08	9.78517e-07	9.94784		ENSG00000198793	ENSG00000198793.13	proteinoding	MTOR	-0.612128	8.23883	-3.99998	0.000886524	0.00508237	-0.981434		-0.888577
ENSG00000151693	ENSG00000151693.11	proteinoding	ASAP2	-1.50052	6.67468	-9.32138	3.42916e-08	1.67447e-06	9.11711		ENSG00000151693	ENSG00000151693.11	proteinoding	ASAP2	-0.944648	6.67468	-5.97974	1.33954e-05	0.000304772	3.18976		-0.555877
ENSG00000126217	ENSG00000126217.21	proteinoding	MCF2L	-1.50029	7.05975	-7.53603	6.92687e-07	1.49263e-05	6.08916		ENSG00000126217	ENSG00000126217.21	proteinoding	MCF2L	-0.250963	7.05975	-1.2643	0.222754	0.309129	-6.1077		-1.24932
ENSG00000115808	ENSG00000115808.12	proteinoding	STRN	-1.50028	5.83146	-7.80686	4.27727e-07	1.03074e-05	6.60024		ENSG00000115808	ENSG00000115808.12	proteinoding	STRN	-1.43762	5.83146	-7.79166	4.39344e-07	2.72543e-05	6.61723		-0.062663
ENSG00000110987	ENSG00000110987.9	proteinoding	BCL7A	-1.50013	4.9521	-6.9839	1.90814e-06	3.19939e-05	5.14893		ENSG00000110987	ENSG00000110987.9	proteinoding	BCL7A	-1.11351	4.9521	-5.67605	2.47952e-05	0.000460088	2.61391		-0.386614
ENSG00000021574	ENSG00000021574.13	proteinoding	SPAST	-1.5001	3.89237	-7.68742	5.28427e-07	1.21053e-05	6.47232		ENSG00000021574	ENSG00000021574.13	proteinoding	SPAST	-0.649023	3.89237	-3.40958	0.00323914	0.0122218	-2.04647		-0.851077
ENSG00000173011	ENSG00000173011.12	proteinoding	TADA2B	-1.49899	4.75392	-6.89104	2.27189e-06	3.66021e-05	4.98801		ENSG00000173011	ENSG00000173011.12	proteinoding	TADA2B	-0.763561	4.75392	-3.84803	0.00123759	0.00639671	-1.24536		-0.73543
ENSG00000151779	ENSG00000151779.13	proteinoding	NBAS	-1.49807	5.66899	-7.48324	7.61802e-07	1.60836e-05	6.0195		ENSG00000151779	ENSG00000151779.13	proteinoding	NBAS	-0.514025	5.66899	-2.5913	0.0187498	0.0434831	-3.90088		-0.984042
ENSG00000143458	ENSG00000143458.12	proteinoding	GABPB2	-1.4974	4.43635	-3.39763	0.0033249	0.012534	-2.20881		ENSG00000143458	ENSG00000143458.12	proteinoding	GABPB2	0.376501	4.43635	0.900041	0.380356	0.475242	-6.31997		-1.8739
ENSG00000142178	ENSG00000142178.9	proteinoding	SIK1	-1.4947	10.0233	-6.64889	3.60067e-06	5.29324e-05	4.45036		ENSG00000142178	ENSG00000142178.9	proteinoding	SIK1	-0.724401	10.0233	-3.23289	0.00476283	0.0159365	-2.59737		-0.770301
ENSG00000166750	ENSG00000166750.10	proteinoding	SLFN5	-1.49451	5.43286	-5.28772	5.54075e-05	0.00047598	1.725		ENSG00000166750	ENSG00000166750.10	proteinoding	SLFN5	-0.265987	5.43286	-0.961765	0.349311	0.443713	-6.37911		-1.22852
ENSG00000237336	ENSG00000237336.1	lncRNA	AL445489.1	-1.49398	-2.12563	-1.21722	0.239732	0.359285	-4.93634		ENSG00000237336	ENSG00000237336.1	lncRNA	AL445489.1	3.13308	-2.12563	2.9605	0.00858279	0.0242116	-2.4496		-4.62706
ENSG00000166348	ENSG00000166348.18	proteinoding	USP54	-1.4931	6.2724	-7.08354	1.5844e-06	2.78229e-05	5.27043		ENSG00000166348	ENSG00000166348.18	proteinoding	USP54	-0.571951	6.2724	-2.78331	0.0125253	0.0320436	-3.5543		-0.921147
ENSG00000003989	ENSG00000003989.18	proteinoding	SLC7A2	-1.49288	7.07004	-7.18534	1.31213e-06	2.41594e-05	5.44456		ENSG00000003989	ENSG00000003989.18	proteinoding	SLC7A2	-0.868861	7.07004	-4.21339	0.00055549	0.00380192	-0.529295		-0.62402
ENSG00000256019	ENSG00000256019.1	unprocessedseudogene	TAS2R63P	-1.49239	-1.80896	-1.19094	0.24963	0.371192	-5.00947		ENSG00000256019	ENSG00000256019.1	unprocessedseudogene	TAS2R63P	3.55201	-1.80896	3.09753	0.00638845	0.0194862	-2.21666		-5.0444
ENSG00000205869	ENSG00000205869.2	proteinoding	KRTAP5-1	-1.49199	-0.238722	-1.04946	0.30829	0.435865	-5.18647		ENSG00000205869	ENSG00000205869.2	proteinoding	KRTAP5-1	1.24567	-0.238722	1.43312	0.169502	0.247567	-5.0438		-2.73765
ENSG00000129250	ENSG00000129250.12	proteinoding	KIF1C	-1.49049	8.59455	-5.3054	5.33954e-05	0.000462262	1.70931		ENSG00000129250	ENSG00000129250.12	proteinoding	KIF1C	-1.91705	8.59455	-6.84468	2.47974e-06	9.10147e-05	4.8861		0.426557
ENSG00000105609	ENSG00000105609.17	proteinoding	LILRB5	-1.49039	-1.72209	-0.886491	0.387411	0.514699	-5.20021		ENSG00000105609	ENSG00000105609.17	proteinoding	LILRB5	3.43297	-1.72209	2.78258	0.0125446	0.0320671	-2.74973		-4.92336
ENSG00000159140	ENSG00000159140.210	proteinoding	SON	-1.49031	8.56701	-10.1041	1.03516e-08	7.51618e-07	10.3117		ENSG00000159140	ENSG00000159140.210	proteinoding	SON	-0.761027	8.56701	-5.15798	7.27678e-05	0.000941303	1.50451		-0.729286
ENSG00000228672	ENSG00000228672.4	proteinoding	PROB1	-1.48849	2.55271	-2.21847	0.040057	0.0895418	-4.15753		ENSG00000228672	ENSG00000228672.4	proteinoding	PROB1	1.10435	2.55271	1.8925	0.0751406	0.129446	-4.70487		-2.59284
ENSG00000268670	ENSG00000268670.10	lncRNA	AC016586.1	-1.48847	-0.0714075	-1.77386	0.0935421	0.173959	-4.42684		ENSG00000268670	ENSG00000268670.10	lncRNA	AC016586.1	0.994461	-0.0714075	1.54732	0.139736	0.211991	-4.82763		-2.48293
ENSG00000133056	ENSG00000133056.13	proteinoding	PIK3C2B	-1.48835	6.73163	-5.31975	5.18166e-05	0.000450227	1.73184		ENSG00000133056	ENSG00000133056.13	proteinoding	PIK3C2B	-0.38698	6.73163	-1.36403	0.189899	0.271052	-5.9691		-1.10137
ENSG00000204186	ENSG00000204186.10	proteinoding	ZDBF2	-1.48791	5.44826	-5.08968	8.40568e-05	0.000668134	1.31136		ENSG00000204186	ENSG00000204186.10	proteinoding	ZDBF2	-0.581176	5.44826	-2.07495	0.0530817	0.0978423	-4.85547		-0.906736
ENSG00000251306	ENSG00000251306.1	processedseudogene	NDUFB4P2	-1.48785	-1.01134	-1.34557	0.195671	0.308274	-4.9107		ENSG00000251306	ENSG00000251306.1	processedseudogene	NDUFB4P2	3.43793	-1.01134	3.24681	0.00462073	0.0156081	-1.94754		-4.92578
ENSG00000243716	ENSG00000243716.6	proteinoding	NPIPB5	-1.48756	4.39137	-2.16265	0.0447277	0.0975377	-4.60299		ENSG00000243716	ENSG00000243716.6	proteinoding	NPIPB5	-0.0656744	4.39137	-0.112629	0.91161	0.935129	-6.77695		-1.42189
ENSG00000084112	ENSG00000084112.15	proteinoding	SSH1	-1.48656	6.6244	-5.29562	5.44994e-05	0.000469871	1.69558		ENSG00000084112	ENSG00000084112.15	proteinoding	SSH1	-0.511132	6.6244	-1.85728	0.0802372	0.136438	-5.26241		-0.975431
ENSG00000101152	ENSG00000101152.11	proteinoding	DNAJC5	-1.48589	6.75059	-9.84593	1.52521e-08	9.86507e-07	9.9246		ENSG00000101152	ENSG00000101152.11	proteinoding	DNAJC5	-0.904196	6.75059	-6.04709	1.17044e-05	0.000279233	3.32596		-0.581689
ENSG00000150093	ENSG00000150093.20	proteinoding	ITGB1	-1.48566	8.47186	-7.66664	5.48332e-07	1.24927e-05	6.3279		ENSG00000150093	ENSG00000150093.20	proteinoding	ITGB1	-1.43814	8.47186	-7.44233	8.2029e-07	4.15542e-05	5.99176		-0.0475169
ENSG00000197217	ENSG00000197217.13	proteinoding	ENTPD4	-1.48416	5.54971	-8.36549	1.63093e-07	5.08144e-06	7.57513		ENSG00000197217	ENSG00000197217.13	proteinoding	ENTPD4	-0.856624	5.54971	-4.99329	0.000103119	0.00120257	1.17515		-0.627531
ENSG00000147650	ENSG00000147650.11	proteinoding	LRP12	-1.48369	3.20488	-5.67906	2.46431e-05	0.000244635	2.74383		ENSG00000147650	ENSG00000147650.11	proteinoding	LRP12	-0.957632	3.20488	-3.93119	0.001031	0.00563221	-0.858499		-0.526061
ENSG00000070770	ENSG00000070770.10	proteinoding	CSNK2A2	-1.48345	6.53076	-10.243	8.42795e-09	6.65678e-07	10.5161		ENSG00000070770	ENSG00000070770.10	proteinoding	CSNK2A2	-1.32772	6.53076	-9.22057	4.02129e-08	5.73979e-06	8.98983		-0.155735
ENSG00000062650	ENSG00000062650.19	proteinoding	WAPL	-1.48334	6.491	-7.60007	6.1752e-07	1.3659e-05	6.21244		ENSG00000062650	ENSG00000062650.19	proteinoding	WAPL	-1.04312	6.491	-5.43752	4.05449e-05	0.000644065	2.08209		-0.440213
ENSG00000150593	ENSG00000150593.18	proteinoding	PDCD4	-1.48289	6.52119	-9.2496	3.84057e-08	1.8325e-06	9.00039		ENSG00000150593	ENSG00000150593.18	proteinoding	PDCD4	-1.6421	6.52119	-10.278	8.00577e-09	2.47586e-06	10.5789		0.159209
ENSG00000118094	ENSG00000118094.12	proteinoding	TREH	-1.48265	-2.79477	-1.33498	0.199044	0.312086	-4.76526		ENSG00000118094	ENSG00000118094.12	proteinoding	TREH	3.64304	-2.79477	4.12734	0.000670568	0.00425313	-0.464949		-5.12569
ENSG00000226121	ENSG00000226121.2	processedseudogene	AHCTF1P1	-1.48153	0.0680719	-2.59884	0.0184575	0.0482681	-3.18043		ENSG00000226121	ENSG00000226121.2	processedseudogene	AHCTF1P1	-0.262031	0.0680719	-0.455461	0.654396	0.729485	-5.73509		-1.2195
ENSG00000116406	ENSG00000116406.19	proteinoding	EDEM3	-1.48141	5.45471	-7.50403	7.33771e-07	1.56001e-05	6.06615		ENSG00000116406	ENSG00000116406.19	proteinoding	EDEM3	-0.900787	5.45471	-4.66247	0.000209402	0.00194819	0.478631		-0.580618
ENSG00000132694	ENSG00000132694.19	proteinoding	ARHGEF11	-1.48091	7.00788	-8.56548	1.16609e-07	3.93408e-06	7.88426		ENSG00000132694	ENSG00000132694.19	proteinoding	ARHGEF11	-0.581659	7.00788	-3.37896	0.00346344	0.0127568	-2.32513		-0.899246
ENSG00000267892	ENSG00000267892.1	lncRNA	AC022144.1	-1.48079	-0.466045	-0.914159	0.373097	0.500263	-5.29958		ENSG00000267892	ENSG00000267892.1	lncRNA	AC022144.1	2.80036	-0.466045	2.41623	0.0269004	0.0574398	-3.43763		-4.28115
ENSG00000024048	ENSG00000024048.11	proteinoding	UBR2	-1.48074	6.566	-5.91241	1.5339e-05	0.000167098	2.97378		ENSG00000024048	ENSG00000024048.11	proteinoding	UBR2	-0.616208	6.566	-2.51363	0.0220256	0.0491945	-4.09063		-0.864529
ENSG00000015171	ENSG00000015171.20	proteinoding	ZMYND11	-1.48073	5.62083	-9.51125	2.54838e-08	1.37728e-06	9.42658		ENSG00000015171	ENSG00000015171.20	proteinoding	ZMYND11	-1.13246	5.62083	-7.54203	6.85263e-07	3.69158e-05	6.17994		-0.348275
ENSG00000158669	ENSG00000158669.11	proteinoding	GPAT4	-1.47966	5.57346	-10.4911	5.86744e-09	5.29655e-07	10.8831		ENSG00000158669	ENSG00000158669.11	proteinoding	GPAT4	-1.04112	5.57346	-7.60175	6.15666e-07	3.45021e-05	6.28924		-0.438545
ENSG00000254593	ENSG00000254593.1	unprocessedseudogene	OR7E126P	-1.47948	-1.06551	-1.13204	0.272938	0.397183	-5.13491		ENSG00000254593	ENSG00000254593.1	unprocessedseudogene	OR7E126P	1.82094	-1.06551	1.52995	0.143962	0.217179	-4.65449		-3.30042
ENSG00000136813	ENSG00000136813.140	proteinoding	ECPAS	-1.47765	7.80658	-9.43933	2.85028e-08	1.47825e-06	9.29735		ENSG00000136813	ENSG00000136813.140	proteinoding	ECPAS	-0.830809	7.80658	-5.30945	5.29448e-05	0.000766359	1.81557		-0.646837
ENSG00000225568	ENSG00000225568.1	processedseudogene	AC093155.1	-1.47751	-2.64994	-1.17706	0.254981	0.377332	-4.9261		ENSG00000225568	ENSG00000225568.1	processedseudogene	AC093155.1	1.63053	-2.64994	1.61818	0.123561	0.192416	-4.48207		-3.10804
ENSG00000245598	ENSG00000245598.6	lncRNA	DACT3-AS1	-1.47751	-3.16621	-1.10672	0.283445	0.408239	-4.9918		ENSG00000245598	ENSG00000245598.6	lncRNA	DACT3-AS1	2.90115	-3.16621	2.59482	0.0186129	0.0432437	-3.05256		-4.37865
ENSG00000232662	ENSG00000232662.2	processedseudogene	LDHBP1	-1.4771	-2.01079	-1.23989	0.231438	0.349743	-4.91875		ENSG00000232662	ENSG00000232662.2	processedseudogene	LDHBP1	4.20762	-2.01079	4.16499	0.000617523	0.00404576	-0.380508		-5.68472
ENSG00000100302	ENSG00000100302.7	proteinoding	RASD2	-1.47667	4.17191	-5.40267	4.359e-05	0.000392427	2.07129		ENSG00000100302	ENSG00000100302.7	proteinoding	RASD2	0.00435005	4.17191	0.0159545	0.987452	0.991131	-6.67916		-1.48102
ENSG00000124151	ENSG00000124151.19	proteinoding	NCOA3	-1.47555	6.95319	-7.03528	1.73342e-06	2.96782e-05	5.16752		ENSG00000124151	ENSG00000124151.19	proteinoding	NCOA3	-0.725367	6.95319	-3.50573	0.00262411	0.0106598	-2.05617		-0.750188
ENSG00000198363	ENSG00000198363.18	proteinoding	ASPH	-1.47532	7.68423	-7.9601	3.27006e-07	8.4003e-06	6.84592		ENSG00000198363	ENSG00000198363.18	proteinoding	ASPH	-1.05869	7.68423	-5.75246	2.1213e-05	0.00041002	2.72833		-0.416631
ENSG00000149187	ENSG00000149187.181	proteinoding	CELF1	-1.47531	7.85278	-8.51583	1.26679e-07	4.19749e-06	7.80007		ENSG00000149187	ENSG00000149187.181	proteinoding	CELF1	-1.0646	7.85278	-6.15233	9.49074e-06	0.000239058	3.53705		-0.410711
ENSG00000138593	ENSG00000138593.9	proteinoding	SECISBP2L	-1.47511	5.54976	-6.90816	2.19978e-06	3.57705e-05	4.95743		ENSG00000138593	ENSG00000138593.9	proteinoding	SECISBP2L	-0.843355	5.54976	-4.02315	0.000842596	0.00492178	-0.903359		-0.63176
ENSG00000204099	ENSG00000204099.120	proteinoding	NEU4	-1.47489	0.725378	-1.46197	0.161531	0.265875	-4.98189		ENSG00000204099	ENSG00000204099.120	proteinoding	NEU4	0.925145	0.725378	1.13745	0.270732	0.361698	-5.42317		-2.40004
ENSG00000123094	ENSG00000123094.15	proteinoding	RASSF8	-1.47462	5.94437	-8.76354	8.40551e-08	3.0851e-06	8.21803		ENSG00000123094	ENSG00000123094.15	proteinoding	RASSF8	-1.20833	5.94437	-6.9958	1.86611e-06	7.54577e-05	5.18645		-0.266288
ENSG00000124203	ENSG00000124203.6	proteinoding	ZNF831	-1.473	-2.15414	-3.81072	0.00134331	0.0061176	-0.875884		ENSG00000124203	ENSG00000124203.6	proteinoding	ZNF831	-2.0061	-2.15414	-2.76646	0.01298	0.0328783	-2.83175		0.533104
ENSG00000096070	ENSG00000096070.19	proteinoding	BRPF3	-1.47284	6.76809	-8.92585	6.45068e-08	2.59581e-06	8.48265		ENSG00000096070	ENSG00000096070.19	proteinoding	BRPF3	-0.992125	6.76809	-6.10761	1.03732e-05	0.000257176	3.44575		-0.480717
ENSG00000185168	ENSG00000185168.5	lncRNA	LINC00482	-1.47284	-1.34066	-1.31833	0.204441	0.318485	-4.84552		ENSG00000185168	ENSG00000185168.5	lncRNA	LINC00482	1.71511	-1.34066	2.0992	0.0506399	0.0942163	-3.90103		-3.18796
ENSG00000186448	ENSG00000186448.15	proteinoding	ZNF197	-1.47134	3.94323	-7.44791	8.12047e-07	1.68882e-05	6.0497		ENSG00000186448	ENSG00000186448.15	proteinoding	ZNF197	-0.728033	3.94323	-3.88591	0.00113878	0.00601632	-1.05192		-0.743302
ENSG00000168538	ENSG00000168538.16	proteinoding	TRAPPC11	-1.47127	4.38133	-5.57284	3.06486e-05	0.000294207	2.388		ENSG00000168538	ENSG00000168538.16	proteinoding	TRAPPC11	-0.739285	4.38133	-2.77445	0.0127625	0.0325147	-3.40759		-0.731988
ENSG00000255585	ENSG00000255585.3	transcribedrocessedseudogene	AL590627.1	-1.47088	-1.72898	-1.22611	0.236453	0.355638	-4.94363		ENSG00000255585	ENSG00000255585.3	transcribedrocessedseudogene	AL590627.1	2.62414	-1.72898	2.55546	0.0201995	0.0460246	-3.12042		-4.09501
ENSG00000182372	ENSG00000182372.10	proteinoding	CLN8	-1.46976	2.58928	-4.07735	0.000748173	0.0038421	-0.487373		ENSG00000182372	ENSG00000182372.10	proteinoding	CLN8	-0.174938	2.58928	-0.538662	0.596928	0.678142	-6.26092		-1.29483
ENSG00000037965	ENSG00000037965.6	proteinoding	HOXC8	-1.46871	1.08403	-1.38432	0.183715	0.293761	-5.10554		ENSG00000037965	ENSG00000037965.6	proteinoding	HOXC8	0.6349	1.08403	0.807168	0.430439	0.525117	-5.83253		-2.10361
ENSG00000237646	ENSG00000237646.1	lncRNA	HLCS-IT1	-1.46871	-2.85179	-1.23997	0.231408	0.349737	-4.86503		ENSG00000237646	ENSG00000237646.1	lncRNA	HLCS-IT1	2.19067	-2.85179	2.23436	0.0388116	0.0763972	-3.6132		-3.65938
ENSG00000177736	ENSG00000177736.4	processedseudogene	FXNP2	-1.46858	-2.9422	-1.1822	0.252992	0.375252	-4.92169		ENSG00000177736	ENSG00000177736.4	processedseudogene	FXNP2	3.00073	-2.9422	2.94751	0.00882549	0.0247165	-2.47569		-4.46932
ENSG00000129680	ENSG00000129680.16	proteinoding	MAP7D3	-1.46772	5.56988	-9.71058	1.87429e-08	1.1125e-06	9.73123		ENSG00000129680	ENSG00000129680.16	proteinoding	MAP7D3	-1.64674	5.56988	-11.2115	2.12341e-09	1.26646e-06	11.8666		0.179017
ENSG00000228016	ENSG00000228016.1	lncRNA	RAPGEF4-AS1	-1.46751	-2.33219	-1.30162	0.209975	0.324774	-4.83513		ENSG00000228016	ENSG00000228016.1	lncRNA	RAPGEF4-AS1	2.94121	-2.33219	3.06539	0.006848	0.0205538	-2.27498		-4.40872
ENSG00000003393	ENSG00000003393.15	proteinoding	ALS2	-1.46725	5.097	-6.32034	6.81182e-06	8.76405e-05	3.8744		ENSG00000003393	ENSG00000003393.15	proteinoding	ALS2	-0.576483	5.097	-2.7373	0.0138054	0.0344332	-3.60321		-0.890767
ENSG00000233360	ENSG00000233360.4	lncRNA	PDXP-DT	-1.46704	-1.44591	-1.13516	0.271665	0.395916	-5.08431		ENSG00000233360	ENSG00000233360.4	lncRNA	PDXP-DT	4.54736	-1.44591	3.87045	0.00117813	0.00615993	-0.87053		-6.0144
ENSG00000169855	ENSG00000169855.20	proteinoding	ROBO1	-1.46629	8.7367	-9.39364	3.06136e-08	1.54923e-06	9.23106		ENSG00000169855	ENSG00000169855.20	proteinoding	ROBO1	-1.28238	8.7367	-8.29662	1.83281e-07	1.57773e-05	7.48649		-0.183901
ENSG00000144233	ENSG00000144233.10	proteinoding	AMMECR1L	-1.46592	5.41251	-7.16894	1.35249e-06	2.47388e-05	5.45965		ENSG00000144233	ENSG00000144233.10	proteinoding	AMMECR1L	-0.541506	5.41251	-2.73985	0.0137312	0.0342869	-3.60073		-0.924415
ENSG00000100422	ENSG00000100422.14	proteinoding	CERK	-1.46589	6.39078	-11.653	1.16719e-09	2.02465e-07	12.4745		ENSG00000100422	ENSG00000100422.14	proteinoding	CERK	-1.01309	6.39078	-8.1203	2.47784e-07	1.89458e-05	7.18581		-0.452801
ENSG00000164091	ENSG00000164091.12	proteinoding	WDR82	-1.46512	6.4266	-11.0722	2.57447e-09	2.99846e-07	11.6938		ENSG00000164091	ENSG00000164091.12	proteinoding	WDR82	-0.922479	6.4266	-7.0159	1.79727e-06	7.35648e-05	5.20735		-0.542637
ENSG00000025800	ENSG00000025800.14	proteinoding	KPNA6	-1.46511	7.1212	-11.2491	2.01645e-09	2.67259e-07	11.9348		ENSG00000025800	ENSG00000025800.14	proteinoding	KPNA6	-1.25253	7.1212	-9.67537	1.97818e-08	3.93282e-06	9.68951		-0.212578
ENSG00000229456	ENSG00000229456.1	processedseudogene	RLIMP1	-1.46498	-2.24919	-1.10603	0.283736	0.408552	-5.03235		ENSG00000229456	ENSG00000229456.1	processedseudogene	RLIMP1	2.42349	-2.24919	2.12817	0.047857	0.0901434	-3.77674		-3.88847
ENSG00000134744	ENSG00000134744.141	proteinoding	TUT4	-1.46355	6.91041	-4.44862	0.000332671	0.00201436	-0.127272		ENSG00000134744	ENSG00000134744.141	proteinoding	TUT4	-0.486985	6.91041	-1.49396	0.153054	0.227666	-5.81069		-0.976561
ENSG00000271344	ENSG00000271344.1	lncRNA	AC018638.6	-1.46342	-1.06438	-0.966132	0.347182	0.474852	-5.22282		ENSG00000271344	ENSG00000271344.1	lncRNA	AC018638.6	3.72809	-1.06438	2.96388	0.00852083	0.0240938	-2.43445		-5.19152
ENSG00000011376	ENSG00000011376.120	proteinoding	LARS2	-1.46311	6.25515	-11.3258	1.81557e-09	2.5479e-07	12.0391		ENSG00000011376	ENSG00000011376.120	proteinoding	LARS2	-0.696621	6.25515	-5.42006	4.20424e-05	0.000658813	2.05514		-0.766488
ENSG00000166135	ENSG00000166135.14	proteinoding	HIF1AN	-1.463	6.05256	-9.81902	1.58875e-08	1.005e-06	9.88859		ENSG00000166135	ENSG00000166135.14	proteinoding	HIF1AN	-0.738317	6.05256	-4.98346	0.000105297	0.001222	1.14338		-0.724679
ENSG00000110066	ENSG00000110066.151	proteinoding	KMT5B	-1.46264	5.67746	-6.24377	7.91956e-06	9.90686e-05	3.67528		ENSG00000110066	ENSG00000110066.151	proteinoding	KMT5B	-0.858901	5.67746	-3.86418	0.00119447	0.00622586	-1.26503		-0.603741
ENSG00000196159	ENSG00000196159.14	proteinoding	FAT4	-1.46249	2.44914	-3.70088	0.00170992	0.00742091	-1.28923		ENSG00000196159	ENSG00000196159.14	proteinoding	FAT4	-0.0246635	2.44914	-0.0617129	0.951493	0.964722	-6.3107		-1.43783
ENSG00000143641	ENSG00000143641.10	proteinoding	GALNT2	-1.46238	8.10964	-10.0881	1.06019e-08	7.66459e-07	10.2888		ENSG00000143641	ENSG00000143641.10	proteinoding	GALNT2	-0.940145	8.10964	-6.5994	3.95984e-06	0.000126499	4.41122		-0.522232
ENSG00000129347	ENSG00000129347.21	proteinoding	KRI1	-1.46237	6.97632	-4.66161	0.000209791	0.00140986	0.332898		ENSG00000129347	ENSG00000129347.21	proteinoding	KRI1	-1.25893	6.97632	-4.06306	0.000771991	0.0046728	-0.856103		-0.203437
ENSG00000107854	ENSG00000107854.6	proteinoding	TNKS2	-1.4618	6.13249	-8.84329	7.37739e-08	2.80643e-06	8.356		ENSG00000107854	ENSG00000107854.6	proteinoding	TNKS2	-0.624937	6.13249	-3.86256	0.00119872	0.00623829	-1.27601		-0.836861
ENSG00000196365	ENSG00000196365.12	proteinoding	LONP1	-1.46174	8.7089	-6.72361	3.12102e-06	4.70832e-05	4.57505		ENSG00000196365	ENSG00000196365.12	proteinoding	LONP1	-1.00794	8.7089	-4.64367	0.000218071	0.00199549	0.410807		-0.453807
ENSG00000175868	ENSG00000175868.14	proteinoding	CALCB	-1.46164	-2.65069	-1.3929	0.18115	0.290417	-4.72027		ENSG00000175868	ENSG00000175868.14	proteinoding	CALCB	4.05607	-2.65069	4.72358	0.000183581	0.00179182	0.517806		-5.51772
ENSG00000064042	ENSG00000064042.18	proteinoding	LIMCH1	-1.46138	7.79938	-6.9269	2.12353e-06	3.46656e-05	4.95772		ENSG00000064042	ENSG00000064042.18	proteinoding	LIMCH1	-1.23929	7.79938	-5.91345	1.53067e-05	0.000330336	3.05569		-0.222092
ENSG00000251400	ENSG00000251400.1	processedseudogene	ALDH7A1P1	-1.46107	-0.483165	-1.54165	0.141103	0.239572	-4.75297		ENSG00000251400	ENSG00000251400.1	processedseudogene	ALDH7A1P1	2.05214	-0.483165	2.25203	0.0374691	0.074324	-3.64961		-3.51322
ENSG00000140632	ENSG00000140632.17	proteinoding	GLYR1	-1.46105	6.64534	-7.59924	6.18435e-07	1.36612e-05	6.2047		ENSG00000140632	ENSG00000140632.17	proteinoding	GLYR1	-1.44798	6.64534	-7.5771	6.43459e-07	3.53479e-05	6.23152		-0.0130731
ENSG00000172943	ENSG00000172943.201	proteinoding	PHF8	-1.461	7.00264	-6.46543	5.13106e-06	7.00071e-05	4.06735		ENSG00000172943	ENSG00000172943.201	proteinoding	PHF8	-0.949513	7.00264	-4.23588	0.00052885	0.00367685	-0.480773		-0.511487
ENSG00000123636	ENSG00000123636.18	proteinoding	BAZ2B	-1.46069	5.97107	-3.84675	0.00124108	0.00572899	-1.39568		ENSG00000123636	ENSG00000123636.18	proteinoding	BAZ2B	-0.414213	5.97107	-1.13459	0.271897	0.362935	-6.24446		-1.04647
ENSG00000125845	ENSG00000125845.7	proteinoding	BMP2	-1.46065	10.0583	-10.0274	1.16071e-08	8.17881e-07	10.2057		ENSG00000125845	ENSG00000125845.7	proteinoding	BMP2	-0.786748	10.0583	-5.47382	3.76042e-05	0.000610291	2.18231		-0.673904
ENSG00000120057	ENSG00000120057.5	proteinoding	SFRP5	-1.46027	-1.25469	-1.08778	0.291494	0.417098	-5.07945		ENSG00000120057	ENSG00000120057.5	proteinoding	SFRP5	2.3108	-1.25469	2.33489	0.0317294	0.065369	-3.52164		-3.77106
ENSG00000137942	ENSG00000137942.17	proteinoding	FNBP1L	-1.46003	4.92509	-6.81714	2.6125e-06	4.08508e-05	4.82695		ENSG00000137942	ENSG00000137942.17	proteinoding	FNBP1L	-0.85567	4.92509	-4.21012	0.000559476	0.00381981	-0.466369		-0.604356
ENSG00000173166	ENSG00000173166.18	proteinoding	RAPH1	-1.45975	5.62199	-6.17611	9.05339e-06	0.000109878	3.52285		ENSG00000173166	ENSG00000173166.18	proteinoding	RAPH1	-0.819999	5.62199	-3.46705	0.00285621	0.0112285	-2.09572		-0.639755
ENSG00000256663	ENSG00000256663.1	processedseudogene	AC112777.1	-1.4595	5.09687	-4.37748	0.000388329	0.00227947	-0.204194		ENSG00000256663	ENSG00000256663.1	processedseudogene	AC112777.1	-1.20234	5.09687	-3.721	0.00163599	0.00776385	-1.53238		-0.257153
ENSG00000224388	ENSG00000224388.1	lncRNA	BACE2-IT1	-1.45864	-0.726641	-1.45177	0.164315	0.269633	-4.77224		ENSG00000224388	ENSG00000224388.1	lncRNA	BACE2-IT1	1.01333	-0.726641	1.31735	0.204764	0.288594	-5.02086		-2.47197
ENSG00000188070	ENSG00000188070.9	proteinoding	C11orf95	-1.45856	5.27191	-8.3479	1.68017e-07	5.18649e-06	7.559		ENSG00000188070	ENSG00000188070.9	proteinoding	C11orf95	-0.664779	5.27191	-4.02357	0.000841807	0.00491889	-0.896289		-0.79378
ENSG00000260461	ENSG00000260461.1	lncRNA	AL133355.1	-1.45829	-1.02513	-1.5496	0.139188	0.237091	-4.69479		ENSG00000260461	ENSG00000260461.1	lncRNA	AL133355.1	0.0718307	-1.02513	0.0801195	0.937054	0.954567	-5.67484		-1.53012
ENSG00000112249	ENSG00000112249.140	proteinoding	ASCC3	-1.4582	7.10294	-6.37108	6.16718e-06	8.12239e-05	3.88102		ENSG00000112249	ENSG00000112249.140	proteinoding	ASCC3	-0.793769	7.10294	-3.49139	0.00270789	0.010867	-2.08716		-0.664426
ENSG00000267500	ENSG00000267500.1	transcribednprocessedseudogene	ZNF887P	-1.45818	-0.84052	-1.73182	0.100951	0.184269	-4.48072		ENSG00000267500	ENSG00000267500.1	transcribednprocessedseudogene	ZNF887P	1.13873	-0.84052	1.34053	0.197271	0.27966	-4.87403		-2.59691
ENSG00000180530	ENSG00000180530.11	proteinoding	NRIP1	-1.45785	4.94376	-5.7952	1.94465e-05	0.00020234	2.82043		ENSG00000180530	ENSG00000180530.11	proteinoding	NRIP1	-0.52057	4.94376	-2.19952	0.0415897	0.0805646	-4.59671		-0.937281
ENSG00000079432	ENSG00000079432.7	proteinoding	CIC	-1.45747	8.19691	-6.43862	5.40568e-06	7.30379e-05	4.01318		ENSG00000079432	ENSG00000079432.7	proteinoding	CIC	-1.15488	8.19691	-5.07352	8.69825e-05	0.00106652	1.32453		-0.30259
ENSG00000116199	ENSG00000116199.12	proteinoding	FAM20B	-1.45531	6.42516	-10.3175	7.55484e-09	6.21506e-07	10.6252		ENSG00000116199	ENSG00000116199.12	proteinoding	FAM20B	-0.986193	6.42516	-6.99658	1.86339e-06	7.54577e-05	5.17253		-0.469117
ENSG00000179912	ENSG00000179912.20	proteinoding	R3HDM2	-1.45463	5.26836	-6.10148	1.05006e-05	0.000124633	3.42583		ENSG00000179912	ENSG00000179912.20	proteinoding	R3HDM2	-1.01439	5.26836	-4.67345	0.000204505	0.00192436	0.490996		-0.44024
ENSG00000233264	ENSG00000233264.2	processedseudogene	AC006042.2	-1.45419	0.348941	-1.51398	0.14794	0.248251	-4.83367		ENSG00000233264	ENSG00000233264.2	processedseudogene	AC006042.2	1.44874	0.348941	1.93272	0.0696725	0.121912	-4.31206		-2.90293
ENSG00000260660	ENSG00000260660.40	transcribednitaryseudogene	AC113208.3	-1.45409	-2.05544	-0.915047	0.372643	0.499941	-5.18038		ENSG00000260660	ENSG00000260660.40	transcribednitaryseudogene	AC113208.3	3.7563	-2.05544	2.96161	0.00856239	0.0241704	-2.44222		-5.21039
ENSG00000107104	ENSG00000107104.20	proteinoding	KANK1	-1.45382	6.41564	-7.63579	5.79331e-07	1.30159e-05	6.27915		ENSG00000107104	ENSG00000107104.20	proteinoding	KANK1	-0.842368	6.41564	-4.51145	0.000290262	0.00243586	0.119068		-0.611456
ENSG00000215421	ENSG00000215421.9	proteinoding	ZNF407	-1.45305	4.72088	-4.83321	0.000145096	0.00104489	0.851765		ENSG00000215421	ENSG00000215421.9	proteinoding	ZNF407	-0.183495	4.72088	-0.674082	0.509094	0.599821	-6.57322		-1.26956
ENSG00000183354	ENSG00000183354.120	proteinoding	KIAA2026	-1.45165	5.43407	-4.73725	0.000178263	0.00123886	0.588208		ENSG00000183354	ENSG00000183354.120	proteinoding	KIAA2026	-0.598787	5.43407	-2.15452	0.0454486	0.0865244	-4.73247		-0.852861
ENSG00000141279	ENSG00000141279.17	proteinoding	NPEPPS	-1.45071	6.62591	-10.126	1.00209e-08	7.3993e-07	10.3432		ENSG00000141279	ENSG00000141279.17	proteinoding	NPEPPS	-1.12526	6.62591	-7.8877	3.71095e-07	2.46904e-05	6.78194		-0.325455
ENSG00000169258	ENSG00000169258.7	proteinoding	GPRIN1	-1.45015	4.92776	-6.08485	1.08545e-05	0.000127835	3.38394		ENSG00000169258	ENSG00000169258.7	proteinoding	GPRIN1	-1.08122	4.92776	-4.61196	0.000233524	0.00209332	0.406589		-0.368931
ENSG00000172460	ENSG00000172460.17	lncRNA	PRSS30P	-1.44966	-1.27621	-1.16389	0.260141	0.382964	-5.05115		ENSG00000172460	ENSG00000172460.17	lncRNA	PRSS30P	2.14746	-1.27621	2.00527	0.0607032	0.108946	-3.99783		-3.59712
ENSG00000100320	ENSG00000100320.23	proteinoding	RBFOX2	-1.44953	6.52677	-7.33757	9.92353e-07	1.95144e-05	5.72969		ENSG00000100320	ENSG00000100320.23	proteinoding	RBFOX2	-0.915727	6.52677	-4.65869	0.000211117	0.00195579	0.437737		-0.5338
ENSG00000147457	ENSG00000147457.14	proteinoding	CHMP7	-1.44947	5.28129	-8.37256	1.61159e-07	5.05801e-06	7.59023		ENSG00000147457	ENSG00000147457.14	proteinoding	CHMP7	-1.06408	5.28129	-6.23895	7.99534e-06	0.000213294	3.74504		-0.38539
ENSG00000181722	ENSG00000181722.17	proteinoding	ZBTB20	-1.44945	5.73427	-4.45684	0.000326778	0.0019866	-0.0360584		ENSG00000181722	ENSG00000181722.17	proteinoding	ZBTB20	-0.160854	5.73427	-0.535323	0.599185	0.680059	-6.74165		-1.28859
ENSG00000177946	ENSG00000177946.4	proteinoding	CENPBD1	-1.44937	2.13384	-5.16757	7.13116e-05	0.000584063	1.77011		ENSG00000177946	ENSG00000177946.4	proteinoding	CENPBD1	-0.445539	2.13384	-1.40263	0.178273	0.257491	-5.25845		-1.00383
ENSG00000070047	ENSG00000070047.13	proteinoding	PHRF1	-1.44852	7.25694	-5.98474	1.32616e-05	0.000149338	3.10632		ENSG00000070047	ENSG00000070047.13	proteinoding	PHRF1	-0.966138	7.25694	-4.0127	0.000862131	0.00498704	-0.964233		-0.482377
ENSG00000145016	ENSG00000145016.16	proteinoding	RUBCN	-1.44789	6.02736	-7.01296	1.80719e-06	3.06396e-05	5.14621		ENSG00000145016	ENSG00000145016.16	proteinoding	RUBCN	-0.852378	6.02736	-4.28417	0.000475916	0.00340814	-0.366427		-0.595509
ENSG00000140332	ENSG00000140332.17	proteinoding	TLE3	-1.44719	8.71516	-7.0096	1.81857e-06	3.08013e-05	5.12052		ENSG00000140332	ENSG00000140332.17	proteinoding	TLE3	-0.955456	8.71516	-4.63574	0.000221835	0.00201778	0.393883		-0.491734
ENSG00000198087	ENSG00000198087.7	proteinoding	CD2AP	-1.44661	6.37572	-9.13832	4.58353e-08	2.05835e-06	8.83168		ENSG00000198087	ENSG00000198087.7	proteinoding	CD2AP	-1.13173	6.37572	-7.38646	9.07806e-07	4.4251e-05	5.88692		-0.31488
ENSG00000008513	ENSG00000008513.160	proteinoding	ST3GAL1	-1.44635	6.35258	-7.0386	1.7227e-06	2.95675e-05	5.17819		ENSG00000008513	ENSG00000008513.160	proteinoding	ST3GAL1	-0.804913	6.35258	-3.96139	0.000964858	0.00539442	-1.06642		-0.641436
ENSG00000028310	ENSG00000028310.18	proteinoding	BRD9	-1.44615	7.06475	-6.02619	1.22042e-05	0.000140316	3.19169		ENSG00000028310	ENSG00000028310.18	proteinoding	BRD9	-0.821695	7.06475	-3.44677	0.00298591	0.0115695	-2.18245		-0.624455
ENSG00000162104	ENSG00000162104.10	proteinoding	ADCY9	-1.44571	7.40848	-6.01639	1.2446e-05	0.000142307	3.17044		ENSG00000162104	ENSG00000162104.10	proteinoding	ADCY9	-0.932571	7.40848	-3.89982	0.00110454	0.00590564	-1.20819		-0.513142
ENSG00000136381	ENSG00000136381.13	proteinoding	IREB2	-1.4454	6.41743	-6.89082	2.27284e-06	3.66021e-05	4.89381		ENSG00000136381	ENSG00000136381.13	proteinoding	IREB2	-0.831393	6.41743	-3.96622	0.000954694	0.00536273	-1.05344		-0.614002
ENSG00000198689	ENSG00000198689.13	proteinoding	SLC9A6	-1.44531	4.09848	-6.77766	2.81576e-06	4.33793e-05	4.80092		ENSG00000198689	ENSG00000198689.13	proteinoding	SLC9A6	-1.16458	4.09848	-5.60861	2.84734e-05	0.00050106	2.56209		-0.280737
ENSG00000134186	ENSG00000134186.12	proteinoding	PRPF38B	-1.44513	6.21119	-3.70068	0.00171066	0.00742221	-1.73262		ENSG00000134186	ENSG00000134186.12	proteinoding	PRPF38B	-2.21617	6.21119	-5.84921	1.74287e-05	0.000361697	2.9278		0.771042
ENSG00000223768	ENSG00000223768.2	lncRNA	LINC00205	-1.44509	-0.682177	-2.39959	0.0278282	0.066858	-3.44683		ENSG00000223768	ENSG00000223768.2	lncRNA	LINC00205	-0.0637983	-0.682177	-0.112152	0.911984	0.935454	-5.73311		-1.38129
ENSG00000213390	ENSG00000213390.110	proteinoding	ARHGAP19	-1.44448	2.97588	-4.95962	0.000110777	0.000840463	1.2689		ENSG00000213390	ENSG00000213390.110	proteinoding	ARHGAP19	-0.465377	2.97588	-1.49545	0.152668	0.227192	-5.3336		-0.979103
ENSG00000259535	ENSG00000259535.1	processedseudogene	RPL21P12	-1.44431	-2.83704	-1.17766	0.25475	0.377076	-4.9275		ENSG00000259535	ENSG00000259535.1	processedseudogene	RPL21P12	3.36373	-2.83704	3.39495	0.00334441	0.0124922	-1.71607		-4.80804
ENSG00000196715	ENSG00000196715.7	proteinoding	VKORC1L1	-1.44377	5.40283	-7.49693	7.43222e-07	1.5771e-05	6.06045		ENSG00000196715	ENSG00000196715.7	proteinoding	VKORC1L1	-1.31154	5.40283	-7.13149	1.4495e-06	6.25495e-05	5.43703		-0.132224
ENSG00000136720	ENSG00000136720.7	proteinoding	HS6ST1	-1.44276	6.10936	-7.10548	1.52114e-06	2.71548e-05	5.30842		ENSG00000136720	ENSG00000136720.7	proteinoding	HS6ST1	-1.02969	6.10936	-5.13991	7.55951e-05	0.000963896	1.46812		-0.413066
ENSG00000140750	ENSG00000140750.170	proteinoding	ARHGAP17	-1.44171	6.81382	-6.76887	2.86319e-06	4.39884e-05	4.65638		ENSG00000140750	ENSG00000140750.170	proteinoding	ARHGAP17	-1.78567	6.81382	-8.453	1.40739e-07	1.29324e-05	7.74577		0.343968
ENSG00000205041	ENSG00000205041.1	lncRNA	AC118344.1	-1.44122	1.66062	-1.72895	0.101474	0.184941	-4.728		ENSG00000205041	ENSG00000205041.1	lncRNA	AC118344.1	0.363056	1.66062	0.614841	0.546597	0.633329	-6.11376		-1.80428
ENSG00000162434	ENSG00000162434.13	proteinoding	JAK1	-1.44018	7.20318	-10.5564	5.33975e-09	5.06669e-07	10.9688		ENSG00000162434	ENSG00000162434.13	proteinoding	JAK1	-1.06828	7.20318	-7.86549	3.85826e-07	2.4974e-05	6.74095		-0.371899
ENSG00000267169	ENSG00000267169.21	lncRNA	AC022098.1	-1.44015	2.25989	-2.1673	0.0443204	0.0968022	-4.18992		ENSG00000267169	ENSG00000267169.21	lncRNA	AC022098.1	0.350593	2.25989	0.643408	0.528328	0.617214	-6.15285		-1.79074
ENSG00000110218	ENSG00000110218.9	proteinoding	PANX1	-1.43992	4.78518	-7.51415	7.20506e-07	1.53671e-05	6.12482		ENSG00000110218	ENSG00000110218.9	proteinoding	PANX1	-1.05115	4.78518	-5.84829	1.74611e-05	0.000361697	2.98292		-0.388772
ENSG00000047849	ENSG00000047849.211	proteinoding	MAP4	-1.43897	9.42444	-8.95635	6.13979e-08	2.50696e-06	8.53744		ENSG00000047849	ENSG00000047849.211	proteinoding	MAP4	-1.301	9.42444	-8.08808	2.61933e-07	1.927e-05	7.13758		-0.137971
ENSG00000151612	ENSG00000151612.181	proteinoding	ZNF827	-1.43837	4.94213	-3.76972	0.00146993	0.00657768	-1.46914		ENSG00000151612	ENSG00000151612.181	proteinoding	ZNF827	-0.50139	4.94213	-1.43802	0.168126	0.245987	-5.81571		-0.936981
ENSG00000154229	ENSG00000154229.12	proteinoding	PRKCA	-1.4381	5.43342	-5.22472	6.32333e-05	0.000531185	1.5754		ENSG00000154229	ENSG00000154229.12	proteinoding	PRKCA	-0.65528	5.43342	-2.35646	0.0303755	0.0632276	-4.32526		-0.782824
ENSG00000144426	ENSG00000144426.18	proteinoding	NBEAL1	-1.43702	5.89413	-3.63957	0.00195637	0.00827331	-1.82547		ENSG00000144426	ENSG00000144426.18	proteinoding	NBEAL1	0.0674915	5.89413	0.180328	0.858973	0.895322	-6.87069		-1.50452
ENSG00000268592	ENSG00000268592.3	lncRNA	RAET1E-AS1	-1.43631	3.33049	-4.74529	0.000175211	0.0012207	0.781826		ENSG00000268592	ENSG00000268592.3	lncRNA	RAET1E-AS1	-0.616004	3.33049	-2.01444	0.0596462	0.107465	-4.64649		-0.820309
ENSG00000179456	ENSG00000179456.10	proteinoding	ZBTB18	-1.43458	2.28283	-3.21211	0.00498303	0.0172291	-2.19527		ENSG00000179456	ENSG00000179456.10	proteinoding	ZBTB18	-0.449508	2.28283	-1.31862	0.204348	0.288106	-5.57413		-0.985076
ENSG00000165757	ENSG00000165757.9	proteinoding	JCAD	-1.43452	0.818807	-2.25626	0.0371544	0.0844419	-3.78063		ENSG00000165757	ENSG00000165757.9	proteinoding	JCAD	-0.854467	0.818807	-1.86455	0.0791613	0.13498	-4.55343		-0.580048
ENSG00000213892	ENSG00000213892.12	proteinoding	CEACAM16	-1.43417	-1.0658	-1.10074	0.285966	0.411019	-5.10398		ENSG00000213892	ENSG00000213892.12	proteinoding	CEACAM16	3.66137	-1.0658	3.3743	0.00349889	0.0128704	-1.70948		-5.09554
ENSG00000099219	ENSG00000099219.14	proteinoding	ERMP1	-1.43402	6.59186	-11.1209	2.40643e-09	2.93338e-07	11.7607		ENSG00000099219	ENSG00000099219.14	proteinoding	ERMP1	-1.18762	6.59186	-9.35708	3.24195e-08	5.1076e-06	9.20217		-0.246399
ENSG00000227220	ENSG00000227220.1	lncRNA	AL133346.1	-1.43377	3.89117	-4.25214	0.000510391	0.00284213	-0.378034		ENSG00000227220	ENSG00000227220.1	lncRNA	AL133346.1	0.329429	3.89117	0.850701	0.406461	0.501285	-6.18399		-1.7632
ENSG00000196872	ENSG00000196872.12	proteinoding	CRACDL	-1.43341	1.82932	-5.5214	3.40795e-05	0.000320159	2.31968		ENSG00000196872	ENSG00000196872.12	proteinoding	CRACDL	0.156339	1.82932	0.229066	0.821482	0.866465	-5.72453		-1.58975
ENSG00000167978	ENSG00000167978.17	proteinoding	SRRM2	-1.43307	11.2716	-4.94786	0.000113585	0.000857362	1.00383		ENSG00000167978	ENSG00000167978.17	proteinoding	SRRM2	-1.10519	11.2716	-3.82182	0.00131094	0.00667867	-1.31025		-0.327881
ENSG00000173402	ENSG00000173402.120	proteinoding	DAG1	-1.43299	9.37877	-8.73413	8.82142e-08	3.18869e-06	8.17392		ENSG00000173402	ENSG00000173402.120	proteinoding	DAG1	-1.53724	9.37877	-9.37011	3.17632e-08	5.10044e-06	9.22554		0.104255
ENSG00000109189	ENSG00000109189.13	proteinoding	USP46	-1.43235	3.49779	-5.38132	4.55704e-05	0.000406531	2.13525		ENSG00000109189	ENSG00000109189.13	proteinoding	USP46	-0.616897	3.49779	-2.68735	0.0153369	0.0373465	-3.50387		-0.815452
ENSG00000063601	ENSG00000063601.17	proteinoding	MTMR1	-1.43232	5.75996	-10.4146	6.55686e-09	5.67356e-07	10.7718		ENSG00000063601	ENSG00000063601.17	proteinoding	MTMR1	-1.02425	5.75996	-7.61954	5.96393e-07	3.39924e-05	6.31789		-0.408067
ENSG00000268593	ENSG00000268593.3	processedseudogene	AC008749.1	-1.43209	-2.47293	-1.16651	0.259111	0.381919	-4.95894		ENSG00000268593	ENSG00000268593.3	processedseudogene	AC008749.1	2.69658	-2.47293	2.6255	0.0174589	0.0411871	-3.00361		-4.12867
ENSG00000064651	ENSG00000064651.14	proteinoding	SLC12A2	-1.43198	4.7503	-7.29999	1.06289e-06	2.06398e-05	5.74059		ENSG00000064651	ENSG00000064651.14	proteinoding	SLC12A2	-0.939655	4.7503	-5.13074	7.70711e-05	0.000974329	1.50765		-0.492325
ENSG00000198863	ENSG00000198863.7	proteinoding	RUNDC1	-1.43136	4.93164	-8.10048	2.5639e-07	7.0159e-06	7.149		ENSG00000198863	ENSG00000198863.7	proteinoding	RUNDC1	-0.608954	4.93164	-3.63232	0.00198777	0.0088219	-1.70889		-0.822406
ENSG00000122218	ENSG00000122218.16	proteinoding	COPA	-1.43131	8.64319	-9.56856	2.33186e-08	1.28947e-06	9.50232		ENSG00000122218	ENSG00000122218.16	proteinoding	COPA	-1.24349	8.64319	-8.37207	1.61291e-07	1.42925e-05	7.61352		-0.187811
ENSG00000145703	ENSG00000145703.16	proteinoding	IQGAP2	-1.4305	5.75881	-9.65547	2.03954e-08	1.17449e-06	9.64848		ENSG00000145703	ENSG00000145703.16	proteinoding	IQGAP2	-1.36061	5.75881	-9.67985	1.96462e-08	3.93282e-06	9.69752		-0.0698971
ENSG00000264044	ENSG00000264044.1	lncRNA	AC005726.2	-1.43049	-0.458615	-2.25056	0.0375792	0.0851407	-3.71425		ENSG00000264044	ENSG00000264044.1	lncRNA	AC005726.2	0.244655	-0.458615	0.405676	0.689913	0.761202	-5.68978		-1.67515
ENSG00000135503	ENSG00000135503.13	proteinoding	ACVR1B	-1.43019	5.42216	-7.79957	4.3326e-07	1.03905e-05	6.61229		ENSG00000135503	ENSG00000135503.13	proteinoding	ACVR1B	-1.08925	5.42216	-6.44887	5.29898e-06	0.000157592	4.13525		-0.340945
ENSG00000099769	ENSG00000099769.6	proteinoding	IGFALS	-1.42978	-0.0122939	-1.56636	0.135225	0.231735	-4.79388		ENSG00000099769	ENSG00000099769.6	proteinoding	IGFALS	4.04149	-0.0122939	4.03079	0.000828592	0.00486893	-0.526894		-5.47127
ENSG00000149311	ENSG00000149311.19	proteinoding	ATM	-1.42956	6.25904	-4.70138	0.000192563	0.00132066	0.43625		ENSG00000149311	ENSG00000149311.19	proteinoding	ATM	0.314776	6.25904	1.04003	0.312527	0.40569	-6.33559		-1.74433
ENSG00000140534	ENSG00000140534.14	proteinoding	TICRR	-1.42933	7.14629	-4.61623	0.000231376	0.00152485	0.232487		ENSG00000140534	ENSG00000140534.14	proteinoding	TICRR	-0.190363	7.14629	-0.617148	0.545109	0.631868	-6.71066		-1.23897
ENSG00000129422	ENSG00000129422.14	proteinoding	MTUS1	-1.42922	8.5928	-7.76272	4.6238e-07	1.09889e-05	6.49799		ENSG00000129422	ENSG00000129422.14	proteinoding	MTUS1	-0.634181	8.5928	-3.40175	0.00329504	0.0123546	-2.25995		-0.795042
ENSG00000196227	ENSG00000196227.11	proteinoding	FAM217B	-1.4292	4.45275	-7.96704	3.23076e-07	8.35375e-06	6.94172		ENSG00000196227	ENSG00000196227.11	proteinoding	FAM217B	-0.73217	4.45275	-4.39615	0.000372865	0.00290702	-0.0256666		-0.697028
ENSG00000119707	ENSG00000119707.14	proteinoding	RBM25	-1.429	7.08977	-4.59049	0.000244611	0.00158826	0.178395		ENSG00000119707	ENSG00000119707.14	proteinoding	RBM25	-1.37868	7.08977	-4.47934	0.000311205	0.00255136	0.0444253		-0.0503233
ENSG00000169246	ENSG00000169246.16	proteinoding	NPIPB3	-1.42832	5.33542	-2.39405	0.0281438	0.0675485	-4.3147		ENSG00000169246	ENSG00000169246.16	proteinoding	NPIPB3	-0.134954	5.33542	-0.252365	0.803709	0.852674	-6.83894		-1.29337
ENSG00000153317	ENSG00000153317.15	proteinoding	ASAP1	-1.42774	8.04463	-6.06086	1.13867e-05	0.000132978	3.26009		ENSG00000153317	ENSG00000153317.15	proteinoding	ASAP1	-1.10506	8.04463	-4.67069	0.000205724	0.00193228	0.464436		-0.322674
ENSG00000185245	ENSG00000185245.8	proteinoding	GP1BA	-1.42641	1.41921	-1.42655	0.171362	0.278515	-5.11351		ENSG00000185245	ENSG00000185245.8	proteinoding	GP1BA	1.45407	1.41921	1.8488	0.0815091	0.138165	-4.59578		-2.88049
ENSG00000102606	ENSG00000102606.18	proteinoding	ARHGEF7	-1.4262	5.84755	-7.25662	1.15082e-06	2.17406e-05	5.60265		ENSG00000102606	ENSG00000102606.18	proteinoding	ARHGEF7	-0.677906	5.84755	-3.53833	0.00244308	0.010135	-1.96399		-0.748297
ENSG00000147044	ENSG00000147044.221	proteinoding	CASK	-1.42603	5.62419	-9.80838	1.61464e-08	1.01753e-06	9.87827		ENSG00000147044	ENSG00000147044.221	proteinoding	CASK	-0.710891	5.62419	-4.93189	0.000117516	0.00131624	1.05084		-0.715139
ENSG00000143751	ENSG00000143751.10	proteinoding	SDE2	-1.42595	4.20277	-5.83691	1.78681e-05	0.000189123	2.94442		ENSG00000143751	ENSG00000143751.10	proteinoding	SDE2	-1.25937	4.20277	-5.19599	6.71706e-05	0.000893824	1.70895		-0.16658
ENSG00000159267	ENSG00000159267.15	proteinoding	HLCS	-1.42578	5.43048	-5.3312	5.05917e-05	0.000440961	1.81289		ENSG00000159267	ENSG00000159267.15	proteinoding	HLCS	-0.606416	5.43048	-2.31901	0.0327615	0.0670241	-4.40816		-0.819367
ENSG00000104611	ENSG00000104611.12	proteinoding	SH2D4A	-1.42466	6.14859	-10.6475	4.68532e-09	4.72264e-07	11.1021		ENSG00000104611	ENSG00000104611.12	proteinoding	SH2D4A	-1.34843	6.14859	-10.2532	8.30325e-09	2.52117e-06	10.543		-0.076231
ENSG00000177469	ENSG00000177469.13	proteinoding	CAVIN1	-1.4246	8.03317	-4.54366	0.000270696	0.00171427	0.0770969		ENSG00000177469	ENSG00000177469.13	proteinoding	CAVIN1	-1.72095	8.03317	-5.54071	3.27473e-05	0.000553522	2.29404		0.296347
ENSG00000177463	ENSG00000177463.15	proteinoding	NR2C2	-1.42449	6.19234	-5.61699	2.79874e-05	0.000272055	2.37662		ENSG00000177463	ENSG00000177463.15	proteinoding	NR2C2	-0.586479	6.19234	-2.37029	0.0295359	0.0618883	-4.35451		-0.838012
ENSG00000135763	ENSG00000135763.10	proteinoding	URB2	-1.42364	5.05153	-7.58652	6.32687e-07	1.38297e-05	6.22538		ENSG00000135763	ENSG00000135763.10	proteinoding	URB2	-0.493219	5.05153	-2.56501	0.0198031	0.0452967	-3.88628		-0.93042
ENSG00000091527	ENSG00000091527.16	proteinoding	CDV3	-1.42334	7.62882	-9.34062	3.32692e-08	1.64865e-06	9.14249		ENSG00000091527	ENSG00000091527.16	proteinoding	CDV3	-1.42886	7.62882	-9.42169	2.92989e-08	4.84447e-06	9.30195		0.00551919
ENSG00000127526	ENSG00000127526.15	proteinoding	SLC35E1	-1.42289	5.95983	-10.0154	1.18171e-08	8.22893e-07	10.1857		ENSG00000127526	ENSG00000127526.15	proteinoding	SLC35E1	-0.746468	5.95983	-5.34761	4.88881e-05	0.000730871	1.90899		-0.676423
ENSG00000172915	ENSG00000172915.18	proteinoding	NBEA	-1.42202	3.71158	-2.87889	0.0102211	0.0301472	-3.10747		ENSG00000172915	ENSG00000172915.18	proteinoding	NBEA	-0.190832	3.71158	-0.484375	0.634145	0.711326	-6.57672		-1.23118
ENSG00000092820	ENSG00000092820.18	proteinoding	EZR	-1.4215	8.34596	-7.35781	9.56403e-07	1.90372e-05	5.76644		ENSG00000092820	ENSG00000092820.18	proteinoding	EZR	-1.65685	8.34596	-8.62705	1.05272e-07	1.05906e-05	8.03624		0.235353
ENSG00000116903	ENSG00000116903.7	proteinoding	EXOC8	-1.42119	3.97853	-8.1271	2.44899e-07	6.81704e-06	7.22073		ENSG00000116903	ENSG00000116903.7	proteinoding	EXOC8	-0.89064	3.97853	-4.93633	0.000116411	0.00130851	1.20386		-0.530547
ENSG00000224614	ENSG00000224614.2	lncRNA	TNK2-AS1	-1.42118	-1.17411	-1.23245	0.234135	0.353116	-5.02232		ENSG00000224614	ENSG00000224614.2	lncRNA	TNK2-AS1	2.21969	-1.17411	2.06734	0.0538697	0.0989904	-3.8957		-3.64087
ENSG00000138964	ENSG00000138964.17	proteinoding	PARVG	-1.42081	-0.456181	-1.0093	0.326627	0.455011	-5.30192		ENSG00000138964	ENSG00000138964.17	proteinoding	PARVG	4.15055	-0.456181	3.09165	0.00647024	0.0196782	-2.20969		-5.57136
ENSG00000167778	ENSG00000167778.9	proteinoding	SPRYD3	-1.41962	5.88477	-8.04387	2.82732e-07	7.54254e-06	7.00616		ENSG00000167778	ENSG00000167778.9	proteinoding	SPRYD3	-1.6745	5.88477	-9.57975	2.2919e-08	4.25722e-06	9.54645		0.254875
ENSG00000035403	ENSG00000035403.18	proteinoding	VCL	-1.41919	8.68993	-10.8732	3.40066e-09	3.83723e-07	11.4184		ENSG00000035403	ENSG00000035403.18	proteinoding	VCL	-1.05835	8.68993	-8.14126	2.39011e-07	1.87707e-05	7.22307		-0.360847
ENSG00000158711	ENSG00000158711.14	proteinoding	ELK4	-1.41838	6.15128	-5.49541	3.59608e-05	0.00033438	2.12164		ENSG00000158711	ENSG00000158711.14	proteinoding	ELK4	-1.20153	6.15128	-4.76612	0.000167542	0.00167341	0.669564		-0.21685
ENSG00000188549	ENSG00000188549.12	proteinoding	CCDC9B	-1.41828	4.49831	-3.55286	0.00236644	0.00963655	-1.88393		ENSG00000188549	ENSG00000188549.12	proteinoding	CCDC9B	-0.368102	4.49831	-1.01376	0.324553	0.418471	-6.26014		-1.05017
ENSG00000132359	ENSG00000132359.15	proteinoding	RAP1GAP2	-1.41764	7.00647	-8.50863	1.28213e-07	4.2341e-06	7.7887		ENSG00000132359	ENSG00000132359.15	proteinoding	RAP1GAP2	-1.14904	7.00647	-6.94404	2.05625e-06	8.04199e-05	5.06752		-0.268601
ENSG00000137460	ENSG00000137460.9	proteinoding	FHDC1	-1.41704	5.59736	-4.11103	0.000694952	0.00362905	-0.791823		ENSG00000137460	ENSG00000137460.9	proteinoding	FHDC1	-0.00548209	5.59736	-0.0167498	0.986826	0.990682	-6.87095		-1.41156
ENSG00000169851	ENSG00000169851.15	proteinoding	PCDH7	-1.41684	6.99541	-6.19728	8.68167e-06	0.000106841	3.53448		ENSG00000169851	ENSG00000169851.15	proteinoding	PCDH7	-1.08497	6.99541	-4.76879	0.000166583	0.00167084	0.668182		-0.331871
ENSG00000177311	ENSG00000177311.11	proteinoding	ZBTB38	-1.4168	6.8903	-8.82342	7.62057e-08	2.87277e-06	8.31277		ENSG00000177311	ENSG00000177311.11	proteinoding	ZBTB38	-0.960022	6.8903	-6.02902	1.21353e-05	0.000285035	3.28891		-0.456782
ENSG00000142748	ENSG00000142748.13	proteinoding	FCN3	-1.41674	-3.23326	-0.980686	0.340154	0.468308	-5.10483		ENSG00000142748	ENSG00000142748.13	proteinoding	FCN3	2.54116	-3.23326	2.0501	0.0556939	0.101616	-3.87532		-3.9579
ENSG00000226987	ENSG00000226987.1	processedseudogene	AL157938.1	-1.41661	-2.97498	-1.15316	0.264402	0.387666	-4.95253		ENSG00000226987	ENSG00000226987.1	processedseudogene	AL157938.1	3.57056	-2.97498	3.5568	0.00234607	0.0098639	-1.44595		-4.98717
ENSG00000120049	ENSG00000120049.20	proteinoding	KCNIP2	-1.41652	-0.264805	-1.17621	0.255314	0.377689	-5.13138		ENSG00000120049	ENSG00000120049.20	proteinoding	KCNIP2	2.8815	-0.264805	2.90553	0.00965552	0.0264817	-2.55533		-4.29801
ENSG00000067704	ENSG00000067704.10	proteinoding	IARS2	-1.41622	6.65619	-5.97195	1.36066e-05	0.000151994	3.08075		ENSG00000067704	ENSG00000067704.10	proteinoding	IARS2	-1.16608	6.65619	-4.88376	0.000130227	0.00141496	0.922467		-0.250134
ENSG00000153956	ENSG00000153956.16	proteinoding	CACNA2D1	-1.41572	4.92308	-5.46083	3.86307e-05	0.00035408	2.14414		ENSG00000153956	ENSG00000153956.16	proteinoding	CACNA2D1	-0.70174	4.92308	-2.95603	0.00866565	0.0243753	-3.1426		-0.71398
ENSG00000068878	ENSG00000068878.15	proteinoding	PSME4	-1.41558	7.25474	-5.95279	1.41409e-05	0.000156496	3.04216		ENSG00000068878	ENSG00000068878.15	proteinoding	PSME4	-0.576302	7.25474	-2.43347	0.0259697	0.0558782	-4.24546		-0.839276
ENSG00000263657	ENSG00000263657.1	lncRNA	AC023389.1	-1.41493	-2.25272	-1.27115	0.220366	0.337017	-4.87642		ENSG00000263657	ENSG00000263657.1	lncRNA	AC023389.1	3.64983	-2.25272	3.84552	0.00124444	0.00642679	-0.941223		-5.06476
ENSG00000265093	ENSG00000265093.1	miscNA	RN7SL246P	-1.41461	-2.35088	-1.30732	0.208073	0.322459	-4.82202		ENSG00000265093	ENSG00000265093.1	miscNA	RN7SL246P	2.88519	-2.35088	3.18504	0.00528486	0.0170357	-2.07122		-4.2998
ENSG00000139629	ENSG00000139629.16	proteinoding	GALNT6	-1.41444	7.22743	-9.33039	3.38085e-08	1.65573e-06	9.12667		ENSG00000139629	ENSG00000139629.16	proteinoding	GALNT6	-1.11464	7.22743	-7.39891	8.87495e-07	4.38005e-05	5.90837		-0.299804
ENSG00000182177	ENSG00000182177.14	proteinoding	ASB18	-1.4143	-0.872256	-1.26253	0.223377	0.340706	-4.94626		ENSG00000182177	ENSG00000182177.14	proteinoding	ASB18	2.29313	-0.872256	2.74745	0.0135124	0.0339029	-2.83174		-3.70743
ENSG00000220666	ENSG00000220666.2	processedseudogene	RCC2P7	-1.41409	-2.57024	-1.43162	0.169927	0.276532	-4.66149		ENSG00000220666	ENSG00000220666.2	processedseudogene	RCC2P7	2.53528	-2.57024	3.22662	0.00482822	0.0160524	-1.99763		-3.94937
[truncated: 14,577 more rows]
