# Supplementary material for: N4-acetylcytidine (ac4C) promotes mRNA localization to stress granules
Source: EMBO Rep. 2024 Feb 27;25(4):1814–34. doi: 10.1038/s44319-024-00098-6 (PMC11014937; doi:10.1038/s44319-024-00098-6)
Supplement: Supplementary file 4 — Source Data Fig. 1 [file 44319_2024_98_MOESM4_ESM.zip]

Archive with 15 entries (10 files):
- Figure 1/
- Figure 1/1A/
- Figure 1/1A/wt_ctrl_100x oil_AF488-ac4C.tif
- Figure 1/1A/wt_ctrl_100x oil_AF594-NCL.tif
- Figure 1/1A/wt_ctrl_100x oil_DAPI.tif
- Figure 1/1A/wt_ctrl_100x oil_merged.tif
- Figure 1/1B/
- Figure 1/1B/wt_arsenite_60 min_100x oil_AF488-ac4C.tif
- Figure 1/1B/wt_arsenite_60 min_100x oil_AF594-G3BP.tif
- Figure 1/1B/wt_arsenite_60 min_100x oil_DAPI.tif
- Figure 1/1B/wt_arsenite_60 min_100x oil_merged.tif
- Figure 1/1C/
- Figure 1/1C/Fluorescence intensity analysis_AF594.xlsx
- Figure 1/1D/
- Figure 1/1D/Enrichment of ac4C in SG.xlsx
