# Supplementary material for: N4-acetylcytidine (ac4C) promotes mRNA localization to stress granules
Source: EMBO Rep. 2024 Feb 27;25(4):1814–34. doi: 10.1038/s44319-024-00098-6 (PMC11014937; doi:10.1038/s44319-024-00098-6)
Supplement: Supplementary file 4 — Source Data Fig. 1 [file 44319_2024_98_MOESM4_ESM.zip › Figure 1/1C/Fluorescence intensity analysis_AF594.xlsx]

## Sheet: Full cell
WT		CELLS										Background							Bk mean
Location	Cells	Area	Mean	Min	Max	IntDen	RawIntDen	CTCF			Location	Cells	Area	Mean	Min	Max	IntDen	RawIntDen	0.099
2	1	0.101	6.897	0	85	0.698	62800	0.688001			2	10	0.042	0.089	0	11	0.004	335
2	2	0.124	5.812	0	85	0.718	64627	0.705724			2	11	0.055	0.098	0	10	0.005	485
2	3	0.103	6.137	0	85	0.632	56855	0.621803			2	12	0.034	0.11	0	10	0.004	340
2	4	0.085	7.358	0	85	0.627	56403	0.618585
2	5	0.103	6.647	0	85	0.685	61634	0.674803
2	6	0.103	5.875	0	85	0.605	54492	0.594803
2	7	0.151	6.779	0	85	1.023	92102	1.00805			(CTCF) = Integrated Density – (Area of Selected Cell x Mean Fluorescence of Background readings)
2	8	0.145	5.825	0	85	0.844	75989	0.829645
2	9	0.104	6.384	0	85	0.661	59483	0.650704
3	1	0.122	6.917	0	85	0.842	75813	0.828946
3	2	0.157	5.324	0	85	0.836	75204	0.819201
3	3	0.127	5.163	0	85	0.654	58836	0.640411
3	4	0.14	5.396	0	85	0.754	67855	0.73902			3	7	0.016	0.074	0	8	0.001	106	0.107
3	5	0.193	5.455	0	85	1.051	94634	1.03035			3	8	0.021	0.14	0	9	0.003	261
3	6	0.092	6.952	0	85	0.64	57597	0.630156			3	9	0.018	0.544	0	24	0.01	859
4	1	0.149	7.791	0	85	1.165	104818	1.15005
4	2	0.166	7.513	0	85	1.245	112013	1.22834
4	3	0.198	7.083	0	85	1.406	126515	1.38613
4	4	0.138	7.91	0	85	1.092	98269	1.07815
4	5	0.151	7.062	0	85	1.064	95720	1.04885			4	8	0.071	0.108	0	12	0.008	692	0.100333
4	6	0.175	7.164	0	85	1.252	112691	1.23444			4	9	0.096	0.106	0	14	0.01	916
4	7	0.212	6.611	0	85	1.4	126019	1.37873			4	10	0.084	0.087	0	10	0.007	658
5	1	0.152	6.251	0	85	0.951	85580	0.924451
5	2	0.159	4.489	0	85	0.713	64161	0.685228			5	5	0.07	0.222	0	19	0.016	1404	0.174667
5	3	0.084	5.857	0	85	0.495	44536	0.480328			5	6	0.061	0.195	0	25	0.012	1066
5	4	0.117	5.434	0	85	0.635	57165	0.614564			5	7	0.023	0.107	0	10	0.002	220
NAT10
	CELLS										Background								Bk mean
Location	Cells	Area	Mean	Min	Max	IntDen	RawIntDen	CTCF			Location	Cells	Area	Mean	Min	Max	IntDen	RawIntDen
1	1	0.117	7.973	0	85	0.931	83812	0.919027			1	7	0.035	0.106	0	11	0.004	331	0.102333
1	2	0.102	8.577	0	85	0.873	78550	0.862562			1	8	0.037	0.086	0	8	0.003	283
1	3	0.104	9.05	0	85	0.942	84751	0.931357			1	9	0.05	0.115	0	12	0.006	523
1	4	0.115	7.61	0	85	0.877	78962	0.865232
1	5	0.115	7.521	0	85	0.862	77609	0.850232
1	6	0.11	8.122	0	85	0.895	80532	0.883743
2	1	0.217	7.806	0	85	1.696	152622	1.63647			2	8	0.005	0.326	0	21	0.005	407	0.274333
2	2	0.221	7.097	0	85	1.568	141121	1.50737			2	9	0.01	0.126	0	6	0.001	113
2	3	0.251	6.954	0	85	1.749	157387	1.68014			2	10	0.022	0.371	0	23	0.008	719
2	4	0.06	7.153	0	85	0.431	38797	0.41454
2	5	0.12	8.85	0	85	1.066	95897	1.03308
2	6	0.162	6.739	0	85	1.09	98089	1.04556
2	7	0.135	6.252	0	85	0.846	76140	0.808965
3	1	0.226	7.107	0	85	1.607	144647	1.5853			3	8	0.03	0.099	0	11	0.003	263	0.096
3	2	0.227	7.145	0	85	1.624	146191	1.60221			3	9	0.025	0.096	0	10	0.002	217
3	3	0.209	7.515	0	85	1.573	141561	1.55294			3	10	0.023	0.093	0	7	0.002	191
3	4	0.125	8.477	0	85	1.057	95142	1.045
3	5	0.161	7.164	0	85	1.151	103561	1.13554
3	6	0.123	8.546	0	85	1.052	94653	1.04019
3	7	0.108	7.809	0	85	0.846	76101	0.835632
4	1	0.135	8.04	0	85	1.087	97857	1.07292			4	7	0.051	0.106	0	13	0.005	487	0.104333
4	2	0.131	7.027	0	85	0.921	82866	0.907332			4	8	0.053	0.11	0	10	0.006	527
4	3	0.111	8.409	0	85	0.937	84359	0.925419			4	9	0.034	0.097	0	9	0.003	293
4	4	0.088	8.222	0	85	0.723	65075	0.713819
4	5	0.106	9.201	0	85	0.979	88122	0.967941
4	6	0.097	7.882	0	85	0.765	68807	0.75488

## Sheet: SGs
										Location	Cells	Area	Mean	Min	Max	IntDen	RawIntDen	CTCF	bk mean	Location	Cells	Area	Mean	Min	Max	IntDen	RawIntDen	CTCF	bk mean	Location	Cells	Area	Mean	Min	Max	IntDen	RawIntDen	CTCF	bk mean
SUMMARY WT										3	1	0.001	255	255	255	0.32	28815	0.319893	0.107	4	1	0.0002444	255	255	255	0.062	5610	0.0619756	0.1	5	1	0.0007	255	255	255	0.179	16065	0.178877	0.175
										3	2	0.0002111	255	255	255	0.054	4845	0.0539774		4	2	0.0002333	255	255	255	0.06	5355	0.0599767		5	2	0.0004444	255	255	255	0.113	10200	0.112922
Image	SG count	Total area	Avg size	%Area	Mean	IntDen				3	3	0.0003222	255	255	255	0.082	7395	0.0819655		4	3	0.0004444	255	255	255	0.113	10200	0.112956		5	3	0.0001889	255	255	255	0.048	4335	0.0479669
2_AF594-GS.tif	92	0.033	0.0003611	1.141	255	0.092				3	4	0.0003	255	255	255	0.077	6885	0.0769679		4	4	0.0005333	255	255	255	0.136	12240	0.135947		5	4	0.0002	255	255	255	0.051	4590	0.050965
3_AF594-GS.tif	111	0.032	0.0002841	1.083	255	0.072				3	5	0.0001444	255	255	255	0.037	3315	0.0369845		4	5	0.0005	255	255	255	0.128	11475	0.12795		5	5	0.0001111	255	255	255	0.028	2550	0.0279806
4_AF594-GS.tif	109	0.043	0.0003935	1.472	255	0.1				3	6	0.0002889	255	255	255	0.074	6630	0.0739691		4	6	0.0001222	255	255	255	0.031	2805	0.0309878		5	6	0.0005444	255	255	255	0.139	12495	0.138905
5_AF594-GS.tif	63	0.018	0.000279	0.603	255	0.071				3	7	0.0001111	255	255	255	0.028	2550	0.0279881		4	7	0.0003222	255	255	255	0.082	7395	0.0819678		5	7	0.0001333	255	255	255	0.034	3060	0.0339767
										3	8	0.0001444	255	255	255	0.037	3315	0.0369845		4	8	0.0002333	255	255	255	0.06	5355	0.0599767		5	8	0.0001889	255	255	255	0.048	4335	0.0479669
SUMMARY NAT10										3	9	0.0001111	255	255	255	0.028	2550	0.0279881		4	9	0.0002444	255	255	255	0.062	5610	0.0619756		5	9	0.0001444	255	255	255	0.037	3315	0.0369747
Image	SG count	Total area	Avg size	%Area	Mean	IntDen				3	10	0.0003444	255	255	255	0.088	7905	0.0879631		4	10	0.0005778	255	255	255	0.147	13260	0.146942		5	10	0.0002	255	255	255	0.051	4590	0.050965
1_AF594-GS.tif	120	0.042	0.0003511	1.447	255	0.09				3	11	0.0004111	255	255	255	0.105	9435	0.104956		4	11	0.0001556	255	255	255	0.04	3570	0.0399844		5	11	0.0002556	255	255	255	0.065	5865	0.0649553
2_AF594-GS.tif	130	0.05	0.0003873	1.728	255	0.099				3	12	0.0007222	255	255	255	0.184	16575	0.183923		4	12	0.0003222	255	255	255	0.082	7395	0.0819678		5	12	0.0006333	255	255	255	0.162	14535	0.161889
3_AF594-GS.tif	154	0.049	0.0003175	1.679	255	0.081				3	13	0.0001111	255	255	255	0.028	2550	0.0279881		4	13	0.0001667	255	255	255	0.043	3825	0.0429833		5	13	0.0004444	255	255	255	0.113	10200	0.112922
4_AF594-GS.tif	84	0.024	0.0002837	0.818	255	0.072				3	14	0.0001889	255	255	255	0.048	4335	0.0479798		4	14	0.0004778	255	255	255	0.122	10965	0.121952		5	14	0.0001444	255	255	255	0.037	3315	0.0369747
										3	15	0.0002333	255	255	255	0.06	5355	0.059975		4	15	0.0001111	255	255	255	0.028	2550	0.0279889		5	15	0.0001556	255	255	255	0.04	3570	0.0399728
										3	16	0.0001222	255	255	255	0.031	2805	0.0309869		4	16	0.0002778	255	255	255	0.071	6375	0.0709722		5	16	0.0002111	255	255	255	0.054	4845	0.0539631
										3	17	0.0002333	255	255	255	0.06	5355	0.059975		4	17	0.0003667	255	255	255	0.093	8415	0.0929633		5	17	0.0006889	255	255	255	0.176	15810	0.175879
WT										3	18	0.0002	255	255	255	0.051	4590	0.0509786		4	18	0.0006556	255	255	255	0.167	15045	0.166934		5	18	0.0004667	255	255	255	0.119	10710	0.118918
Location	Cells	Area	Mean	Min	Max	IntDen	RawIntDen	CTCF	bk mean	3	19	0.0001667	255	255	255	0.043	3825	0.0429822		4	19	0.0002889	255	255	255	0.074	6630	0.0739711		5	19	0.0001556	255	255	255	0.04	3570	0.0399728
2	1	0.0004778	255	255	255	0.122	10965	0.121953	0.099	3	20	0.0001889	255	255	255	0.048	4335	0.0479798		4	20	0.0003111	255	255	255	0.079	7140	0.0789689		5	20	0.0001333	255	255	255	0.034	3060	0.0339767
2	2	0.0002444	255	255	255	0.062	5610	0.0619758		3	21	0.0005778	255	255	255	0.147	13260	0.146938		4	21	0.0005444	255	255	255	0.139	12495	0.138946		5	21	0.0005111	255	255	255	0.13	11730	0.129911
2	3	0.0003	255	255	255	0.077	6885	0.0769703		3	22	0.0004	255	255	255	0.102	9180	0.101957		4	22	0.0004667	255	255	255	0.119	10710	0.118953		5	22	0.0002111	255	255	255	0.054	4845	0.0539631
2	4	0.0001333	255	255	255	0.034	3060	0.0339868		3	23	0.0001222	255	255	255	0.031	2805	0.0309869		4	23	0.0001889	255	255	255	0.048	4335	0.0479811		5	23	0.0001111	255	255	255	0.028	2550	0.0279806
2	5	0.0006111	255	255	255	0.156	14025	0.15594		3	24	0.0007444	255	255	255	0.19	17085	0.18992		4	24	0.0002333	255	255	255	0.06	5355	0.0599767		5	24	0.0001667	255	255	255	0.043	3825	0.0429708
2	6	0.0002889	255	255	255	0.074	6630	0.0739714		3	25	0.0003	255	255	255	0.077	6885	0.0769679		4	25	0.0003	255	255	255	0.077	6885	0.07697		5	25	0.0007333	255	255	255	0.187	16830	0.186872
2	7	0.0001333	255	255	255	0.034	3060	0.0339868		3	26	0.0002	255	255	255	0.051	4590	0.0509786		4	26	0.0008222	255	255	255	0.21	18870	0.209918		5	26	0.0001333	255	255	255	0.034	3060	0.0339767
2	8	0.0008	255	255	255	0.204	18360	0.203921		3	27	0.0002222	255	255	255	0.057	5100	0.0569762		4	27	0.0001333	255	255	255	0.034	3060	0.0339867		5	27	0.0002222	255	255	255	0.057	5100	0.0569611
2	9	0.0001444	255	255	255	0.037	3315	0.0369857		3	28	0.0001111	255	255	255	0.028	2550	0.0279881		4	28	0.0003667	255	255	255	0.093	8415	0.0929633		5	28	0.0001889	255	255	255	0.048	4335	0.0479669
2	10	0.0001222	255	255	255	0.031	2805	0.0309879		3	29	0.0004	255	255	255	0.102	9180	0.101957		4	29	0.001	255	255	255	0.377	33915	0.3769		5	29	0.0001222	255	255	255	0.031	2805	0.0309786
2	11	0.0006333	255	255	255	0.162	14535	0.161937		3	30	0.0008556	255	255	255	0.218	19635	0.217908		4	30	0.0007222	255	255	255	0.184	16575	0.183928		5	30	0.0001556	255	255	255	0.04	3570	0.0399728
2	12	0.0002	255	255	255	0.051	4590	0.0509802		3	31	0.0004444	255	255	255	0.113	10200	0.112952		4	31	0.0004778	255	255	255	0.122	10965	0.121952		5	31	0.0001444	255	255	255	0.037	3315	0.0369747
2	13	0.0001667	255	255	255	0.043	3825	0.0429835		3	32	0.0001111	255	255	255	0.028	2550	0.0279881		4	32	0.0002889	255	255	255	0.074	6630	0.0739711		5	32	0.0003556	255	255	255	0.091	8160	0.0909378
2	14	0.0004	255	255	255	0.102	9180	0.10196		3	33	0.0003333	255	255	255	0.085	7650	0.0849643		4	33	0.0002222	255	255	255	0.057	5100	0.0569778		5	33	0.0002	255	255	255	0.051	4590	0.050965
2	15	0.0004333	255	255	255	0.111	9945	0.110957		3	34	0.0003889	255	255	255	0.099	8925	0.0989584		4	34	0.0005889	255	255	255	0.15	13515	0.149941		5	34	0.0001667	255	255	255	0.043	3825	0.0429708
2	16	0.0001444	255	255	255	0.037	3315	0.0369857		3	35	0.0001333	255	255	255	0.034	3060	0.0339857		4	35	0.0004222	255	255	255	0.108	9690	0.107958		5	35	0.0001333	255	255	255	0.034	3060	0.0339767
2	17	0.0004667	255	255	255	0.119	10710	0.118954		3	36	0.0001222	255	255	255	0.031	2805	0.0309869		4	36	0.0001889	255	255	255	0.048	4335	0.0479811		5	36	0.0001778	255	255	255	0.045	4080	0.0449689
2	18	0.0001111	255	255	255	0.028	2550	0.027989		3	37	0.0001222	255	255	255	0.031	2805	0.0309869		4	37	0.0004222	255	255	255	0.108	9690	0.107958		5	37	0.0001778	255	255	255	0.045	4080	0.0449689
2	19	0.0003556	255	255	255	0.091	8160	0.0909648		3	38	0.0002222	255	255	255	0.057	5100	0.0569762		4	38	0.0001778	255	255	255	0.045	4080	0.0449822		5	38	0.0001667	255	255	255	0.043	3825	0.0429708
2	20	0.0007333	255	255	255	0.187	16830	0.186927		3	39	0.0004111	255	255	255	0.105	9435	0.104956		4	39	0.0002556	255	255	255	0.065	5865	0.0649744		5	39	0.0002333	255	255	255	0.06	5355	0.0599592
2	21	0.0006556	255	255	255	0.167	15045	0.166935		3	40	0.0004444	255	255	255	0.113	10200	0.112952		4	40	0.0004444	255	255	255	0.113	10200	0.112956		5	40	0.0002667	255	255	255	0.068	6120	0.0679533
2	22	0.0001778	255	255	255	0.045	4080	0.0449824		3	41	0.0001889	255	255	255	0.048	4335	0.0479798		4	41	0.0003	255	255	255	0.077	6885	0.07697		5	41	0.0001111	255	255	255	0.028	2550	0.0279806
2	23	0.0003556	255	255	255	0.091	8160	0.0909648		3	42	0.0002333	255	255	255	0.06	5355	0.059975		4	42	0.0004222	255	255	255	0.108	9690	0.107958		5	42	0.0003667	255	255	255	0.093	8415	0.0929358
2	24	0.0002	255	255	255	0.051	4590	0.0509802		3	43	0.0001111	255	255	255	0.028	2550	0.0279881		4	43	0.0001111	255	255	255	0.028	2550	0.0279889		5	43	0.0001778	255	255	255	0.045	4080	0.0449689
2	25	0.0003333	255	255	255	0.085	7650	0.084967		3	44	0.0001333	255	255	255	0.034	3060	0.0339857		4	44	0.0005444	255	255	255	0.139	12495	0.138946		5	44	0.0002111	255	255	255	0.054	4845	0.0539631
2	26	0.0001889	255	255	255	0.048	4335	0.0479813		3	45	0.0005111	255	255	255	0.13	11730	0.129945		4	45	0.0003889	255	255	255	0.099	8925	0.0989611		5	45	0.0001556	255	255	255	0.04	3570	0.0399728
2	27	0.0004889	255	255	255	0.125	11220	0.124952		3	46	0.0004556	255	255	255	0.116	10455	0.115951		4	46	0.0003111	255	255	255	0.079	7140	0.0789689		5	46	0.0001556	255	255	255	0.04	3570	0.0399728
2	28	0.0005444	255	255	255	0.139	12495	0.138946		3	47	0.0001556	255	255	255	0.04	3570	0.0399834		4	47	0.0001222	255	255	255	0.031	2805	0.0309878		5	47	0.0003444	255	255	255	0.088	7905	0.0879397
2	29	0.0002444	255	255	255	0.062	5610	0.0619758		3	48	0.0003333	255	255	255	0.085	7650	0.0849643		4	48	0.0004556	255	255	255	0.116	10455	0.115954		5	48	0.0009667	255	255	255	0.247	22185	0.246831
2	30	0.0001778	255	255	255	0.045	4080	0.0449824		3	49	0.0002778	255	255	255	0.071	6375	0.0709703		4	49	0.0002444	255	255	255	0.062	5610	0.0619756		5	49	0.0001222	255	255	255	0.031	2805	0.0309786
2	31	0.0002556	255	255	255	0.065	5865	0.0649747		3	50	0.0001222	255	255	255	0.031	2805	0.0309869		4	50	0.0001333	255	255	255	0.034	3060	0.0339867		5	50	0.0002889	255	255	255	0.074	6630	0.0739494
2	32	0.0004889	255	255	255	0.125	11220	0.124952		3	51	0.0002889	255	255	255	0.074	6630	0.0739691		4	51	0.0002444	255	255	255	0.062	5610	0.0619756		5	51	0.0001444	255	255	255	0.037	3315	0.0369747
2	33	0.001	255	255	255	0.283	25500	0.282901		3	52	0.0001333	255	255	255	0.034	3060	0.0339857		4	52	0.0002	255	255	255	0.051	4590	0.05098		5	52	0.0001222	255	255	255	0.031	2805	0.0309786
2	34	0.0003667	255	255	255	0.093	8415	0.0929637		3	53	0.0002222	255	255	255	0.057	5100	0.0569762		4	53	0.0002222	255	255	255	0.057	5100	0.0569778		5	53	0.0002778	255	255	255	0.071	6375	0.0709514
2	35	0.0006	255	255	255	0.153	13770	0.152941		3	54	0.0001444	255	255	255	0.037	3315	0.0369845		4	54	0.0001333	255	255	255	0.034	3060	0.0339867		5	54	0.0003222	255	255	255	0.082	7395	0.0819436
2	36	0.0004667	255	255	255	0.119	10710	0.118954		3	55	0.0003333	255	255	255	0.085	7650	0.0849643		4	55	0.0002556	255	255	255	0.065	5865	0.0649744		5	55	0.0002778	255	255	255	0.071	6375	0.0709514
2	37	0.0004667	255	255	255	0.119	10710	0.118954		3	56	0.0002111	255	255	255	0.054	4845	0.0539774		4	56	0.0002444	255	255	255	0.062	5610	0.0619756		5	56	0.0002	255	255	255	0.051	4590	0.050965
2	38	0.0005556	255	255	255	0.142	12750	0.141945		3	57	0.0002556	255	255	255	0.065	5865	0.0649727		4	57	0.0005333	255	255	255	0.136	12240	0.135947		5	57	0.0005222	255	255	255	0.133	11985	0.132909
2	39	0.0002222	255	255	255	0.057	5100	0.056978		3	58	0.0003889	255	255	255	0.099	8925	0.0989584		4	58	0.0004111	255	255	255	0.105	9435	0.104959		5	58	0.0002111	255	255	255	0.054	4845	0.0539631
2	40	0.0003778	255	255	255	0.096	8670	0.0959626		3	59	0.0001333	255	255	255	0.034	3060	0.0339857		4	59	0.0005444	255	255	255	0.139	12495	0.138946		5	59	0.0009	255	255	255	0.23	20655	0.229843
2	41	0.0002	255	255	255	0.051	4590	0.0509802		3	60	0.0001778	255	255	255	0.045	4080	0.044981		4	60	0.0002222	255	255	255	0.057	5100	0.0569778		5	60	0.0002	255	255	255	0.051	4590	0.050965
2	42	0.001	255	255	255	0.298	26775	0.297901		3	61	0.0002111	255	255	255	0.054	4845	0.0539774		4	61	0.0006444	255	255	255	0.164	14790	0.163936		5	61	0.0002444	255	255	255	0.062	5610	0.0619572
2	43	0.0001222	255	255	255	0.031	2805	0.0309879		3	62	0.0002667	255	255	255	0.068	6120	0.0679715		4	62	0.0002111	255	255	255	0.054	4845	0.0539789		5	62	0.0002889	255	255	255	0.074	6630	0.0739494
2	44	0.0001556	255	255	255	0.04	3570	0.0399846		3	63	0.0001556	255	255	255	0.04	3570	0.0399834		4	63	0.0007556	255	255	255	0.193	17340	0.192924		5	63	0.0002444	255	255	255	0.062	5610	0.0619572
2	45	0.001	255	255	255	0.266	23970	0.265901		3	64	0.0002556	255	255	255	0.065	5865	0.0649727		4	64	0.0004333	255	255	255	0.111	9945	0.110957
2	46	0.0001333	255	255	255	0.034	3060	0.0339868		3	65	0.0001333	255	255	255	0.034	3060	0.0339857		4	65	0.0002	255	255	255	0.051	4590	0.05098
2	47	0.0004222	255	255	255	0.108	9690	0.107958		3	66	0.0002667	255	255	255	0.068	6120	0.0679715		4	66	0.0003889	255	255	255	0.099	8925	0.0989611
2	48	0.0008667	255	255	255	0.221	19890	0.220914		3	67	0.0005667	255	255	255	0.145	13005	0.144939		4	67	0.001	255	255	255	0.374	33660	0.3739
2	49	0.0003111	255	255	255	0.079	7140	0.0789692		3	68	0.0001889	255	255	255	0.048	4335	0.0479798		4	68	0.0007	255	255	255	0.179	16065	0.17893
2	50	0.0002	255	255	255	0.051	4590	0.0509802		3	69	0.0001333	255	255	255	0.034	3060	0.0339857		4	69	0.0006889	255	255	255	0.176	15810	0.175931
2	51	0.0006222	255	255	255	0.159	14280	0.158938		3	70	0.0003222	255	255	255	0.082	7395	0.0819655		4	70	0.0001444	255	255	255	0.037	3315	0.0369856
2	52	0.0004333	255	255	255	0.111	9945	0.110957		3	71	0.0001444	255	255	255	0.037	3315	0.0369845		4	71	0.0001333	255	255	255	0.034	3060	0.0339867
2	53	0.0006444	255	255	255	0.164	14790	0.163936		3	72	0.0004222	255	255	255	0.108	9690	0.107955		4	72	0.0003111	255	255	255	0.079	7140	0.0789689
2	54	0.0005222	255	255	255	0.133	11985	0.132948		3	73	0.0008222	255	255	255	0.21	18870	0.209912		4	73	0.0001333	255	255	255	0.034	3060	0.0339867
2	55	0.0008444	255	255	255	0.215	19380	0.214916		3	74	0.0004222	255	255	255	0.108	9690	0.107955		4	74	0.001	255	255	255	0.312	28050	0.3119
2	56	0.0001222	255	255	255	0.031	2805	0.0309879		3	75	0.0003333	255	255	255	0.085	7650	0.0849643		4	75	0.0004111	255	255	255	0.105	9435	0.104959
2	57	0.0002333	255	255	255	0.06	5355	0.0599769		3	76	0.0001667	255	255	255	0.043	3825	0.0429822		4	76	0.0002556	255	255	255	0.065	5865	0.0649744
2	58	0.0003444	255	255	255	0.088	7905	0.0879659		3	77	0.0001222	255	255	255	0.031	2805	0.0309869		4	77	0.0006333	255	255	255	0.162	14535	0.161937
2	59	0.0003778	255	255	255	0.096	8670	0.0959626		3	78	0.0003556	255	255	255	0.091	8160	0.090962		4	78	0.0001111	255	255	255	0.028	2550	0.0279889
2	60	0.0002889	255	255	255	0.074	6630	0.0739714		3	79	0.0001778	255	255	255	0.045	4080	0.044981		4	79	0.0002778	255	255	255	0.071	6375	0.0709722
2	61	0.0001222	255	255	255	0.031	2805	0.0309879		3	80	0.0003111	255	255	255	0.079	7140	0.0789667		4	80	0.0001444	255	255	255	0.037	3315	0.0369856
2	62	0.0003889	255	255	255	0.099	8925	0.0989615		3	81	0.0002667	255	255	255	0.068	6120	0.0679715		4	81	0.0002111	255	255	255	0.054	4845	0.0539789
2	63	0.0002444	255	255	255	0.062	5610	0.0619758		3	82	0.0001222	255	255	255	0.031	2805	0.0309869		4	82	0.0006778	255	255	255	0.173	15555	0.172932
2	64	0.0001333	255	255	255	0.034	3060	0.0339868		3	83	0.0001889	255	255	255	0.048	4335	0.0479798		4	83	0.0001444	255	255	255	0.037	3315	0.0369856
2	65	0.0005333	255	255	255	0.136	12240	0.135947		3	84	0.0001556	255	255	255	0.04	3570	0.0399834		4	84	0.0005778	255	255	255	0.147	13260	0.146942
2	66	0.0004444	255	255	255	0.113	10200	0.112956		3	85	0.0001444	255	255	255	0.037	3315	0.0369845		4	85	0.0001333	255	255	255	0.034	3060	0.0339867
2	67	0.0003111	255	255	255	0.079	7140	0.0789692		3	86	0.0007	255	255	255	0.179	16065	0.178925		4	86	0.0003333	255	255	255	0.085	7650	0.0849667
2	68	0.0001556	255	255	255	0.04	3570	0.0399846		3	87	0.0001667	255	255	255	0.043	3825	0.0429822		4	87	0.0004556	255	255	255	0.116	10455	0.115954
2	69	0.0002778	255	255	255	0.071	6375	0.0709725		3	88	0.0002444	255	255	255	0.062	5610	0.0619738		4	88	0.0001778	255	255	255	0.045	4080	0.0449822
2	70	0.0002778	255	255	255	0.071	6375	0.0709725		3	89	0.0004222	255	255	255	0.108	9690	0.107955		4	89	0.0002222	255	255	255	0.057	5100	0.0569778
2	71	0.0004444	255	255	255	0.113	10200	0.112956		3	90	0.0002556	255	255	255	0.065	5865	0.0649727		4	90	0.0001667	255	255	255	0.043	3825	0.0429833
2	72	0.0002222	255	255	255	0.057	5100	0.056978		3	91	0.0001889	255	255	255	0.048	4335	0.0479798		4	91	0.0001778	255	255	255	0.045	4080	0.0449822
2	73	0.0005889	255	255	255	0.15	13515	0.149942		3	92	0.0002778	255	255	255	0.071	6375	0.0709703		4	92	0.0004778	255	255	255	0.122	10965	0.121952
2	74	0.0003556	255	255	255	0.091	8160	0.0909648		3	93	0.0007222	255	255	255	0.184	16575	0.183923		4	93	0.0001333	255	255	255	0.034	3060	0.0339867
2	75	0.0003667	255	255	255	0.093	8415	0.0929637		3	94	0.0003111	255	255	255	0.079	7140	0.0789667		4	94	0.0009222	255	255	255	0.235	21165	0.234908
2	76	0.0004	255	255	255	0.102	9180	0.10196		3	95	0.0004333	255	255	255	0.111	9945	0.110954		4	95	0.0002333	255	255	255	0.06	5355	0.0599767
2	77	0.0002222	255	255	255	0.057	5100	0.056978		3	96	0.0001111	255	255	255	0.028	2550	0.0279881		4	96	0.0001111	255	255	255	0.028	2550	0.0279889
2	78	0.0002667	255	255	255	0.068	6120	0.0679736		3	97	0.0001889	255	255	255	0.048	4335	0.0479798		4	97	0.0005	255	255	255	0.128	11475	0.12795
2	79	0.0002667	255	255	255	0.068	6120	0.0679736		3	98	0.0001444	255	255	255	0.037	3315	0.0369845		4	98	0.0002222	255	255	255	0.057	5100	0.0569778
2	80	0.0001556	255	255	255	0.04	3570	0.0399846		3	99	0.0002	255	255	255	0.051	4590	0.0509786		4	99	0.0004889	255	255	255	0.125	11220	0.124951
2	81	0.0001889	255	255	255	0.048	4335	0.0479813		3	100	0.0003111	255	255	255	0.079	7140	0.0789667		4	100	0.0003778	255	255	255	0.096	8670	0.0959622
2	82	0.0002111	255	255	255	0.054	4845	0.0539791		3	101	0.0001667	255	255	255	0.043	3825	0.0429822		4	101	0.0005333	255	255	255	0.136	12240	0.135947
2	83	0.0002778	255	255	255	0.071	6375	0.0709725		3	102	0.0001333	255	255	255	0.034	3060	0.0339857		4	102	0.0001778	255	255	255	0.045	4080	0.0449822
2	84	0.0002111	255	255	255	0.054	4845	0.0539791		3	103	0.0004778	255	255	255	0.122	10965	0.121949		4	103	0.0004556	255	255	255	0.116	10455	0.115954
2	85	0.0002333	255	255	255	0.06	5355	0.0599769		3	104	0.0001222	255	255	255	0.031	2805	0.0309869		4	104	0.001	255	255	255	0.326	29325	0.3259
2	86	0.0001889	255	255	255	0.048	4335	0.0479813		3	105	0.0004556	255	255	255	0.116	10455	0.115951		4	105	0.0005222	255	255	255	0.133	11985	0.132948
2	87	0.0001556	255	255	255	0.04	3570	0.0399846		3	106	0.0003111	255	255	255	0.079	7140	0.0789667		4	106	0.0002667	255	255	255	0.068	6120	0.0679733
2	88	0.0002444	255	255	255	0.062	5610	0.0619758		3	107	0.0005222	255	255	255	0.133	11985	0.132944		4	107	0.002	255	255	255	0.439	39525	0.4388
2	89	0.0001889	255	255	255	0.048	4335	0.0479813		3	108	0.0002333	255	255	255	0.06	5355	0.059975		4	108	0.0001333	255	255	255	0.034	3060	0.0339867
2	90	0.0001667	255	255	255	0.043	3825	0.0429835		3	109	0.0001222	255	255	255	0.031	2805	0.0309869		4	109	0.0004111	255	255	255	0.105	9435	0.104959
2	91	0.0005667	255	255	255	0.145	13005	0.144944		3	110	0.0001222	255	255	255	0.031	2805	0.0309869
2	92	0.0001778	255	255	255	0.045	4080	0.0449824		3	111	0.0002444	255	255	255	0.062	5610	0.0619738
NAT10
Location	Cells	Area	Mean	Min	Max	IntDen	RawIntDen	CTCF	bk mean	Location	Cells	Area	Mean	Min	Max	IntDen	RawIntDen	CTCF	bk mean	Location	Cells	Area	Mean	Min	Max	IntDen	RawIntDen	CTCF	bk mean	Location	Cells	Area	Mean	Min	Max	IntDen	RawIntDen	CTCF	bk mean
1	1	0.0002222	255	255	255	0.057	5100	0.0569773	0.102	2	1	0.0003111	255	255	255	0.079	7140	0.0789148	0.274	3	1	0.0004222	255	255	255	0.108	9690	0.107959	0.096	4	1	0.0002778	255	255	255	0.071	6375	0.0709711	0.104
1	2	0.0007778	255	255	255	0.198	17850	0.197921		2	2	0.001	255	255	255	0.337	30345	0.336726		3	2	0.0002111	255	255	255	0.054	4845	0.0539797		4	2	0.0001222	255	255	255	0.031	2805	0.0309873
1	3	0.0005111	255	255	255	0.13	11730	0.129948		2	3	0.0001556	255	255	255	0.04	3570	0.0399574		3	3	0.0001222	255	255	255	0.031	2805	0.0309883		4	3	0.0001222	255	255	255	0.031	2805	0.0309873
1	4	0.0003889	255	255	255	0.099	8925	0.0989603		2	4	0.0001111	255	255	255	0.028	2550	0.0279696		3	4	0.0002778	255	255	255	0.071	6375	0.0709733		4	4	0.0001889	255	255	255	0.048	4335	0.0479804
1	5	0.0001111	255	255	255	0.028	2550	0.0279887		2	5	0.0002444	255	255	255	0.062	5610	0.061933		3	5	0.0003	255	255	255	0.077	6885	0.0769712		4	5	0.0001111	255	255	255	0.028	2550	0.0279884
1	6	0.0002	255	255	255	0.051	4590	0.0509796		2	6	0.0002333	255	255	255	0.06	5355	0.0599361		3	6	0.0005111	255	255	255	0.13	11730	0.129951		4	6	0.0001111	255	255	255	0.028	2550	0.0279884
1	7	0.0001667	255	255	255	0.043	3825	0.042983		2	7	0.0001111	255	255	255	0.028	2550	0.0279696		3	7	0.0001556	255	255	255	0.04	3570	0.0399851		4	7	0.0001222	255	255	255	0.031	2805	0.0309873
1	8	0.0009333	255	255	255	0.238	21420	0.237905		2	8	0.0004111	255	255	255	0.105	9435	0.104887		3	8	0.0008778	255	255	255	0.224	20145	0.223916		4	8	0.0001222	255	255	255	0.031	2805	0.0309873
1	9	0.0001778	255	255	255	0.045	4080	0.0449819		2	9	0.0002	255	255	255	0.051	4590	0.0509452		3	9	0.0002556	255	255	255	0.065	5865	0.0649755		4	9	0.0001889	255	255	255	0.048	4335	0.0479804
1	10	0.0002	255	255	255	0.051	4590	0.0509796		2	10	0.0005	255	255	255	0.128	11475	0.127863		3	10	0.0001222	255	255	255	0.031	2805	0.0309883		4	10	0.0001111	255	255	255	0.028	2550	0.0279884
1	11	0.0002111	255	255	255	0.054	4845	0.0539785		2	11	0.0004667	255	255	255	0.119	10710	0.118872		3	11	0.0001222	255	255	255	0.031	2805	0.0309883		4	11	0.0001556	255	255	255	0.04	3570	0.0399838
1	12	0.0006778	255	255	255	0.173	15555	0.172931		2	12	0.0003	255	255	255	0.077	6885	0.0769178		3	12	0.0008667	255	255	255	0.221	19890	0.220917		4	12	0.0003222	255	255	255	0.082	7395	0.0819665
1	13	0.0003111	255	255	255	0.079	7140	0.0789683		2	13	0.001	255	255	255	0.312	28050	0.311726		3	13	0.0002778	255	255	255	0.071	6375	0.0709733		4	13	0.0001667	255	255	255	0.043	3825	0.0429827
1	14	0.0001444	255	255	255	0.037	3315	0.0369853		2	14	0.0001444	255	255	255	0.037	3315	0.0369604		3	14	0.0003222	255	255	255	0.082	7395	0.0819691		4	14	0.0006778	255	255	255	0.173	15555	0.17293
1	15	0.0005	255	255	255	0.128	11475	0.127949		2	15	0.0002333	255	255	255	0.06	5355	0.0599361		3	15	0.0001222	255	255	255	0.031	2805	0.0309883		4	15	0.0001889	255	255	255	0.048	4335	0.0479804
1	16	0.0001556	255	255	255	0.04	3570	0.0399841		2	16	0.001	255	255	255	0.349	31365	0.348726		3	16	0.0006778	255	255	255	0.173	15555	0.172935		4	16	0.0006333	255	255	255	0.162	14535	0.161934
1	17	0.0005333	255	255	255	0.136	12240	0.135946		2	17	0.0001667	255	255	255	0.043	3825	0.0429543		3	17	0.0008222	255	255	255	0.21	18870	0.209921		4	17	0.0001667	255	255	255	0.043	3825	0.0429827
1	18	0.0003222	255	255	255	0.082	7395	0.0819671		2	18	0.0002222	255	255	255	0.057	5100	0.0569391		3	18	0.0001778	255	255	255	0.045	4080	0.0449829		4	18	0.0006	255	255	255	0.153	13770	0.152938
1	19	0.0005444	255	255	255	0.139	12495	0.138944		2	19	0.0005222	255	255	255	0.133	11985	0.132857		3	19	0.0002444	255	255	255	0.062	5610	0.0619765		4	19	0.0002667	255	255	255	0.068	6120	0.0679723
1	20	0.0001333	255	255	255	0.034	3060	0.0339864		2	20	0.0001778	255	255	255	0.045	4080	0.0449513		3	20	0.0002889	255	255	255	0.074	6630	0.0739723		4	20	0.0002556	255	255	255	0.065	5865	0.0649734
1	21	0.0002	255	255	255	0.051	4590	0.0509796		2	21	0.0003222	255	255	255	0.082	7395	0.0819117		3	21	0.0002222	255	255	255	0.057	5100	0.0569787		4	21	0.0001333	255	255	255	0.034	3060	0.0339861
1	22	0.002	255	255	255	0.456	41055	0.455796		2	22	0.0009	255	255	255	0.23	20655	0.229753		3	22	0.0003333	255	255	255	0.085	7650	0.084968		4	22	0.0002	255	255	255	0.051	4590	0.0509792
1	23	0.0001333	255	255	255	0.034	3060	0.0339864		2	23	0.0006333	255	255	255	0.162	14535	0.161826		3	23	0.0003667	255	255	255	0.093	8415	0.0929648		4	23	0.0001111	255	255	255	0.028	2550	0.0279884
1	24	0.0003333	255	255	255	0.085	7650	0.084966		2	24	0.0002111	255	255	255	0.054	4845	0.0539422		3	24	0.0005556	255	255	255	0.142	12750	0.141947		4	24	0.0002556	255	255	255	0.065	5865	0.0649734
1	25	0.0004222	255	255	255	0.108	9690	0.107957		2	25	0.0007778	255	255	255	0.198	17850	0.197787		3	25	0.0001222	255	255	255	0.031	2805	0.0309883		4	25	0.0002333	255	255	255	0.06	5355	0.0599757
1	26	0.0002444	255	255	255	0.062	5610	0.0619751		2	26	0.0001778	255	255	255	0.045	4080	0.0449513		3	26	0.0002333	255	255	255	0.06	5355	0.0599776		4	26	0.0003111	255	255	255	0.079	7140	0.0789676
1	27	0.0007667	255	255	255	0.196	17595	0.195922		2	27	0.0001556	255	255	255	0.04	3570	0.0399574		3	27	0.0001889	255	255	255	0.048	4335	0.0479819		4	27	0.0004556	255	255	255	0.116	10455	0.115953
1	28	0.0003556	255	255	255	0.091	8160	0.0909637		2	28	0.0003222	255	255	255	0.082	7395	0.0819117		3	28	0.0001778	255	255	255	0.045	4080	0.0449829		4	28	0.0001667	255	255	255	0.043	3825	0.0429827
1	29	0.001	255	255	255	0.349	31365	0.348898		2	29	0.0005	255	255	255	0.128	11475	0.127863		3	29	0.0002111	255	255	255	0.054	4845	0.0539797		4	29	0.0003333	255	255	255	0.085	7650	0.0849653
1	30	0.0001111	255	255	255	0.028	2550	0.0279887		2	30	0.0001222	255	255	255	0.031	2805	0.0309665		3	30	0.0003889	255	255	255	0.099	8925	0.0989627		4	30	0.0001111	255	255	255	0.028	2550	0.0279884
1	31	0.0001111	255	255	255	0.028	2550	0.0279887		2	31	0.0002111	255	255	255	0.054	4845	0.0539422		3	31	0.0002222	255	255	255	0.057	5100	0.0569787		4	31	0.0001111	255	255	255	0.028	2550	0.0279884
1	32	0.0003778	255	255	255	0.096	8670	0.0959615		2	32	0.0001111	255	255	255	0.028	2550	0.0279696		3	32	0.0008889	255	255	255	0.227	20400	0.226915		4	32	0.0002444	255	255	255	0.062	5610	0.0619746
1	33	0.0003111	255	255	255	0.079	7140	0.0789683		2	33	0.001	255	255	255	0.315	28305	0.314726		3	33	0.0002667	255	255	255	0.068	6120	0.0679744		4	33	0.0001889	255	255	255	0.048	4335	0.0479804
1	34	0.0002444	255	255	255	0.062	5610	0.0619751		2	34	0.0001222	255	255	255	0.031	2805	0.0309665		3	34	0.0002556	255	255	255	0.065	5865	0.0649755		4	34	0.0001111	255	255	255	0.028	2550	0.0279884
1	35	0.0003111	255	255	255	0.079	7140	0.0789683		2	35	0.002	255	255	255	0.397	35700	0.396452		3	35	0.0003778	255	255	255	0.096	8670	0.0959637		4	35	0.0001222	255	255	255	0.031	2805	0.0309873
1	36	0.0001667	255	255	255	0.043	3825	0.042983		2	36	0.0008	255	255	255	0.204	18360	0.203781		3	36	0.0001333	255	255	255	0.034	3060	0.0339872		4	36	0.0001667	255	255	255	0.043	3825	0.0429827
1	37	0.0004222	255	255	255	0.108	9690	0.107957		2	37	0.0007667	255	255	255	0.196	17595	0.19579		3	37	0.0002333	255	255	255	0.06	5355	0.0599776		4	37	0.0005111	255	255	255	0.13	11730	0.129947
1	38	0.0004556	255	255	255	0.116	10455	0.115954		2	38	0.0002222	255	255	255	0.057	5100	0.0569391		3	38	0.0002333	255	255	255	0.06	5355	0.0599776		4	38	0.0004111	255	255	255	0.105	9435	0.104957
1	39	0.0003556	255	255	255	0.091	8160	0.0909637		2	39	0.0004556	255	255	255	0.116	10455	0.115875		3	39	0.0005667	255	255	255	0.145	13005	0.144946		4	39	0.0001556	255	255	255	0.04	3570	0.0399838
1	40	0.0001667	255	255	255	0.043	3825	0.042983		2	40	0.0002333	255	255	255	0.06	5355	0.0599361		3	40	0.0001444	255	255	255	0.037	3315	0.0369861		4	40	0.0001222	255	255	255	0.031	2805	0.0309873
1	41	0.0001333	255	255	255	0.034	3060	0.0339864		2	41	0.0002333	255	255	255	0.06	5355	0.0599361		3	41	0.001	255	255	255	0.366	32895	0.365904		4	41	0.0001556	255	255	255	0.04	3570	0.0399838
1	42	0.001	255	255	255	0.261	23460	0.260898		2	42	0.001	255	255	255	0.332	29835	0.331726		3	42	0.0001111	255	255	255	0.028	2550	0.0279893		4	42	0.0003333	255	255	255	0.085	7650	0.0849653
1	43	0.0002222	255	255	255	0.057	5100	0.0569773		2	43	0.002	255	255	255	0.417	37485	0.416452		3	43	0.0001333	255	255	255	0.034	3060	0.0339872		4	43	0.0003111	255	255	255	0.079	7140	0.0789676
1	44	0.0001556	255	255	255	0.04	3570	0.0399841		2	44	0.001	255	255	255	0.309	27795	0.308726		3	44	0.0008556	255	255	255	0.218	19635	0.217918		4	44	0.0002444	255	255	255	0.062	5610	0.0619746
1	45	0.0002111	255	255	255	0.054	4845	0.0539785		2	45	0.0002556	255	255	255	0.065	5865	0.06493		3	45	0.0001667	255	255	255	0.043	3825	0.042984		4	45	0.0005444	255	255	255	0.139	12495	0.138943
1	46	0.0005556	255	255	255	0.142	12750	0.141943		2	46	0.0001778	255	255	255	0.045	4080	0.0449513		3	46	0.0002333	255	255	255	0.06	5355	0.0599776		4	46	0.0004222	255	255	255	0.108	9690	0.107956
1	47	0.0003333	255	255	255	0.085	7650	0.084966		2	47	0.0005111	255	255	255	0.13	11730	0.12986		3	47	0.0002778	255	255	255	0.071	6375	0.0709733		4	47	0.0003111	255	255	255	0.079	7140	0.0789676
1	48	0.0001444	255	255	255	0.037	3315	0.0369853		2	48	0.0001444	255	255	255	0.037	3315	0.0369604		3	48	0.0007889	255	255	255	0.201	18105	0.200924		4	48	0.0002111	255	255	255	0.054	4845	0.053978
1	49	0.0002	255	255	255	0.051	4590	0.0509796		2	49	0.0009556	255	255	255	0.244	21930	0.243738		3	49	0.0006333	255	255	255	0.162	14535	0.161939		4	49	0.0004111	255	255	255	0.105	9435	0.104957
1	50	0.0002667	255	255	255	0.068	6120	0.0679728		2	50	0.0001444	255	255	255	0.037	3315	0.0369604		3	50	0.0001222	255	255	255	0.031	2805	0.0309883		4	50	0.0001333	255	255	255	0.034	3060	0.0339861
1	51	0.0007333	255	255	255	0.187	16830	0.186925		2	51	0.0001111	255	255	255	0.028	2550	0.0279696		3	51	0.0003	255	255	255	0.077	6885	0.0769712		4	51	0.001	255	255	255	0.264	23715	0.263896
1	52	0.0006778	255	255	255	0.173	15555	0.172931		2	52	0.0001778	255	255	255	0.045	4080	0.0449513		3	52	0.0001556	255	255	255	0.04	3570	0.0399851		4	52	0.001	255	255	255	0.266	23970	0.265896
1	53	0.0003111	255	255	255	0.079	7140	0.0789683		2	53	0.0001222	255	255	255	0.031	2805	0.0309665		3	53	0.0001667	255	255	255	0.043	3825	0.042984		4	53	0.0005667	255	255	255	0.145	13005	0.144941
1	54	0.0002444	255	255	255	0.062	5610	0.0619751		2	54	0.0002778	255	255	255	0.071	6375	0.0709239		3	54	0.0002333	255	255	255	0.06	5355	0.0599776		4	54	0.0004889	255	255	255	0.125	11220	0.124949
1	55	0.002	255	255	255	0.411	36975	0.410796		2	55	0.0002778	255	255	255	0.071	6375	0.0709239		3	55	0.0004667	255	255	255	0.119	10710	0.118955		4	55	0.0004	255	255	255	0.102	9180	0.101958
1	56	0.0001556	255	255	255	0.04	3570	0.0399841		2	56	0.0001667	255	255	255	0.043	3825	0.0429543		3	56	0.0002889	255	255	255	0.074	6630	0.0739723		4	56	0.0001222	255	255	255	0.031	2805	0.0309873
1	57	0.0002778	255	255	255	0.071	6375	0.0709717		2	57	0.0001667	255	255	255	0.043	3825	0.0429543		3	57	0.0002333	255	255	255	0.06	5355	0.0599776		4	57	0.0001222	255	255	255	0.031	2805	0.0309873
1	58	0.0002889	255	255	255	0.074	6630	0.0739705		2	58	0.0003778	255	255	255	0.096	8670	0.0958965		3	58	0.0004444	255	255	255	0.113	10200	0.112957		4	58	0.0003444	255	255	255	0.088	7905	0.0879642
1	59	0.0003444	255	255	255	0.088	7905	0.0879649		2	59	0.002	255	255	255	0.419	37740	0.418452		3	59	0.0002444	255	255	255	0.062	5610	0.0619765		4	59	0.0007667	255	255	255	0.196	17595	0.19592
1	60	0.0004444	255	255	255	0.113	10200	0.112955		2	60	0.0003556	255	255	255	0.091	8160	0.0909026		3	60	0.0002	255	255	255	0.051	4590	0.0509808		4	60	0.0001778	255	255	255	0.045	4080	0.0449815
1	61	0.0004556	255	255	255	0.116	10455	0.115954		2	61	0.0001556	255	255	255	0.04	3570	0.0399574		3	61	0.0001333	255	255	255	0.034	3060	0.0339872		4	61	0.0002222	255	255	255	0.057	5100	0.0569769
1	62	0.0002333	255	255	255	0.06	5355	0.0599762		2	62	0.0002222	255	255	255	0.057	5100	0.0569391		3	62	0.0001556	255	255	255	0.04	3570	0.0399851		4	62	0.0001111	255	255	255	0.028	2550	0.0279884
1	63	0.0003444	255	255	255	0.088	7905	0.0879649		2	63	0.0001222	255	255	255	0.031	2805	0.0309665		3	63	0.0008111	255	255	255	0.207	18615	0.206922		4	63	0.0003778	255	255	255	0.096	8670	0.0959607
1	64	0.0002778	255	255	255	0.071	6375	0.0709717		2	64	0.0003	255	255	255	0.077	6885	0.0769178		3	64	0.0005333	255	255	255	0.136	12240	0.135949		4	64	0.0001222	255	255	255	0.031	2805	0.0309873
1	65	0.0003444	255	255	255	0.088	7905	0.0879649		2	65	0.0002111	255	255	255	0.054	4845	0.0539422		3	65	0.0002889	255	255	255	0.074	6630	0.0739723		4	65	0.0002778	255	255	255	0.071	6375	0.0709711
1	66	0.0002556	255	255	255	0.065	5865	0.0649739		2	66	0.0003778	255	255	255	0.096	8670	0.0958965		3	66	0.0001333	255	255	255	0.034	3060	0.0339872		4	66	0.0007	255	255	255	0.179	16065	0.178927
1	67	0.0004111	255	255	255	0.105	9435	0.104958		2	67	0.0009667	255	255	255	0.247	22185	0.246735		3	67	0.0006889	255	255	255	0.176	15810	0.175934		4	67	0.0001111	255	255	255	0.028	2550	0.0279884
1	68	0.0001333	255	255	255	0.034	3060	0.0339864		2	68	0.0002	255	255	255	0.051	4590	0.0509452		3	68	0.0001444	255	255	255	0.037	3315	0.0369861		4	68	0.0001444	255	255	255	0.037	3315	0.036985
1	69	0.0001667	255	255	255	0.043	3825	0.042983		2	69	0.0002444	255	255	255	0.062	5610	0.061933		3	69	0.0002	255	255	255	0.051	4590	0.0509808		4	69	0.0001778	255	255	255	0.045	4080	0.0449815
1	70	0.0002889	255	255	255	0.074	6630	0.0739705		2	70	0.0004444	255	255	255	0.113	10200	0.112878		3	70	0.0003444	255	255	255	0.088	7905	0.0879669		4	70	0.0001667	255	255	255	0.043	3825	0.0429827
1	71	0.0001111	255	255	255	0.028	2550	0.0279887		2	71	0.0003778	255	255	255	0.096	8670	0.0958965		3	71	0.0001889	255	255	255	0.048	4335	0.0479819		4	71	0.0004667	255	255	255	0.119	10710	0.118951
1	72	0.0001778	255	255	255	0.045	4080	0.0449819		2	72	0.0002444	255	255	255	0.062	5610	0.061933		3	72	0.0002222	255	255	255	0.057	5100	0.0569787		4	72	0.0001778	255	255	255	0.045	4080	0.0449815
1	73	0.0003444	255	255	255	0.088	7905	0.0879649		2	73	0.0002333	255	255	255	0.06	5355	0.0599361		3	73	0.0002	255	255	255	0.051	4590	0.0509808		4	73	0.0001333	255	255	255	0.034	3060	0.0339861
1	74	0.0002556	255	255	255	0.065	5865	0.0649739		2	74	0.0007778	255	255	255	0.198	17850	0.197787		3	74	0.0003333	255	255	255	0.085	7650	0.084968		4	74	0.0003778	255	255	255	0.096	8670	0.0959607
1	75	0.0003333	255	255	255	0.085	7650	0.084966		2	75	0.0001111	255	255	255	0.028	2550	0.0279696		3	75	0.0002333	255	255	255	0.06	5355	0.0599776		4	75	0.0001778	255	255	255	0.045	4080	0.0449815
1	76	0.0002778	255	255	255	0.071	6375	0.0709717		2	76	0.0004333	255	255	255	0.111	9945	0.110881		3	76	0.0002222	255	255	255	0.057	5100	0.0569787		4	76	0.0002778	255	255	255	0.071	6375	0.0709711
1	77	0.0001333	255	255	255	0.034	3060	0.0339864		2	77	0.0007111	255	255	255	0.181	16320	0.180805		3	77	0.0007222	255	255	255	0.184	16575	0.183931		4	77	0.0001778	255	255	255	0.045	4080	0.0449815
1	78	0.0001667	255	255	255	0.043	3825	0.042983		2	78	0.0003	255	255	255	0.077	6885	0.0769178		3	78	0.0002444	255	255	255	0.062	5610	0.0619765		4	78	0.0001111	255	255	255	0.028	2550	0.0279884
1	79	0.0001333	255	255	255	0.034	3060	0.0339864		2	79	0.0003556	255	255	255	0.091	8160	0.0909026		3	79	0.0001222	255	255	255	0.031	2805	0.0309883		4	79	0.0001667	255	255	255	0.043	3825	0.0429827
1	80	0.0002	255	255	255	0.051	4590	0.0509796		2	80	0.0007556	255	255	255	0.193	17340	0.192793		3	80	0.0003778	255	255	255	0.096	8670	0.0959637		4	80	0.0006	255	255	255	0.153	13770	0.152938
1	81	0.0001333	255	255	255	0.034	3060	0.0339864		2	81	0.0006	255	255	255	0.153	13770	0.152836		3	81	0.0002222	255	255	255	0.057	5100	0.0569787		4	81	0.0003222	255	255	255	0.082	7395	0.0819665
1	82	0.0001444	255	255	255	0.037	3315	0.0369853		2	82	0.0001111	255	255	255	0.028	2550	0.0279696		3	82	0.0007889	255	255	255	0.201	18105	0.200924		4	82	0.0001111	255	255	255	0.028	2550	0.0279884
1	83	0.0003444	255	255	255	0.088	7905	0.0879649		2	83	0.0004333	255	255	255	0.111	9945	0.110881		3	83	0.0001444	255	255	255	0.037	3315	0.0369861		4	83	0.0006778	255	255	255	0.173	15555	0.17293
1	84	0.0004222	255	255	255	0.108	9690	0.107957		2	84	0.0001222	255	255	255	0.031	2805	0.0309665		3	84	0.0002222	255	255	255	0.057	5100	0.0569787		4	84	0.0001333	255	255	255	0.034	3060	0.0339861
1	85	0.0001444	255	255	255	0.037	3315	0.0369853		2	85	0.0001889	255	255	255	0.048	4335	0.0479482		3	85	0.0001222	255	255	255	0.031	2805	0.0309883
1	86	0.0002222	255	255	255	0.057	5100	0.0569773		2	86	0.0004111	255	255	255	0.105	9435	0.104887		3	86	0.0001333	255	255	255	0.034	3060	0.0339872
1	87	0.0001111	255	255	255	0.028	2550	0.0279887		2	87	0.0002889	255	255	255	0.074	6630	0.0739208		3	87	0.0001778	255	255	255	0.045	4080	0.0449829
1	88	0.0005444	255	255	255	0.139	12495	0.138944		2	88	0.0003	255	255	255	0.077	6885	0.0769178		3	88	0.0002889	255	255	255	0.074	6630	0.0739723
1	89	0.001	255	255	255	0.312	28050	0.311898		2	89	0.0001667	255	255	255	0.043	3825	0.0429543		3	89	0.0001222	255	255	255	0.031	2805	0.0309883
1	90	0.0007333	255	255	255	0.187	16830	0.186925		2	90	0.0002667	255	255	255	0.068	6120	0.0679269		3	90	0.0001333	255	255	255	0.034	3060	0.0339872
1	91	0.0001778	255	255	255	0.045	4080	0.0449819		2	91	0.0001889	255	255	255	0.048	4335	0.0479482		3	91	0.0002333	255	255	255	0.06	5355	0.0599776
1	92	0.0005111	255	255	255	0.13	11730	0.129948		2	92	0.0004556	255	255	255	0.116	10455	0.115875		3	92	0.0003667	255	255	255	0.093	8415	0.0929648
1	93	0.0001444	255	255	255	0.037	3315	0.0369853		2	93	0.0002667	255	255	255	0.068	6120	0.0679269		3	93	0.0001444	255	255	255	0.037	3315	0.0369861
1	94	0.0001444	255	255	255	0.037	3315	0.0369853		2	94	0.0001111	255	255	255	0.028	2550	0.0279696		3	94	0.0002222	255	255	255	0.057	5100	0.0569787
1	95	0.0003556	255	255	255	0.091	8160	0.0909637		2	95	0.0007	255	255	255	0.179	16065	0.178808		3	95	0.0002778	255	255	255	0.071	6375	0.0709733
1	96	0.0004	255	255	255	0.102	9180	0.101959		2	96	0.0001667	255	255	255	0.043	3825	0.0429543		3	96	0.0004333	255	255	255	0.111	9945	0.110958
1	97	0.0002889	255	255	255	0.074	6630	0.0739705		2	97	0.0004556	255	255	255	0.116	10455	0.115875		3	97	0.0003556	255	255	255	0.091	8160	0.0909659
1	98	0.0001111	255	255	255	0.028	2550	0.0279887		2	98	0.0006333	255	255	255	0.162	14535	0.161826		3	98	0.0002	255	255	255	0.051	4590	0.0509808
1	99	0.0002889	255	255	255	0.074	6630	0.0739705		2	99	0.0001667	255	255	255	0.043	3825	0.0429543		3	99	0.0006222	255	255	255	0.159	14280	0.15894
1	100	0.0001111	255	255	255	0.028	2550	0.0279887		2	100	0.0001667	255	255	255	0.043	3825	0.0429543		3	100	0.0001667	255	255	255	0.043	3825	0.042984
1	101	0.0005889	255	255	255	0.15	13515	0.14994		2	101	0.0002333	255	255	255	0.06	5355	0.0599361		3	101	0.0001111	255	255	255	0.028	2550	0.0279893
1	102	0.0001444	255	255	255	0.037	3315	0.0369853		2	102	0.0002444	255	255	255	0.062	5610	0.061933		3	102	0.0001889	255	255	255	0.048	4335	0.0479819
1	103	0.0008333	255	255	255	0.213	19125	0.212915		2	103	0.0001444	255	255	255	0.037	3315	0.0369604		3	103	0.0003444	255	255	255	0.088	7905	0.0879669
1	104	0.0001778	255	255	255	0.045	4080	0.0449819		2	104	0.0003111	255	255	255	0.079	7140	0.0789148		3	104	0.0001444	255	255	255	0.037	3315	0.0369861
1	105	0.0002444	255	255	255	0.062	5610	0.0619751		2	105	0.0005	255	255	255	0.128	11475	0.127863		3	105	0.0001778	255	255	255	0.045	4080	0.0449829
1	106	0.0002444	255	255	255	0.062	5610	0.0619751		2	106	0.0002444	255	255	255	0.062	5610	0.061933		3	106	0.0001222	255	255	255	0.031	2805	0.0309883
1	107	0.0003	255	255	255	0.077	6885	0.0769694		2	107	0.0002111	255	255	255	0.054	4845	0.0539422		3	107	0.0002111	255	255	255	0.054	4845	0.0539797
1	108	0.0001889	255	255	255	0.048	4335	0.0479807		2	108	0.0003111	255	255	255	0.079	7140	0.0789148		3	108	0.0002556	255	255	255	0.065	5865	0.0649755
1	109	0.0004	255	255	255	0.102	9180	0.101959		2	109	0.0001444	255	255	255	0.037	3315	0.0369604		3	109	0.0002556	255	255	255	0.065	5865	0.0649755
1	110	0.0003444	255	255	255	0.088	7905	0.0879649		2	110	0.0003778	255	255	255	0.096	8670	0.0958965		3	110	0.0005333	255	255	255	0.136	12240	0.135949
1	111	0.0003	255	255	255	0.077	6885	0.0769694		2	111	0.0001556	255	255	255	0.04	3570	0.0399574		3	111	0.0003111	255	255	255	0.079	7140	0.0789701
1	112	0.0001778	255	255	255	0.045	4080	0.0449819		2	112	0.0005333	255	255	255	0.136	12240	0.135854		3	112	0.0002556	255	255	255	0.065	5865	0.0649755
1	113	0.0001333	255	255	255	0.034	3060	0.0339864		2	113	0.0001333	255	255	255	0.034	3060	0.0339635		3	113	0.0002222	255	255	255	0.057	5100	0.0569787
1	114	0.0001444	255	255	255	0.037	3315	0.0369853		2	114	0.0002	255	255	255	0.051	4590	0.0509452		3	114	0.0002222	255	255	255	0.057	5100	0.0569787
1	115	0.0005111	255	255	255	0.13	11730	0.129948		2	115	0.0001111	255	255	255	0.028	2550	0.0279696		3	115	0.0002111	255	255	255	0.054	4845	0.0539797
1	116	0.0001889	255	255	255	0.048	4335	0.0479807		2	116	0.0001667	255	255	255	0.043	3825	0.0429543		3	116	0.0001444	255	255	255	0.037	3315	0.0369861
1	117	0.0004778	255	255	255	0.122	10965	0.121951		2	117	0.0001556	255	255	255	0.04	3570	0.0399574		3	117	0.0002	255	255	255	0.051	4590	0.0509808
1	118	0.0001111	255	255	255	0.028	2550	0.0279887		2	118	0.0001111	255	255	255	0.028	2550	0.0279696		3	118	0.0003556	255	255	255	0.091	8160	0.0909659
1	119	0.0002889	255	255	255	0.074	6630	0.0739705		2	119	0.0005778	255	255	255	0.147	13260	0.146842		3	119	0.0002	255	255	255	0.051	4590	0.0509808
1	120	0.0005333	255	255	255	0.136	12240	0.135946		2	120	0.0002222	255	255	255	0.057	5100	0.0569391		3	120	0.0001111	255	255	255	0.028	2550	0.0279893
										2	121	0.0004111	255	255	255	0.105	9435	0.104887		3	121	0.0004556	255	255	255	0.116	10455	0.115956
										2	122	0.0005667	255	255	255	0.145	13005	0.144845		3	122	0.0002111	255	255	255	0.054	4845	0.0539797
										2	123	0.0002556	255	255	255	0.065	5865	0.06493		3	123	0.0003444	255	255	255	0.088	7905	0.0879669
										2	124	0.0002778	255	255	255	0.071	6375	0.0709239		3	124	0.0001778	255	255	255	0.045	4080	0.0449829
										2	125	0.0002111	255	255	255	0.054	4845	0.0539422		3	125	0.0004111	255	255	255	0.105	9435	0.104961
										2	126	0.0002444	255	255	255	0.062	5610	0.061933		3	126	0.0001556	255	255	255	0.04	3570	0.0399851
										2	127	0.0001556	255	255	255	0.04	3570	0.0399574		3	127	0.0001333	255	255	255	0.034	3060	0.0339872
										2	128	0.0005111	255	255	255	0.13	11730	0.12986		3	128	0.0003556	255	255	255	0.091	8160	0.0909659
										2	129	0.0002222	255	255	255	0.057	5100	0.0569391		3	129	0.0001222	255	255	255	0.031	2805	0.0309883
										2	130	0.0001556	255	255	255	0.04	3570	0.0399574		3	130	0.0001667	255	255	255	0.043	3825	0.042984
																				3	131	0.0003222	255	255	255	0.082	7395	0.0819691
																				3	132	0.0005333	255	255	255	0.136	12240	0.135949
																				3	133	0.0002	255	255	255	0.051	4590	0.0509808
																				3	134	0.0003444	255	255	255	0.088	7905	0.0879669
																				3	135	0.0003556	255	255	255	0.091	8160	0.0909659
																				3	136	0.0001222	255	255	255	0.031	2805	0.0309883
																				3	137	0.0001111	255	255	255	0.028	2550	0.0279893
																				3	138	0.0004444	255	255	255	0.113	10200	0.112957
																				3	139	0.0004333	255	255	255	0.111	9945	0.110958
																				3	140	0.0006667	255	255	255	0.17	15300	0.169936
																				3	141	0.0002667	255	255	255	0.068	6120	0.0679744
																				3	142	0.002	255	255	255	0.414	37230	0.413808
																				3	143	0.0002667	255	255	255	0.068	6120	0.0679744
																				3	144	0.0005667	255	255	255	0.145	13005	0.144946
																				3	145	0.0002444	255	255	255	0.062	5610	0.0619765
																				3	146	0.0001889	255	255	255	0.048	4335	0.0479819
																				3	147	0.0003556	255	255	255	0.091	8160	0.0909659
																				3	148	0.0003667	255	255	255	0.093	8415	0.0929648
																				3	149	0.0005556	255	255	255	0.142	12750	0.141947
																				3	150	0.0002111	255	255	255	0.054	4845	0.0539797
																				3	151	0.0002889	255	255	255	0.074	6630	0.0739723
																				3	152	0.0001667	255	255	255	0.043	3825	0.042984
																				3	153	0.0002444	255	255	255	0.062	5610	0.0619765
																				3	154	0.0004444	255	255	255	0.113	10200	0.112957
