# Supplementary material for: N4-acetylcytidine (ac4C) promotes mRNA localization to stress granules
Source: EMBO Rep. 2024 Feb 27;25(4):1814–34. doi: 10.1038/s44319-024-00098-6 (PMC11014937; doi:10.1038/s44319-024-00098-6)
Supplement: Supplementary file 4 — Source Data Fig. 1 [file 44319_2024_98_MOESM4_ESM.zip › Figure 1/1D/Enrichment of ac4C in SG.xlsx]

## Sheet: Sheet1
m6A	ac4C	m7G	WT		RNA
4.57834	0.208456	2.7061	poly(A)		fraction	cells	m6A	ac4C	m7G
4.43969	0.202779	2.6706			28S	WT (SH) 1	2.06633	0.220951	0.386071		Ratio SG to poly(A)
2.12855	2.80875	2.87482	Total		28S	WT (SH) 2	2.16251	0.211625	0.402229		m6A	ac4C	m7G
2.18299	2.71998	3.31757			28S	NAT10 1	2.28414	0.0111719	0.448114		0.592467	4.24683	0.373697
2.11116	2.77603	3.10665			28S	NAT10 2	2.13257	0.0120297	0.420151
3.08441	0.865022	1.08521	SG		28S	CRISPR 1	2.20732	0.258561	0.435521		Level in poly(A)
2.97391	1.03497	1.18618			28S	CRISPR 2	2.02721	0.162548	0.356922		4.50902	0.205617	2.68835
1.95601	0.719673	0.742497			28S	HAP1 tech ctr	0.82909	0.0746203	0.115351
			NAT10		18S	WT (SH) 1	4.07736	7.65757	6.25099		Level in SG
1.93279	0.416804	4.63935	Total		18S	WT (SH) 2	3.475	6.58056	9.32416		2.67144	0.873221	1.00463
1.99018	0.518458	6.63247			18S	NAT10 1	3.86321	0.476179	5.7459
1.70528	0.343023	4.06166			18S	NAT10 2	4.22895	0.484045	6.17209		Level in total RNA
2.74212	0.122965	1.25907	SG		18S	CRISPR 1	4.13511	6.94352	6.50176		2.1409	2.76825	3.09968
3.10721	0.127455	1.29497			18S	CRISPR 2	4.0833	7.02235	6.44569
3.33977	0.12448	1.46021			18S	HAP1 tech ctr	4.02948	6.94135	6.10874		Level in 18S
					tRNA	WT (SH) 1	2.9469	14.1114	55.9067		3.77618	7.11907	7.78758
					tRNA	WT (SH) 2	3.89975	17.0182	63.3496
210904					tRNA	NAT10 1	3.68646	5.59204	70.1245
200529					tRNA	NAT10 2	4.28118	5.20667	65.3461
					tRNA	CRISPR 1	1.20879	20.8008	103.787
					tRNA	CRISPR 2	0.756225	18.2541	77.0519
					201007
