# Supplementary material for: N4-acetylcytidine (ac4C) promotes mRNA localization to stress granules
Source: EMBO Rep. 2024 Feb 27;25(4):1814–34. doi: 10.1038/s44319-024-00098-6 (PMC11014937; doi:10.1038/s44319-024-00098-6)
Supplement: Supplementary file 5 — Source Data Fig. 5 [file 44319_2024_98_MOESM5_ESM.zip]

Archive with 196 entries (173 files):
- 5A/
- __MACOSX/._5A
- 5A/.DS_Store
- __MACOSX/5A/._.DS_Store
- 5A/WT_0/
- __MACOSX/5A/._WT_0
- 5A/WT_30/
- __MACOSX/5A/._WT_30
- 5A/NAT10 KO_60/
- __MACOSX/5A/._NAT10 KO_60
- 5A/NAT10 KO_0/
- __MACOSX/5A/._NAT10 KO_0
- 5A/WT_60/
- __MACOSX/5A/._WT_60
- 5A/NAT10 KO_30/
- __MACOSX/5A/._NAT10 KO_30
- 5A/WT_0/wt_ctrl_60x oil 1_gapdh.tif
- __MACOSX/5A/WT_0/._wt_ctrl_60x oil 1_gapdh.tif
- 5A/WT_0/wt_ctrl_60x oil 1_dapi.tif
- __MACOSX/5A/WT_0/._wt_ctrl_60x oil 1_dapi.tif
- 5A/WT_0/wt_ctrl_60x oil 1_merged_dashed cropped area.tif
- __MACOSX/5A/WT_0/._wt_ctrl_60x oil 1_merged_dashed cropped area.tif
- 5A/WT_0/wt_ctrl_60x oil 1_g3bp.tif
- __MACOSX/5A/WT_0/._wt_ctrl_60x oil 1_g3bp.tif
- 5A/WT_30/wt_30min_ctrl_60x oil 2_merged_dashed cropped area.tif
- __MACOSX/5A/WT_30/._wt_30min_ctrl_60x oil 2_merged_dashed cropped area.tif
- 5A/WT_30/wt_30min_ctrl_60x oil 2_gapdh.tif
- __MACOSX/5A/WT_30/._wt_30min_ctrl_60x oil 2_gapdh.tif
- 5A/WT_30/wt_30min_ctrl_60x oil 2_g3bp.tif
- __MACOSX/5A/WT_30/._wt_30min_ctrl_60x oil 2_g3bp.tif
- 5A/WT_30/wt_30min_ctrl_60x oil 2_dapi.tif
- __MACOSX/5A/WT_30/._wt_30min_ctrl_60x oil 2_dapi.tif
- 5A/NAT10 KO_60/nat_60min_ctrl_60x oil 1_dapi.tif
- __MACOSX/5A/NAT10 KO_60/._nat_60min_ctrl_60x oil 1_dapi.tif
- 5A/NAT10 KO_60/nat_60min_ctrl_60x oil 1_g3bp.tif
- __MACOSX/5A/NAT10 KO_60/._nat_60min_ctrl_60x oil 1_g3bp.tif
- 5A/NAT10 KO_60/nat_60min_ctrl_60x oil 1_gapdh.tif
- __MACOSX/5A/NAT10 KO_60/._nat_60min_ctrl_60x oil 1_gapdh.tif
- 5A/NAT10 KO_60/nat_60min_ctrl_60x oil 1_merged_dashed cropped area.tif
- __MACOSX/5A/NAT10 KO_60/._nat_60min_ctrl_60x oil 1_merged_dashed cropped area.tif
- 5A/NAT10 KO_0/nat_ctrl_60x oil 2_dapi.tif
- __MACOSX/5A/NAT10 KO_0/._nat_ctrl_60x oil 2_dapi.tif
- 5A/NAT10 KO_0/nat_ctrl_60x oil 2_g3bp.tif
- __MACOSX/5A/NAT10 KO_0/._nat_ctrl_60x oil 2_g3bp.tif
- 5A/NAT10 KO_0/nat_ctrl_60x oil 2_merged_dashed cropped area.tif
- __MACOSX/5A/NAT10 KO_0/._nat_ctrl_60x oil 2_merged_dashed cropped area.tif
- 5A/NAT10 KO_0/nat_ctrl_60x oil 2_gapdh.tif
- __MACOSX/5A/NAT10 KO_0/._nat_ctrl_60x oil 2_gapdh.tif
- 5A/WT_60/wt_60min_ctrl_60x oil 1_merged_dashed cropped area.tif
- __MACOSX/5A/WT_60/._wt_60min_ctrl_60x oil 1_merged_dashed cropped area.tif
- 5A/WT_60/wt_60min_ctrl_60x oil 1_dapi.tif
- __MACOSX/5A/WT_60/._wt_60min_ctrl_60x oil 1_dapi.tif
- 5A/WT_60/wt_60min_ctrl_60x oil 1_gapdh.tif
- __MACOSX/5A/WT_60/._wt_60min_ctrl_60x oil 1_gapdh.tif
- 5A/WT_60/wt_60min_ctrl_60x oil 1_g3bp.tif
- __MACOSX/5A/WT_60/._wt_60min_ctrl_60x oil 1_g3bp.tif
- 5A/NAT10 KO_30/nat_30min_ctrl_60x oil 3_gapdh.tif
- __MACOSX/5A/NAT10 KO_30/._nat_30min_ctrl_60x oil 3_gapdh.tif
- 5A/NAT10 KO_30/nat_30min_ctrl_60x oil 3_g3bp.tif
- __MACOSX/5A/NAT10 KO_30/._nat_30min_ctrl_60x oil 3_g3bp.tif
- 5A/NAT10 KO_30/nat_30min_ctrl_60x oil 3_merged_dashed cropped area.tif
- __MACOSX/5A/NAT10 KO_30/._nat_30min_ctrl_60x oil 3_merged_dashed cropped area.tif
- 5A/NAT10 KO_30/nat_30min_ctrl_60x oil 3_dapi.tif
- __MACOSX/5A/NAT10 KO_30/._nat_30min_ctrl_60x oil 3_dapi.tif
- 5B/
- __MACOSX/._5B
- 5B/WT_0/
- __MACOSX/5B/._WT_0
- 5B/WT_30/
- __MACOSX/5B/._WT_30
- 5B/NAT10 KO_60/
- __MACOSX/5B/._NAT10 KO_60
- 5B/NAT10 KO_0/
- __MACOSX/5B/._NAT10 KO_0
- 5B/WT_60/
- __MACOSX/5B/._WT_60
- 5B/NAT10 KO_30/
- __MACOSX/5B/._NAT10 KO_30
- 5B/WT_0/wt_ctrl_60x oil 1_dapi.tif
- __MACOSX/5B/WT_0/._wt_ctrl_60x oil 1_dapi.tif
- 5B/WT_0/wt_ctrl_60x oil 1_merged_dashed cropped area.tif
- __MACOSX/5B/WT_0/._wt_ctrl_60x oil 1_merged_dashed cropped area.tif
- 5B/WT_0/wt_ctrl_60x oil 1_ahnak.tif
- __MACOSX/5B/WT_0/._wt_ctrl_60x oil 1_ahnak.tif
- 5B/WT_0/wt_ctrl_60x oil 1_g3bp.tif
- __MACOSX/5B/WT_0/._wt_ctrl_60x oil 1_g3bp.tif
- 5B/WT_30/wt_30 min_ctrl_60x oil 2_dapi.tif
- __MACOSX/5B/WT_30/._wt_30 min_ctrl_60x oil 2_dapi.tif
- 5B/WT_30/wt_30 min_ctrl_60x oil 2_merged_dashed cropped area.tif
- __MACOSX/5B/WT_30/._wt_30 min_ctrl_60x oil 2_merged_dashed cropped area.tif
- 5B/WT_30/wt_30 min_ctrl_60x oil 2_ahnak.tif
- __MACOSX/5B/WT_30/._wt_30 min_ctrl_60x oil 2_ahnak.tif
- 5B/WT_30/wt_30 min_ctrl_60x oil 2_g3bp.tif
- __MACOSX/5B/WT_30/._wt_30 min_ctrl_60x oil 2_g3bp.tif
- 5B/NAT10 KO_60/nat_60 min_ctrl_60x oil 2_dapi.tif
- __MACOSX/5B/NAT10 KO_60/._nat_60 min_ctrl_60x oil 2_dapi.tif
- 5B/NAT10 KO_60/nat_60 min_ctrl_60x oil 2_merged_dashed cropped area.tif
- __MACOSX/5B/NAT10 KO_60/._nat_60 min_ctrl_60x oil 2_merged_dashed cropped area.tif
- 5B/NAT10 KO_60/nat_60 min_ctrl_60x oil 2_g3bp.tif
- __MACOSX/5B/NAT10 KO_60/._nat_60 min_ctrl_60x oil 2_g3bp.tif
- 5B/NAT10 KO_60/nat_60 min_ctrl_60x oil 2_ahnak.tif
- __MACOSX/5B/NAT10 KO_60/._nat_60 min_ctrl_60x oil 2_ahnak.tif
- 5B/NAT10 KO_0/nat_ctrl_60x oil 2_dapi.tif
- __MACOSX/5B/NAT10 KO_0/._nat_ctrl_60x oil 2_dapi.tif
- 5B/NAT10 KO_0/nat_ctrl_60x oil 2_ahnak.tif
- __MACOSX/5B/NAT10 KO_0/._nat_ctrl_60x oil 2_ahnak.tif
- 5B/NAT10 KO_0/nat_ctrl_60x oil 2_g3bp.tif
- __MACOSX/5B/NAT10 KO_0/._nat_ctrl_60x oil 2_g3bp.tif
- 5B/NAT10 KO_0/nat_ctrl_60x oil 2_merged_dashed cropped area.tif
- __MACOSX/5B/NAT10 KO_0/._nat_ctrl_60x oil 2_merged_dashed cropped area.tif
- 5B/WT_60/wt_60 min_ctrl_60x oil 2_ahnak.tif
- __MACOSX/5B/WT_60/._wt_60 min_ctrl_60x oil 2_ahnak.tif
- 5B/WT_60/wt_60 min_ctrl_60x oil 2_dapi.tif
- __MACOSX/5B/WT_60/._wt_60 min_ctrl_60x oil 2_dapi.tif
- 5B/WT_60/wt_60 min_ctrl_60x oil 2_merged_dashed cropped area.tif
- __MACOSX/5B/WT_60/._wt_60 min_ctrl_60x oil 2_merged_dashed cropped area.tif
- 5B/WT_60/wt_60 min_ctrl_60x oil 2_g3bp.tif
- __MACOSX/5B/WT_60/._wt_60 min_ctrl_60x oil 2_g3bp.tif
- 5B/NAT10 KO_30/nat_30 min_ctrl_60x oil 1_merged_dashed cropped area.tif
- __MACOSX/5B/NAT10 KO_30/._nat_30 min_ctrl_60x oil 1_merged_dashed cropped area.tif
- 5B/NAT10 KO_30/nat_30 min_ctrl_60x oil 1_g3bp.tif
- __MACOSX/5B/NAT10 KO_30/._nat_30 min_ctrl_60x oil 1_g3bp.tif
- 5B/NAT10 KO_30/nat_30 min_ctrl_60x oil 1_ahnak.tif
- __MACOSX/5B/NAT10 KO_30/._nat_30 min_ctrl_60x oil 1_ahnak.tif
- 5B/NAT10 KO_30/nat_30 min_ctrl_60x oil 1_dapi.tif
- __MACOSX/5B/NAT10 KO_30/._nat_30 min_ctrl_60x oil 1_dapi.tif
- 5C/
- __MACOSX/._5C
- 5C/WT_0/
- __MACOSX/5C/._WT_0
- 5C/WT_30/
- __MACOSX/5C/._WT_30
- 5C/NAT10 KO_60/
- __MACOSX/5C/._NAT10 KO_60
- 5C/NAT10 KO_0/
- __MACOSX/5C/._NAT10 KO_0
- 5C/WT_60/
- __MACOSX/5C/._WT_60
- 5C/NAT10 KO_30/
- __MACOSX/5C/._NAT10 KO_30
- 5C/WT_0/wt_ctrl_60x oil 1_mki.tif
- __MACOSX/5C/WT_0/._wt_ctrl_60x oil 1_mki.tif
- 5C/WT_0/wt_ctrl_60x oil 1_dapi.tif
- __MACOSX/5C/WT_0/._wt_ctrl_60x oil 1_dapi.tif
- 5C/WT_0/wt_ctrl_60x oil 1_merged_dashed cropped area.tif
- __MACOSX/5C/WT_0/._wt_ctrl_60x oil 1_merged_dashed cropped area.tif
- 5C/WT_0/wt_ctrl_60x oil 1_g3bp.tif
- __MACOSX/5C/WT_0/._wt_ctrl_60x oil 1_g3bp.tif
- 5C/WT_30/wt_30 min_ctrl_60x oil 2_dapi.tif
- __MACOSX/5C/WT_30/._wt_30 min_ctrl_60x oil 2_dapi.tif
- 5C/WT_30/wt_30 min_ctrl_60x oil 2_merged_dashed cropped area.tif
- __MACOSX/5C/WT_30/._wt_30 min_ctrl_60x oil 2_merged_dashed cropped area.tif
- 5C/WT_30/wt_30 min_ctrl_60x oil 2_mki.tif
- __MACOSX/5C/WT_30/._wt_30 min_ctrl_60x oil 2_mki.tif
- 5C/WT_30/wt_30 min_ctrl_60x oil 2_g3bp.tif
- __MACOSX/5C/WT_30/._wt_30 min_ctrl_60x oil 2_g3bp.tif
- 5C/NAT10 KO_60/nat_60 min_ctrl_60x oil 2_dapi.tif
- __MACOSX/5C/NAT10 KO_60/._nat_60 min_ctrl_60x oil 2_dapi.tif
- 5C/NAT10 KO_60/nat_60 min_ctrl_60x oil 2_merged_dashed cropped area.tif
- __MACOSX/5C/NAT10 KO_60/._nat_60 min_ctrl_60x oil 2_merged_dashed cropped area.tif
- 5C/NAT10 KO_60/nat_60 min_ctrl_60x oil 2_g3bp.tif
- __MACOSX/5C/NAT10 KO_60/._nat_60 min_ctrl_60x oil 2_g3bp.tif
- 5C/NAT10 KO_60/nat_60 min_ctrl_60x oil 2_mki.tif
- __MACOSX/5C/NAT10 KO_60/._nat_60 min_ctrl_60x oil 2_mki.tif
- 5C/NAT10 KO_0/nat_ctrl_60x oil 2_dapi.tif
- __MACOSX/5C/NAT10 KO_0/._nat_ctrl_60x oil 2_dapi.tif
- 5C/NAT10 KO_0/nat_ctrl_60x oil 2_mki.tif
- __MACOSX/5C/NAT10 KO_0/._nat_ctrl_60x oil 2_mki.tif
- 5C/NAT10 KO_0/nat_ctrl_60x oil 2_g3bp.tif
- __MACOSX/5C/NAT10 KO_0/._nat_ctrl_60x oil 2_g3bp.tif
- 5C/NAT10 KO_0/nat_ctrl_60x oil 2_merged_dashed cropped area.tif
- __MACOSX/5C/NAT10 KO_0/._nat_ctrl_60x oil 2_merged_dashed cropped area.tif
- 5C/WT_60/wt_60 min_ctrl_60x oil 1_g3bp.tif
- __MACOSX/5C/WT_60/._wt_60 min_ctrl_60x oil 1_g3bp.tif
- 5C/WT_60/wt_60 min_ctrl_60x oil 1_merged_dashed cropped area.tif
- __MACOSX/5C/WT_60/._wt_60 min_ctrl_60x oil 1_merged_dashed cropped area.tif
- 5C/WT_60/wt_60 min_ctrl_60x oil 1_dapi.tif
- __MACOSX/5C/WT_60/._wt_60 min_ctrl_60x oil 1_dapi.tif
- 5C/WT_60/wt_60 min_ctrl_60x oil 1_mki.tif
- __MACOSX/5C/WT_60/._wt_60 min_ctrl_60x oil 1_mki.tif
- 5C/NAT10 KO_30/nat_30 min_ctrl_60x oil 2_dapi.tif
- __MACOSX/5C/NAT10 KO_30/._nat_30 min_ctrl_60x oil 2_dapi.tif
- 5C/NAT10 KO_30/nat_30 min_ctrl_60x oil 2_mki.tif
- __MACOSX/5C/NAT10 KO_30/._nat_30 min_ctrl_60x oil 2_mki.tif
- 5C/NAT10 KO_30/nat_30 min_ctrl_60x oil 2_g3bp.tif
- __MACOSX/5C/NAT10 KO_30/._nat_30 min_ctrl_60x oil 2_g3bp.tif
- 5C/NAT10 KO_30/nat_30 min_ctrl_60x oil 2_merged_dashed cropped area.tif
- __MACOSX/5C/NAT10 KO_30/._nat_30 min_ctrl_60x oil 2_merged_dashed cropped area.tif
- 5D/
- __MACOSX/._5D
- 5D/SG_MFI_AHNAK_ind_cells.xlsx
- __MACOSX/5D/._SG_MFI_AHNAK_ind_cells.xlsx
- 5E/
- __MACOSX/._5E
- 5E/SG_MFI_MKI67_ind_cells.xlsx
- __MACOSX/5E/._SG_MFI_MKI67_ind_cells.xlsx
