# Supplementary material for: N4-acetylcytidine (ac4C) promotes mRNA localization to stress granules
Source: EMBO Rep. 2024 Feb 27;25(4):1814–34. doi: 10.1038/s44319-024-00098-6 (PMC11014937; doi:10.1038/s44319-024-00098-6)
Supplement: Supplementary file 5 — Source Data Fig. 5 [file 44319_2024_98_MOESM5_ESM.zip › 5D/SG_MFI_AHNAK_ind_cells.xlsx]

## Sheet: NAT10 KO SG
30 min CTRL	Label	Area	Mean	SD	Min	Max	IntDen	RawIntDen	Cytoplasmic AHNAK fraction in SGs		30 min PURO	Label	Area	Mean	SD	Min	Max	IntDen	RawIntDen	Cytoplasmic AHNAK fraction in SGs		60 min CTRL	Label	Area	Mean	SD	Min	Max	IntDen	RawIntDen	Cytoplasmic AHNAK fraction in SGs		60 min PURO	Label	Area	Mean	SD	Min	Max	IntDen	RawIntDen	Cytoplasmic AHNAK fraction in SGs
1	nat_30 min_ctrl_60x oil 1_gs_5.tif	0.033	9.403	5.664	2	29	0.31	724	2.17834		1	nat_30 min_puro_60x oil 1_gs_5.tif	0.06	15.823	7.651	5	37	0.956	2231	3.13412		1	nat_60 min_ctrl_60x oil 2_gs_5.tif	0.046	16.439	8.324	4	43	0.754	1759	3.2844		1	nat_60 min_puro_60x oil 1_gs_5.tif	0.187	16.753	7.749	6	52	3.137	7321	7.08302
2	nat_30 min_ctrl_60x oil 1_gs_5.tif	0.021	13.76	12.793	2	69	0.295	688	1.55476		2	nat_30 min_puro_60x oil 1_gs_5.tif	0.07	19.159	7.75	0	39	1.346	3142	4.53795		2	nat_60 min_ctrl_60x oil 2_gs_5.tif	0.054	16.68	6.985	4	43	0.893	2085	3.16712		2	nat_60 min_puro_60x oil 1_gs_5.tif	0.152	15.421	7.041	6	41	2.339	5459	5.45221
3	nat_30 min_ctrl_60x oil 1_gs_5.tif	0.031	14.507	10.265	2	52	0.454	1059	1.90532		3	nat_30 min_puro_60x oil 1_gs_5.tif	0.042	17.768	7.665	6	40	0.754	1759	1.75198		3	nat_60 min_ctrl_60x oil 2_gs_5.tif	0.058	15.326	7.183	5	40	0.887	2069	3.28957		3	nat_60 min_puro_60x oil 1_gs_5.tif	0.151	19.099	7.839	7	53	2.889	6742	7.60463
4	nat_30 min_ctrl_60x oil 1_gs_5.tif	0.043	13.109	7.778	0	37	0.567	1324	2.76734		4	nat_30 min_puro_60x oil 1_gs_5.tif	0.036	21.386	10.614	6	60	0.761	1775	2.40199		4	nat_60 min_ctrl_60x oil 2_gs_5.tif	0.071	13.8	6.401	5	40	0.976	2277	3.01393		4	nat_60 min_puro_60x oil 1_gs_5.tif	0.122	16.53	8.059	0	45	2.019	4711	6.16282
5	nat_30 min_ctrl_60x oil 1_gs_5.tif	0.011	13.92	8.65	4	46	0.149	348	0.746867		5	nat_30 min_puro_60x oil 1_gs_5.tif	0.038	20.784	11.044	6	62	0.784	1829	2.67458		5	nat_60 min_ctrl_60x oil 2_gs_5.tif	0.049	15.211	7.585	5	41	0.743	1734	3.1208		5	nat_60 min_puro_60x oil 1_gs_5.tif	0.09	16.799	8.032	0	47	1.504	3511	5.13696
1	nat_30 min_ctrl_60x oil 2_gs_5.tif	0.028	18.636	8.327	8	51	0.527	1230	1.10212		1	nat_30 min_puro_60x oil 2_gs_5.tif	0.039	14.5	6.608	5	34	0.572	1334	1.90324		1	nat_60 min_ctrl_60x oil 3_gs_5.tif	0.049	10.202	5.202	3	33	0.498	1163	2.18824		1	nat_60 min_puro_60x oil 2_gs_5.tif	0.082	15.448	7.702	0	52	1.271	2966	4.0389
2	nat_30 min_ctrl_60x oil 2_gs_5.tif	0.029	18.806	8.186	7	39	0.54	1260	1.09485		2	nat_30 min_puro_60x oil 2_gs_5.tif	0.039	13.778	6.599	5	43	0.531	1240	1.84599		2	nat_60 min_ctrl_60x oil 3_gs_5.tif	0.06	11.806	6.651	0	33	0.703	1641	2.82568		2	nat_60 min_puro_60x oil 2_gs_5.tif	0.125	13.021	5.497	0	35	1.629	3802	4.65841
3	nat_30 min_ctrl_60x oil 2_gs_5.tif	0.022	17.615	6.523	7	35	0.392	916	0.952126		3	nat_30 min_puro_60x oil 2_gs_5.tif	0.025	15.948	7.458	5	36	0.396	925	0.713565		3	nat_60 min_ctrl_60x oil 3_gs_5.tif	0.045	13.114	6.141	4	30	0.59	1377	2.82216		3	nat_60 min_puro_60x oil 2_gs_5.tif	0.184	16.865	7.678	6	60	3.1	7235	6.70053
4	nat_30 min_ctrl_60x oil 2_gs_5.tif	0.021	17.633	11.114	6	58	0.37	864	0.707173		4	nat_30 min_puro_60x oil 2_gs_5.tif	0.018	19.976	11.986	6	73	0.351	819	0.92298		4	nat_60 min_ctrl_60x oil 3_gs_5.tif	0.051	12.655	6.615	4	35	0.645	1506	3.45419		4	nat_60 min_puro_60x oil 2_gs_5.tif	0.128	13.485	5.863	0	33	1.728	4032	4.5542
5	nat_30 min_ctrl_60x oil 2_gs_5.tif	0.021	18.184	8.633	6	43	0.382	891	1.0124		5	nat_30 min_puro_60x oil 2_gs_5.tif	0.037	16.977	8.748	5	50	0.633	1477	2.058		5	nat_60 min_ctrl_60x oil 3_gs_5.tif	0.098	12.162	6.112	4	35	1.193	2785	7.58761		5	nat_60 min_puro_60x oil 2_gs_5.tif	0.059	13.601	5.4	6	29	0.804	1877	4.05487
1	nat_30 min_ctrl_60x oil 4_gs_5.tif	0.014	16.455	5.368	8	32	0.233	543	0.649314		1	nat_30 min_puro_60x oil 3_gs_5.tif	0.031	18.082	8.657	5	44	0.566	1320	2.04273		1	nat_60 min_ctrl_60x oil 4_gs_5.tif	0.066	12.8	7.573	3	39	0.85	1984	2.73022		1	nat_60 min_puro_60x oil 3_gs_5.tif	0.078	13.863	6.366	5	36	1.087	2537	2.7787
2	nat_30 min_ctrl_60x oil 4_gs_5.tif	0.015	19.735	7.79	7	39	0.288	671	0.898232		2	nat_30 min_puro_60x oil 3_gs_5.tif	0.064	17.567	8.259	5	39	1.129	2635	2.74636		2	nat_60 min_ctrl_60x oil 4_gs_5.tif	0.052	16.826	8.53	4	47	0.872	2036	3.96905		2	nat_60 min_puro_60x oil 3_gs_5.tif	0.123	12.135	4.735	5	32	1.498	3495	3.66681
3	nat_30 min_ctrl_60x oil 4_gs_5.tif	0.005	13.833	7.779	7	35	0.071	166	0.276523		3	nat_30 min_puro_60x oil 3_gs_5.tif	0.046	19.065	10.197	6	60	0.874	2040	3.36789		3	nat_60 min_ctrl_60x oil 4_gs_5.tif	0.036	11.524	5.456	4	27	0.415	968	1.92674		3	nat_60 min_puro_60x oil 3_gs_5.tif	0.142	15.416	7.312	0	42	2.193	5118	6.74396
4	nat_30 min_ctrl_60x oil 4_gs_5.tif	0.032	17.627	7.78	7	40	0.566	1322	0.965804		4	nat_30 min_puro_60x oil 3_gs_5.tif	0.045	20.905	9.805	5	51	0.941	2195	2.5276		4	nat_60 min_ctrl_60x oil 4_gs_5.tif	0.043	14.109	6.735	5	35	0.611	1425	2.76884		4	nat_60 min_puro_60x oil 3_gs_5.tif	0.094	15.498	8.154	0	46	1.454	3394	6.70479
5	nat_30 min_ctrl_60x oil 4_gs_5.tif	0.012	21.214	6.624	8	37	0.255	594	0.8154		5	nat_30 min_puro_60x oil 3_gs_5.tif	0.054	18.288	9.219	5	48	0.979	2286	2.37362		5	nat_60 min_ctrl_60x oil 4_gs_5.tif	0.024	12.232	5.787	0	24	0.294	685	1.31238		5	nat_60 min_puro_60x oil 3_gs_5.tif	0.082	14.604	5.549	6	32	1.201	2804	3.61203
1	nat_30 min_ctrl_60x oil 5_gs_5.tif	0.02	18.109	6.426	8	31	0.357	833	0.969134		1	nat_30 min_puro_60x oil 5_gs_5.tif	0.034	13.215	7.191	5	49	0.447	1044	2.08042		1	nat_60 min_ctrl_60x oil 5_gs_5.tif	0.051	13.567	6.69	4	34	0.698	1628	2.33156		1	nat_60 min_puro_60x oil 5_gs_5.tif	0.16	14.724	7.117	5	52	2.353	5492	6.91185
2	nat_30 min_ctrl_60x oil 5_gs_5.tif	0.018	17.073	7.568	6	35	0.3	700	1.23442		2	nat_30 min_puro_60x oil 5_gs_5.tif	0.051	15.158	8.202	4	48	0.779	1819	2.63042		2	nat_60 min_ctrl_60x oil 5_gs_5.tif	0.055	12.547	5.944	4	33	0.688	1606	2.81898		2	nat_60 min_puro_60x oil 5_gs_5.tif	0.154	18.354	9.691	0	63	2.823	6589	6.10973
3	nat_30 min_ctrl_60x oil 5_gs_5.tif	0.019	16.023	6.289	5	30	0.302	705	0.772655		3	nat_30 min_puro_60x oil 5_gs_5.tif	0.032	15.851	7.216	0	35	0.503	1173	1.07704		3	nat_60 min_ctrl_60x oil 5_gs_5.tif	0.03	11.957	6.86	4	33	0.359	837	1.84339		3	nat_60 min_puro_60x oil 5_gs_5.tif	0.13	13.582	7.277	0	42	1.769	4129	4.32423
4	nat_30 min_ctrl_60x oil 5_gs_5.tif	0.021	13.34	5.212	6	26	0.286	667	0.888557		4	nat_30 min_puro_60x oil 5_gs_5.tif	0.039	13.587	6.359	5	32	0.536	1250	1.53419		4	nat_60 min_ctrl_60x oil 5_gs_5.tif	0.039	14.033	6.617	5	42	0.547	1277	2.25465		4	nat_60 min_puro_60x oil 5_gs_5.tif	0.122	13.134	6.746	0	46	1.598	3730	6.22589
5	nat_30 min_ctrl_60x oil 5_gs_5.tif	0.021	13.755	4.884	5	24	0.289	674	0.641481		5	nat_30 min_puro_60x oil 5_gs_5.tif	0.098	16.912	8.994	5	55	1.652	3856	3.71528		5	nat_60 min_ctrl_60x oil 5_gs_5.tif	0.122	14.579	6.856	4	42	1.78	4155	6.33993		5	nat_60 min_puro_60x oil 5_gs_5.tif	0.24	12.368	5.75	5	39	2.968	6926	6.58473
*Particle size cut-off 10 pxls

## Sheet: NAT10 KO Cyt
30 min CTRL	Label	Area	Mean	SD	Min	Max	IntDen	RawIntDen		30 min PURO	Label	Area	Mean	SD	Min	Max	IntDen	RawIntDen		60 min CTRL	Label	Area	Mean	SD	Min	Max	IntDen	RawIntDen		60 min PURO	Label	Area	Mean	SD	Min	Max	IntDen	RawIntDen
1	nat_30 min_ctrl_60x oil 1_gs_5.tif	3.469	4.103	3.291	0	30	14.231	33214		1	nat_30 min_puro_60x oil 1_gs.tif	3.771	8.088	3.372	5	40	30.503	71190		1	nat_60 min_ctrl_60x oil 2_gs.tif	2.807	8.179	3.999	4	43	22.957	53578		1	nat_60 min_puro_60x oil 1_gs.tif	4.732	9.36	3.775	6	52	44.289	103363
2	nat_30 min_ctrl_60x oil 1_gs_5.tif	4.242	4.473	3.643	0	69	18.974	44283		2	nat_30 min_puro_60x oil 1_gs.tif	3.103	9.559	4.512	5	43	29.661	69225		2	nat_60 min_ctrl_60x oil 2_gs.tif	3.492	8.074	3.937	4	46	28.196	65806		2	nat_60 min_puro_60x oil 1_gs.tif	4.174	10.279	4.024	6	42	42.9	100123
3	nat_30 min_ctrl_60x oil 1_gs.tif	4.28	5.568	4.171	1	52	23.828	55612		3	nat_30 min_puro_60x oil 1_gs.tif	5.293	8.131	3.43	5	40	43.037	100443		3	nat_60 min_ctrl_60x oil 2_gs.tif	3.552	7.59	3.801	4	40	26.964	62930		3	nat_60 min_puro_60x oil 1_gs.tif	3.5	10.854	4.391	6	53	37.99	88664
4	nat_30 min_ctrl_60x oil 1_gs.tif	3.372	6.077	4.449	1	40	20.489	47819		4	nat_30 min_puro_60x oil 1_gs.tif	3.24	9.778	4.361	5	60	31.682	73941		4	nat_60 min_ctrl_60x oil 2_gs.tif	4.319	7.498	3.643	4	40	32.383	75577		4	nat_60 min_puro_60x oil 1_gs.tif	3.368	9.728	3.73	6	49	32.761	76459
5	nat_30 min_ctrl_60x oil 1_gs.tif	3.672	5.434	3.857	1	46	19.95	46561		5	nat_30 min_puro_60x oil 1_gs.tif	3.081	9.515	4.294	5	62	29.313	68413		5	nat_60 min_ctrl_60x oil 2_gs.tif	3.246	7.334	3.577	4	41	23.808	55564		5	nat_60 min_puro_60x oil 1_gs.tif	2.989	9.794	3.583	6	47	29.278	68330
1	nat_30 min_ctrl_60x oil 2_gs.tif	4.027	11.873	5.119	6	51	47.817	111599		1	nat_30 min_puro_60x oil 2_gs.tif	3.923	7.662	3.26	5	39	30.054	70142		1	nat_60 min_ctrl_60x oil 3_gs.tif	3.688	6.171	2.464	4	33	22.758	53114		1	nat_60 min_puro_60x oil 2_gs.tif	3.393	9.275	3.612	6	52	31.469	73445
2	nat_30 min_ctrl_60x oil 2_gs.tif	4.067	12.127	5.231	6	46	49.322	115111		2	nat_30 min_puro_60x oil 2_gs.tif	3.615	7.958	3.387	5	43	28.765	67134		2	nat_60 min_ctrl_60x oil 3_gs.tif	3.41	7.295	3.289	4	33	24.879	58063		2	nat_60 min_puro_60x oil 2_gs.tif	4.064	8.604	2.994	6	35	34.969	81613
3	nat_30 min_ctrl_60x oil 2_gs.tif	3.651	11.278	4.585	6	46	41.171	96087		3	nat_30 min_puro_60x oil 2_gs.tif	7.289	7.613	3.131	5	38	55.496	129519		3	nat_60 min_ctrl_60x oil 3_gs.tif	3.094	6.758	2.989	4	31	20.906	48791		3	nat_60 min_puro_60x oil 2_gs.tif	4.65	9.949	3.987	6	60	46.265	107976
4	nat_30 min_ctrl_60x oil 2_gs.tif	4.685	11.167	4.529	6	58	52.321	122109		4	nat_30 min_puro_60x oil 2_gs.tif	4.925	7.721	3.385	5	73	38.029	88755		4	nat_60 min_ctrl_60x oil 3_gs.tif	2.456	7.602	3.751	4	37	18.673	43580		4	nat_60 min_puro_60x oil 2_gs.tif	3.987	9.516	3.426	6	36	37.943	88554
5	nat_30 min_ctrl_60x oil 2_gs.tif	3.744	10.078	4.205	6	43	37.732	88061		5	nat_30 min_puro_60x oil 2_gs.tif	3.899	7.889	3.516	5	50	30.758	71785		5	nat_60 min_ctrl_60x oil 3_gs.tif	2.227	7.061	3.032	4	32	15.723	36695		5	nat_60 min_puro_60x oil 2_gs.tif	2.163	9.167	3.253	6	35	19.828	46275
1	nat_30 min_ctrl_60x oil 4_gs.tif	3.711	9.671	3.745	6	44	35.884	83748		1	nat_30 min_puro_60x oil 3_gs.tif	3.278	8.453	3.701	5	44	27.708	64667		1	nat_60 min_ctrl_60x oil 4_gs.tif	4.444	7.006	3.232	4	39	31.133	72660		1	nat_60 min_puro_60x oil 3_gs.tif	4.673	8.371	2.755	6	36	39.119	91298
2	nat_30 min_ctrl_60x oil 4_gs.tif	2.774	11.56	4.825	6	52	32.063	74831		2	nat_30 min_puro_60x oil 3_gs.tif	3.97	10.355	4.952	5	49	41.109	95942		2	nat_60 min_ctrl_60x oil 4_gs.tif	2.918	7.528	3.804	4	47	21.97	51274		2	nat_60 min_puro_60x oil 3_gs.tif	5.095	8.018	2.406	6	38	40.853	95346
3	nat_30 min_ctrl_60x oil 4_gs.tif	2.602	9.867	3.862	6	36	25.676	59925		3	nat_30 min_puro_60x oil 3_gs.tif	2.712	9.568	4.626	5	60	25.951	60566		3	nat_60 min_ctrl_60x oil 4_gs.tif	2.988	7.208	3.342	4	37	21.539	50268		3	nat_60 min_puro_60x oil 3_gs.tif	3.549	9.164	3.438	6	42	32.518	75893
4	nat_30 min_ctrl_60x oil 4_gs.tif	5.941	9.865	3.978	6	42	58.604	136773		4	nat_30 min_puro_60x oil 3_gs.tif	4.081	9.123	4.212	5	51	37.229	86888		4	nat_60 min_ctrl_60x oil 4_gs.tif	2.855	7.728	3.662	4	35	22.067	51501		4	nat_60 min_puro_60x oil 3_gs.tif	2.205	9.837	3.947	6	46	21.686	50612
5	nat_30 min_ctrl_60x oil 4_gs.tif	2.911	10.744	4.536	6	41	31.273	72987		5	nat_30 min_puro_60x oil 3_gs.tif	4.274	9.649	4.547	5	48	41.245	96259		5	nat_60 min_ctrl_60x oil 4_gs.tif	3.268	6.855	2.927	4	28	22.402	52284		5	nat_60 min_puro_60x oil 3_gs.tif	3.535	9.406	3.167	6	32	33.25	77600
1	nat_30 min_ctrl_60x oil 5_gs.tif	3.963	9.294	3.904	5	43	36.837	85972		1	nat_30 min_puro_60x oil 5_gs.tif	2.425	8.861	3.753	5	49	21.486	50146		1	nat_60 min_ctrl_60x oil 5_gs.tif	4.272	7.007	3.249	4	34	29.937	69868		1	nat_60 min_puro_60x oil 5_gs.tif	3.985	8.542	3.511	5	52	34.043	79452
2	nat_30 min_ctrl_60x oil 5_gs.tif	2.561	9.488	4.036	5	44	24.303	56720		2	nat_30 min_puro_60x oil 5_gs.tif	3.395	8.723	3.92	5	48	29.615	69118		2	nat_60 min_ctrl_60x oil 5_gs.tif	3.415	7.148	3.166	4	33	24.406	56960		2	nat_60 min_puro_60x oil 5_gs.tif	5.311	8.701	3.894	5	63	46.205	107836
3	nat_30 min_ctrl_60x oil 5_gs.tif	4.672	8.367	3.428	5	40	39.086	91220		3	nat_30 min_puro_60x oil 5_gs.tif	5.896	7.921	3.35	5	35	46.702	108996		3	nat_60 min_ctrl_60x oil 5_gs.tif	2.695	7.227	3.261	4	33	19.475	45451		3	nat_60 min_puro_60x oil 5_gs.tif	4.695	8.713	3.606	5	42	40.909	95475
4	nat_30 min_ctrl_60x oil 5_gs.tif	3.842	8.378	3.223	5	45	32.187	75120		4	nat_30 min_puro_60x oil 5_gs.tif	4.436	7.876	3.203	5	43	34.937	81537		4	nat_60 min_ctrl_60x oil 5_gs.tif	3.169	7.657	3.573	4	42	24.261	56622		4	nat_60 min_puro_60x oil 5_gs.tif	2.953	8.69	3.47	5	46	25.667	59902
5	nat_30 min_ctrl_60x oil 5_gs.tif	5.454	8.261	3.185	5	35	45.052	105144		5	nat_30 min_puro_60x oil 5_gs.tif	5.209	8.536	3.932	5	55	44.465	103775		5	nat_60 min_ctrl_60x oil 5_gs.tif	3.298	8.512	4.252	4	37	28.076	65526		5	nat_60 min_puro_60x oil 5_gs.tif	5.071	8.889	3.432	5	39	45.074	105197

## Sheet: WT SG
30 min CTRL	Label	Area	Mean	SD	Min	Max	IntDen	RawIntDen	Cytoplasmic AHNAK fraction in SGs		30 min PURO	Label	Area	Mean	SD	Min	Max	IntDen	RawIntDen	Cytoplasmic AHNAK fraction in SGs		60 min CTRL	Label	Area	Mean	SD	Min	Max	IntDen	RawIntDen	Cytoplasmic AHNAK fraction in SGs		60 min PURO	Label	Area	Mean	SD	Min	Max	IntDen	RawIntDen	Cytoplasmic AHNAK fraction in SGs
1	wt_30 min_ctrl_60x oil 1_gs_5.tif	0.065	12.829	7.503	1	37	0.836	1950	5.83229		1	wt_30 min_puro_60x oil 1_gs_5.tif	0.18	16.793	9.999	0	74	3.022	7053	12.4511		1	wt_60 min_ctrl_60x oil 1_gs_5.tif	0.09	9.962	6.479	0	34	0.892	2082	6.21993		1	wt_60 min_puro_60x oil 1_gs_5.tif	0.288	20.544	8.591	7	63	5.924	13826	11.468
2	wt_30 min_ctrl_60x oil 1_gs_5.tif	0.036	13.612	8.607	2	60	0.496	1157	2.78683		2	wt_30 min_puro_60x oil 1_gs_5.tif	0.14	14.135	7.139	0	55	1.98	4622	5.49496		2	wt_60 min_ctrl_60x oil 1_gs_5.tif	0.126	10.092	5.002	4	27	1.276	2977	7.24588		2	wt_60 min_puro_60x oil 1_gs_5.tif	0.113	23.064	10.015	9	66	2.609	6089	6.46368
3	wt_30 min_ctrl_60x oil 1_gs_5.tif	0.051	13.864	9.894	2	51	0.701	1636	4.01351		3	wt_30 min_puro_60x oil 1_gs_5.tif	0.122	13.663	6.847	0	44	1.668	3894	6.8193		3	wt_60 min_ctrl_60x oil 1_gs_5.tif	0.112	10.317	5.553	0	38	1.158	2703	4.93186		3	wt_60 min_puro_60x oil 1_gs_5.tif	0.215	18.823	8.705	0	56	4.049	9449	7.98588
4	wt_30 min_ctrl_60x oil 1_gs_5.tif	0.043	13.426	8.216	2	38	0.581	1356	2.31566		4	wt_30 min_puro_60x oil 1_gs_5.tif	0.111	15.313	7.795	0	46	1.699	3966	5.56411		4	wt_60 min_ctrl_60x oil 1_gs_5.tif	0.086	10.129	4.519	4	24	0.872	2036	4.20586		4	wt_60 min_puro_60x oil 1_gs_5.tif	0.147	20.579	8.567	0	58	3.016	7038	11.8451
5	wt_30 min_ctrl_60x oil 1_gs_5.tif	0.032	15.284	8.712	2	41	0.485	1131	2.1786		5	wt_30 min_puro_60x oil 1_gs_5.tif	0.157	13.232	6.988	0	40	2.075	4843	7.51948		5	wt_60 min_ctrl_60x oil 1_gs_5.tif	0.149	10.931	5.253	3	35	1.625	3793	7.78331		5	wt_60 min_puro_60x oil 1_gs_5.tif	0.145	21.894	9.849	8	64	3.18	7422	9.36203
1	wt_30 min_ctrl_60x oil 2_gs_5.tif	0.083	14.459	5.601	0	30	1.202	2805	4.92623		1	wt_30 min_puro_60x oil 2_gs_5.tif	0.129	16.537	8.202	4	48	2.126	4961	8.1628		1	wt_60 min_ctrl_60x oil 2_gs_5.tif	0.105	14.612	6.927	0	38	1.534	3580	7.41457		1	wt_60 min_puro_60x oil 2_gs_5.tif	0.159	20.9	8.611	8	55	3.313	7733	7.33533
2	wt_30 min_ctrl_60x oil 2_gs_5.tif	0.062	15.833	6.489	7	45	0.977	2280	2.89507		2	wt_30 min_puro_60x oil 2_gs_5.tif	0.066	14.092	7.121	5	48	0.924	2156	4.33457		2	wt_60 min_ctrl_60x oil 2_gs_5.tif	0.135	14.168	6.826	0	49	1.912	4463	8.763		2	wt_60 min_puro_60x oil 2_gs_5.tif	0.194	19.81	8.009	8	52	3.845	8974	8.92443
3	wt_30 min_ctrl_60x oil 2_gs_5.tif	0.06	13.271	6.485	0	33	0.796	1858	2.88919		3	wt_30 min_puro_60x oil 2_gs_5.tif	0.05	15.853	7.054	5	40	0.788	1839	3.79759		3	wt_60 min_ctrl_60x oil 2_gs_5.tif	0.213	14.486	7.033	0	34	3.091	7214	11.4507		3	wt_60 min_puro_60x oil 2_gs_5.tif	0.175	19.537	7.833	7	55	3.415	7971	7.52219
4	wt_30 min_ctrl_60x oil 2_gs_5.tif	0.074	14.89	6.956	0	46	1.097	2561	5.04739		4	wt_30 min_puro_60x oil 2_gs_5.tif	0.099	14.53	7.015	5	47	1.444	3371	3.32305		4	wt_60 min_ctrl_60x oil 2_gs_5.tif	0.113	12.553	7.155	0	43	1.42	3314	6.95056		4	wt_60 min_puro_60x oil 2_gs_5.tif	0.174	21.334	9.94	0	60	3.72	8683	9.83165
5	wt_30 min_ctrl_60x oil 2_gs_5.tif	0.06	12.714	4.846	0	26	0.763	1780	2.67325		5	wt_30 min_puro_60x oil 2_gs_5.tif	0.141	16.73	7.889	5	52	2.366	5521	5.37837		5	wt_60 min_ctrl_60x oil 2_gs_5.tif	0.154	13.772	6.475	4	43	2.124	4958	6.87245		5	wt_60 min_puro_60x oil 2_gs_5.tif	0.186	18.206	7.757	0	61	3.378	7883	8.39276
1	wt_30 min_ctrl_60x oil 3_gs_5.tif	0.043	13.78	5.615	5	27	0.59	1378	3.03857		1	wt_30 min_puro_60x oil 3_gs_5.tif	0.063	17.767	9.472	6	63	1.111	2594	4.17936		1	wt_60 min_ctrl_60x oil 3_gs_5.tif	0.12	14.729	7.249	3	47	1.767	4124	5.92714		1	wt_60 min_puro_60x oil 3_gs_5.tif	0.171	17.366	8.616	6	62	2.969	6929	7.13771
2	wt_30 min_ctrl_60x oil 3_gs_5.tif	0.038	13.682	6.18	0	31	0.516	1204	2.97887		2	wt_30 min_puro_60x oil 3_gs_5.tif	0.12	18.125	9.438	0	55	2.182	5093	5.26544		2	wt_60 min_ctrl_60x oil 3_gs_5.tif	0.116	14.248	6.638	0	35	1.648	3847	10.8664		2	wt_60 min_puro_60x oil 3_gs_5.tif	0.254	20.231	9.464	6	71	5.132	11977	9.9388
3	wt_30 min_ctrl_60x oil 3_gs_5.tif	0.067	16.701	6.758	7	42	1.123	2622	7.06245		3	wt_30 min_puro_60x oil 3_gs_5.tif	0.076	17.932	9.079	5	46	1.36	3174	3.90737		3	wt_60 min_ctrl_60x oil 3_gs_5.tif	0.091	13.601	6.668	0	41	1.241	2897	6.34199		3	wt_60 min_puro_60x oil 3_gs_5.tif	0.14	19.495	8.034	0	55	2.732	6375	6.18002
4	wt_30 min_ctrl_60x oil 3_gs_5.tif	0.054	14.833	6.915	6	36	0.801	1869	2.41098		4	wt_30 min_puro_60x oil 3_gs_5.tif	0.113	16.307	8.453	5	58	1.845	4305	4.84303		4	wt_60 min_ctrl_60x oil 3_gs_5.tif	0.065	15.178	7.5	4	39	0.988	2307	7.28721		4	wt_60 min_puro_60x oil 3_gs_5.tif	0.236	18.285	9.095	0	69	4.309	10057	9.20215
5	wt_30 min_ctrl_60x oil 3_gs_5.tif	0.059	14.116	6.929	6	46	0.835	1948	2.34874		5	wt_30 min_puro_60x oil 3_gs_5.tif	0.082	13.932	6.08	5	33	1.14	2661	2.66243		5	wt_60 min_ctrl_60x oil 3_gs_5.tif	0.092	14.472	7.572	0	54	1.327	3097	6.42895		5	wt_60 min_puro_60x oil 3_gs_5.tif	0.279	17.82	7.937	0	53	4.971	11601	9.93743
1	wt_30 min_ctrl_60x oil 4_gs_5.tif	0.063	14.863	6.157	6	40	0.93	2170	4.49819		1	wt_30 min_puro_60x oil 4_gs_5.tif	0.116	15.304	7.445	0	45	1.77	4132	7.33892		1	wt_60 min_ctrl_60x oil 4_gs_5.tif	0.086	13.55	7.798	4	55	1.161	2710	6.1693		1	wt_60 min_puro_60x oil 4_gs_5.tif	0.234	19.832	8.878	7	56	4.648	10848	16.4934
2	wt_30 min_ctrl_60x oil 4_gs_5.tif	0.065	13.434	6.183	0	52	0.875	2042	5.44832		2	wt_30 min_puro_60x oil 4_gs_5.tif	0.136	17.479	9.618	0	72	2.374	5541	9.84327		2	wt_60 min_ctrl_60x oil 4_gs_5.tif	0.081	12.824	6.35	0	40	1.033	2411	4.11079		2	wt_60 min_puro_60x oil 4_gs_5.tif	0.216	18.234	9.5	0	61	3.938	9190	8.49659
3	wt_30 min_ctrl_60x oil 4_gs_5.tif	0.079	13.94	6.59	0	39	1.099	2565	3.88339		3	wt_30 min_puro_60x oil 4_gs_5.tif	0.078	13.148	6.135	5	37	1.025	2393	4.26781		3	wt_60 min_ctrl_60x oil 4_gs_5.tif	0.118	11.406	5.692	4	41	1.349	3148	5.59635		3	wt_60 min_puro_60x oil 4_gs_5.tif	0.207	19.759	9.351	0	61	4.081	9524	13.4438
4	wt_30 min_ctrl_60x oil 4_gs_5.tif	0.055	14.594	6.87	6	52	0.8	1868	2.82686		4	wt_30 min_puro_60x oil 4_gs_5.tif	0.117	16.073	8.424	0	49	1.887	4404	7.40755		4	wt_60 min_ctrl_60x oil 4_gs_5.tif	0.093	10.903	6.952	0	66	1.014	2366	5.82993		4	wt_60 min_puro_60x oil 4_gs_5.tif	0.172	19.811	9.166	0	62	3.412	7964	7.50335
5	wt_30 min_ctrl_60x oil 4_gs_5.tif	0.048	13.796	7.066	0	44	0.668	1559	2.48106		5	wt_30 min_puro_60x oil 4_gs_5.tif	0.085	16.246	7.945	5	51	1.385	3233	5.58085		5	wt_60 min_ctrl_60x oil 4_gs_5.tif	0.09	11.671	5.651	0	34	1.05	2451	6.1645		5	wt_60 min_puro_60x oil 4_gs_5.tif	0.234	16.735	7.862	0	54	3.922	9154	14.475

## Sheet: WT Cyt
30 min CTRL	Label	Area	Mean	SD	Min	Max	IntDen	RawIntDen		30 min PURO	Label	Area	Mean	SD	Min	Max	IntDen	RawIntDen		60 min CTRL	Label	Area	Mean	SD	Min	Max	IntDen	RawIntDen		60 min PURO	Label	Area	Mean	SD	Min	Max	IntDen	RawIntDen
1	wt_30 min_ctrl_60x oil 1_gs.tif	2.428	5.903	4.083	2	38	14.334	33453		1	wt_30 min_puro_60x oil 1_gs.tif	2.406	10.088	5.236	5	74	24.271	56644		1	wt_60 min_ctrl_60x oil 1_gs.tif	1.971	7.275	3.353	4	34	14.341	33470		1	wt_60 min_puro_60x oil 1_gs.tif	3.689	14.004	5.53	8	63	51.657	120561
2	wt_30 min_ctrl_60x oil 1_gs.tif	2.684	6.63	4.333	2	60	17.798	41537		2	wt_30 min_puro_60x oil 1_gs.tif	3.813	9.45	4.126	5	55	36.033	84097		2	wt_60 min_ctrl_60x oil 1_gs.tif	2.415	7.291	3.144	4	27	17.61	41100		2	wt_60 min_puro_60x oil 1_gs.tif	2.873	14.048	5.205	8	66	40.364	94204
3	wt_30 min_ctrl_60x oil 1_gs.tif	2.738	6.378	4.5	2	51	17.466	40762		3	wt_30 min_puro_60x oil 1_gs.tif	2.486	9.839	4.241	5	44	24.46	57085		3	wt_60 min_ctrl_60x oil 1_gs.tif	3.24	7.247	3.095	4	38	23.48	54799		3	wt_60 min_puro_60x oil 1_gs.tif	3.62	14.007	5.064	8	56	50.702	118331
4	wt_30 min_ctrl_60x oil 1_gs.tif	3.753	6.686	4.486	2	47	25.09	58556		4	wt_30 min_puro_60x oil 1_gs.tif	3.212	9.506	4.251	5	46	30.535	71264		4	wt_60 min_ctrl_60x oil 1_gs.tif	3.093	6.703	2.767	4	26	20.733	48388		4	wt_60 min_puro_60x oil 1_gs.tif	1.778	14.319	5.487	8	58	25.462	59425
5	wt_30 min_ctrl_60x oil 1_gs.tif	3.537	6.295	4.26	2	46	22.262	51957		5	wt_30 min_puro_60x oil 1_gs.tif	2.952	9.349	4.027	5	40	27.595	64402		5	wt_60 min_ctrl_60x oil 1_gs.tif	2.792	7.477	3.407	4	35	20.878	48726		5	wt_60 min_puro_60x oil 1_gs.tif	2.419	14.043	5.577	8	64	33.967	79274
1	wt_30 min_ctrl_60x oil 2_gs.tif	2.42	10.081	3.576	6	44	24.4	56945		1	wt_30 min_puro_60x oil 2_gs.tif	2.942	8.852	4.021	5	48	26.045	60786		1	wt_60 min_ctrl_60x oil 2_gs.tif	2.332	8.872	4.336	4	47	20.689	48284		1	wt_60 min_puro_60x oil 2_gs.tif	3.593	12.57	4.857	7	55	45.165	105408
2	wt_30 min_ctrl_60x oil 2_gs.tif	3.45	9.782	3.355	6	45	33.747	78761		2	wt_30 min_puro_60x oil 2_gs.tif	2.411	8.843	3.805	5	48	21.317	49751		2	wt_60 min_ctrl_60x oil 2_gs.tif	2.182	9.999	4.56	4	49	21.819	50923		2	wt_60 min_puro_60x oil 2_gs.tif	3.268	13.182	5.076	7	52	43.084	100551
3	wt_30 min_ctrl_60x oil 2_gs.tif	2.851	9.663	3.232	6	37	27.551	64299		3	wt_30 min_puro_60x oil 2_gs.tif	2.234	9.29	3.9	5	40	20.75	48428		3	wt_60 min_ctrl_60x oil 2_gs.tif	2.862	9.433	4.499	4	34	26.994	63001		3	wt_60 min_puro_60x oil 2_gs.tif	3.447	13.172	4.81	7	55	45.399	105955
4	wt_30 min_ctrl_60x oil 2_gs.tif	2.192	9.915	3.468	6	46	21.734	50724		4	wt_30 min_puro_60x oil 2_gs.tif	4.659	9.326	3.868	5	47	43.454	101416		4	wt_60 min_ctrl_60x oil 2_gs.tif	2.402	8.507	4	4	43	20.43	47680		4	wt_60 min_puro_60x oil 2_gs.tif	2.844	13.303	5.519	7	60	37.837	88305
5	wt_30 min_ctrl_60x oil 2_gs.tif	3.133	9.111	2.836	6	32	28.542	66613		5	wt_30 min_puro_60x oil 2_gs.tif	4.685	9.391	4.251	5	52	43.991	102669		5	wt_60 min_ctrl_60x oil 2_gs.tif	3.569	8.659	3.936	4	48	30.906	72131		5	wt_60 min_puro_60x oil 2_gs.tif	3.195	12.599	4.607	7	61	40.249	93935
1	wt_30 min_ctrl_60x oil 3_gs.tif	2.149	9.036	2.887	6	32	19.417	45317		1	wt_30 min_puro_60x oil 3_gs.tif	2.938	9.048	4.095	5	63	26.583	62041		1	wt_60 min_ctrl_60x oil 3_gs.tif	3.184	9.363	4.345	4	47	29.812	69578		1	wt_60 min_puro_60x oil 3_gs.tif	3.542	11.744	4.656	7	62	41.596	97078
2	wt_30 min_ctrl_60x oil 3_gs.tif	1.948	8.893	2.861	6	31	17.322	40426		2	wt_30 min_puro_60x oil 3_gs.tif	4.538	9.132	4.13	5	55	41.44	96714		2	wt_60 min_ctrl_60x oil 3_gs.tif	1.618	9.371	4.499	4	35	15.166	35396		2	wt_60 min_puro_60x oil 3_gs.tif	4.098	12.599	5.39	7	71	51.636	120510
3	wt_30 min_ctrl_60x oil 3_gs.tif	1.584	10.041	3.831	6	42	15.901	37110		3	wt_30 min_puro_60x oil 3_gs.tif	3.848	9.046	4.023	5	48	34.806	81232		3	wt_60 min_ctrl_60x oil 3_gs.tif	2.16	9.061	4.326	4	56	19.568	45669		3	wt_60 min_puro_60x oil 3_gs.tif	3.576	12.36	4.744	7	55	44.207	103172
4	wt_30 min_ctrl_60x oil 3_gs.tif	3.331	9.975	3.584	6	36	33.223	77538		4	wt_30 min_puro_60x oil 3_gs.tif	4.092	9.309	4.178	5	58	38.096	88911		4	wt_60 min_ctrl_60x oil 3_gs.tif	1.465	9.252	4.475	4	39	13.558	31643		4	wt_60 min_puro_60x oil 3_gs.tif	3.877	12.077	5.055	7	69	46.826	109285
5	wt_30 min_ctrl_60x oil 3_gs.tif	3.69	9.634	3.377	6	46	35.551	82971		5	wt_30 min_puro_60x oil 3_gs.tif	5.057	8.466	3.412	5	44	42.818	99930		5	wt_60 min_ctrl_60x oil 3_gs.tif	2.43	8.493	4.059	4	54	20.641	48173		5	wt_60 min_puro_60x oil 3_gs.tif	4.137	12.093	4.791	7	53	50.023	116746
1	wt_30 min_ctrl_60x oil 4_gs.tif	2.049	10.088	3.757	6	40	20.675	48252		1	wt_30 min_puro_60x oil 4_gs.tif	2.409	10.012	4.506	5	46	24.118	56287		1	wt_60 min_ctrl_60x oil 4_gs.tif	2.291	8.216	4.095	4	55	18.819	43922		1	wt_60 min_puro_60x oil 4_gs.tif	2.034	13.852	6.096	7	56	28.181	65770
2	wt_30 min_ctrl_60x oil 4_gs.tif	1.759	9.131	3.111	6	52	16.06	37481		2	wt_30 min_puro_60x oil 4_gs.tif	2.432	9.875	4.816	5	72	24.017	56053		2	wt_60 min_ctrl_60x oil 4_gs.tif	3.315	7.58	3.394	4	40	25.129	58648		2	wt_60 min_puro_60x oil 4_gs.tif	3.716	12.472	5.052	7	61	46.348	108170
3	wt_30 min_ctrl_60x oil 4_gs.tif	2.883	9.816	3.5	6	39	28.3	66049		3	wt_30 min_puro_60x oil 4_gs.tif	2.916	8.737	3.542	5	37	25.474	59452		3	wt_60 min_ctrl_60x oil 4_gs.tif	3.444	7	3.058	4	41	24.105	56257		3	wt_60 min_puro_60x oil 4_gs.tif	2.265	13.403	5.799	7	61	30.356	70846
4	wt_30 min_ctrl_60x oil 4_gs.tif	2.689	10.014	3.629	6	52	26.924	62837		4	wt_30 min_puro_60x oil 4_gs.tif	2.465	10.07	4.534	5	49	24.817	57920		4	wt_60 min_ctrl_60x oil 4_gs.tif	2.381	7.304	3.34	4	66	17.393	40593		4	wt_60 min_puro_60x oil 4_gs.tif	3.771	12.059	5.003	7	62	45.473	106128
5	wt_30 min_ctrl_60x oil 4_gs.tif	2.352	9.385	3.417	6	44	22.072	51512		5	wt_30 min_puro_60x oil 4_gs.tif	3.538	9.38	4.198	5	51	33.186	77452		5	wt_60 min_ctrl_60x oil 4_gs.tif	2.319	7.344	3.281	4	34	17.033	39753		5	wt_60 min_puro_60x oil 4_gs.tif	2.212	12.248	4.935	7	54	27.095	63235
