# Supplementary material for: N4-acetylcytidine (ac4C) promotes mRNA localization to stress granules
Source: EMBO Rep. 2024 Feb 27;25(4):1814–34. doi: 10.1038/s44319-024-00098-6 (PMC11014937; doi:10.1038/s44319-024-00098-6)
Supplement: Supplementary file 5 — Source Data Fig. 5 [file 44319_2024_98_MOESM5_ESM.zip › 5E/SG_MFI_MKI67_ind_cells.xlsx]

## Sheet: NAT10 KO SG
30 min CTRL	Label	Area	Mean	SD	Min	Max	IntDen	RawIntDen	Cytoplasmic MKI67 fraction in SGs		30 min PURO	Label	Area	Mean	SD	Min	Max	IntDen	RawIntDen	Cytoplasmic MKI67 fraction in SGs		60 min CTRL	Label	Area	Mean	SD	Min	Max	IntDen	RawIntDen	Cytoplasmic MKI67 fraction in SGs		60 min PURO	Label	Area	Mean	SD	Min	Max	IntDen	RawIntDen	Cytoplasmic MKI67 fraction in SGs
1	nat_30 min_ctrl_60x oil 1_gs_5.tif	0.03	6.8	9.351	0	33	0.204	476	2.0186		1	nat_30 min_puro_60x oil 1_gs_5.tif	0.185	20.509	19.166	0	85	3.796	8860	13.362		1	nat_60 min_ctrl_60x oil 1_gs_5.tif	0.235	11.867	14.166	0	85	2.792	6515	27.6299		1	nat_60 min_puro_60x oil 1_gs_5.tif	0.37	14.198	16.077	0	85	5.256	12267	36.7964
2	nat_30 min_ctrl_60x oil 1_gs_5.tif	0.057	8.425	12.248	0	81	0.484	1129	5.05483		2	nat_30 min_puro_60x oil 1_gs_5.tif	0.052	15.393	15.315	0	71	0.805	1878	7.84065		2	nat_60 min_ctrl_60x oil 1_gs_5.tif	0.185	11.678	13.877	0	85	2.162	5045	23.1478		2	nat_60 min_puro_60x oil 1_gs_5.tif	0.072	6.533	8.551	0	59	0.467	1091	6.22086
3	nat_30 min_ctrl_60x oil 1_gs_5.tif	0.045	13.481	14.145	0	73	0.612	1429	3.02701		3	nat_30 min_puro_60x oil 1_gs_5.tif	0.066	15.49	14.805	0	68	1.015	2370	11.5446		3	nat_60 min_ctrl_60x oil 1_gs_5.tif	0.061	6.155	9.779	0	64	0.374	874	8.20355		3	nat_60 min_puro_60x oil 1_gs_5.tif	0.243	11.616	12.791	0	69	2.827	6598	26.3614
4	nat_30 min_ctrl_60x oil 1_gs_5.tif	0.032	7.081	9.361	0	44	0.225	524	3.07209		4	nat_30 min_puro_60x oil 1_gs_5.tif	0.049	6.149	9.065	0	47	0.3	701	2.93858		4	nat_60 min_ctrl_60x oil 1_gs_5.tif	0.224	9.883	14.571	0	85	2.211	5159	26.334		4	nat_60 min_puro_60x oil 1_gs_5.tif	0.135	7.468	9.643	0	51	1.005	2345	9.34536
5	nat_30 min_ctrl_60x oil 1_gs_5.tif	0.032	14.811	14.337	0	56	0.47	1096	3.61094		5	nat_30 min_puro_60x oil 1_gs_5.tif	0.066	11.163	12.818	0	73	0.732	1708	8.87165		5	nat_60 min_ctrl_60x oil 1_gs_5.tif	0.088	5.816	9.991	0	63	0.513	1198	12.2727		5	nat_60 min_puro_60x oil 1_gs_5.tif	0.117	9.805	12.4	0	63	1.143	2667	14.9509
1	nat_30 min_ctrl_60x oil 2_gs_5.tif	0.032	11.419	13.072	0	51	0.362	845	4.15614		1	nat_30 min_puro_60x oil 2_gs_5.tif	0.043	4.188	6.844	0	40	0.181	423	4.79597		1	nat_60 min_ctrl_60x oil 2_gs_5.tif	0.078	7.276	12.947	0	78	0.564	1317	10.2304		1	nat_60 min_puro_60x oil 2_gs_5.tif	0.269	12.772	14.819	0	85	3.437	8021	30.7506
2	nat_30 min_ctrl_60x oil 2_gs_5.tif	0.019	10.511	14.064	0	61	0.203	473	2.95962		2	nat_30 min_puro_60x oil 2_gs_5.tif	0.084	13.816	15.721	0	85	1.16	2708	8.62454		2	nat_60 min_ctrl_60x oil 2_gs_5.tif	0.066	6.24	9.055	0	41	0.412	961	8.11024		2	nat_60 min_puro_60x oil 2_gs_5.tif	0.431	11.481	13.824	0	85	4.949	11550	33.9065
3	nat_30 min_ctrl_60x oil 2_gs_5.tif	0.041	15.75	14.379	0	51	0.648	1512	6.08394		3	nat_30 min_puro_60x oil 2_gs_5.tif	0.04	12.191	14.235	0	50	0.491	1146	6.19402		3	nat_60 min_ctrl_60x oil 2_gs_5.tif	0.045	5.362	7.813	0	30	0.241	563	5.03027		3	nat_60 min_puro_60x oil 2_gs_5.tif	0.406	11.38	14.771	0	85	4.622	10788	30.3859
4	nat_30 min_ctrl_60x oil 2_gs_5.tif	0.081	19.085	17.947	0	76	1.546	3607	11.3852		4	nat_30 min_puro_60x oil 2_gs_5.tif	0.126	18.912	21.201	0	85	2.39	5579	14.6151		4	nat_60 min_ctrl_60x oil 2_gs_5.tif	0.105	7.922	14.114	0	79	0.832	1941	15.3195		4	nat_60 min_puro_60x oil 2_gs_5.tif	0.279	13.325	17.399	0	85	3.711	8661	40.1841
5	nat_30 min_ctrl_60x oil 2_gs_5.tif	0.105	21.09	17.527	0	85	2.214	5167	10.7942		5	nat_30 min_puro_60x oil 2_gs_5.tif	0.175	27.277	23.053	0	85	4.769	11129	22.5687		5	nat_60 min_ctrl_60x oil 2_gs_5.tif	0.194	11.416	17.861	0	85	2.211	5160	22.8953		5	nat_60 min_puro_60x oil 2_gs_5.tif	0.128	4.592	7.482	0	50	0.588	1373	9.07828
1	nat_30 min_ctrl_60x oil 3_gs_5.tif	0.014	5.818	12.936	0	50	0.082	192	2.75538		1	nat_30 min_puro_60x oil 3_gs_5.tif	0.08	5.129	7.297	0	51	0.409	954	4.52885		1	nat_60 min_ctrl_60x oil 3_gs_5.tif	0.242	13.124	14.896	0	79	3.177	7415	18.457		1	nat_60 min_puro_60x oil 3_gs_5.tif	0.193	5.355	11.818	0	85	1.035	2415	27.5779
2	nat_30 min_ctrl_60x oil 3_gs_5.tif	0.045	20.317	22.062	0	85	0.905	2113	10.6208		2	nat_30 min_puro_60x oil 3_gs_5.tif	0.062	7.669	9.577	0	40	0.476	1112	4.92703		2	nat_60 min_ctrl_60x oil 3_gs_5.tif	0.122	5.567	7.849	0	53	0.677	1581	5.84932		2	nat_60 min_puro_60x oil 3_gs_5.tif	0.444	11.682	17.436	0	85	5.191	12114	45.6392
3	nat_30 min_ctrl_60x oil 3_gs_5.tif	0.028	4.508	8.876	0	36	0.126	293	5.70394		3	nat_30 min_puro_60x oil 3_gs_5.tif	0.084	17.99	14.663	0	74	1.519	3544	9.78737		3	nat_60 min_ctrl_60x oil 3_gs_5.tif	0.122	8.384	10.199	0	55	1.02	2381	12.574		3	nat_60 min_puro_60x oil 3_gs_5.tif	0.548	10.127	15.021	0	85	5.554	12962	54.3178
4	nat_30 min_ctrl_60x oil 3_gs_5.tif	0.037	3.851	9.469	0	54	0.144	335	4.52546		4	nat_30 min_puro_60x oil 3_gs_5.tif	0.084	9.205	10.516	0	54	0.769	1795	7.58607		4	nat_60 min_ctrl_60x oil 3_gs_5.tif	0.154	20.808	17.799	0	82	3.201	7470	16.789		4	nat_60 min_puro_60x oil 3_gs_5.tif	0.143	5.793	9.922	0	54	0.829	1935	25.0226
5	nat_30 min_ctrl_60x oil 3_gs_5.tif	0.026	6.098	10.841	0	41	0.159	372	6.1604		5	nat_30 min_puro_60x oil 3_gs_5.tif	0.127	28.431	21.617	0	85	3.618	8444	15.0895		5	nat_60 min_ctrl_60x oil 3_gs_5.tif	0.076	17.006	19.319	0	85	1.29	3010	8.66935		5	nat_60 min_puro_60x oil 3_gs_5.tif	0.055	3.812	8.162	0	44	0.209	488	10.1753
1	nat_30 min_ctrl_60x oil 4_gs_5.tif	0.063	25.395	26.636	0	85	1.599	3733	15.4284		1	nat_30 min_puro_60x oil 4_gs_5.tif	0.072	9.71	11.283	0	44	0.703	1641	11.7854		1	nat_60 min_ctrl_60x oil 4_gs_5.tif	0.074	6.798	9.008	0	42	0.504	1176	9.43644		1	nat_60 min_puro_60x oil 5_gs_5.tif	0.223	8.494	15.759	0	85	1.893	4417	42.1791
2	nat_30 min_ctrl_60x oil 4_gs_5.tif	0.021	13.122	20.467	0	85	0.276	643	5.72733		2	nat_30 min_puro_60x oil 4_gs_5.tif	0.051	6.336	9.774	0	54	0.323	754	8.25032		2	nat_60 min_ctrl_60x oil 4_gs_5.tif	0.17	14.114	19.307	0	85	2.395	5589	20.319		2	nat_60 min_puro_60x oil 5_gs_5.tif	0.208	10.48	18.448	0	85	2.178	5083	42.2913
3	nat_30 min_ctrl_60x oil 4_gs_5.tif	0.018	9.791	14.8	0	58	0.18	421	4.97788		3	nat_30 min_puro_60x oil 4_gs_5.tif	0.054	8.961	12.229	0	54	0.488	1138	6.246		3	nat_60 min_ctrl_60x oil 4_gs_5.tif	0.281	12.936	16.661	0	85	3.636	8486	35.7346		3	nat_60 min_puro_60x oil 5_gs_5.tif	0.294	4.936	10.302	0	67	1.453	3391	17.3265
4	nat_30 min_ctrl_60x oil 4_gs_5.tif	0.038	6.416	13.444	0	64	0.245	571	5.83333		4	nat_30 min_puro_60x oil 4_gs_5.tif	0.074	6.884	10.584	0	46	0.51	1191	10.78		4	nat_60 min_ctrl_60x oil 4_gs_5.tif	0.263	15.613	21.241	0	85	4.101	9571	38.2378		4	nat_60 min_puro_60x oil 5_gs_5.tif	0.12	1.495	5.268	0	46	0.179	417	13.6329
5	nat_30 min_ctrl_60x oil 4_gs_5.tif	0.034	11.418	19.904	0	85	0.386	902	7.03737		5	nat_30 min_puro_60x oil 4_gs_5.tif	0.118	19.768	17.689	0	85	2.338	5456	14.6244		5	nat_60 min_ctrl_60x oil 4_gs_5.tif	0.065	5.543	8.977	0	48	0.359	837	6.67162		5	nat_60 min_puro_60x oil 5_gs_5.tif	0.156	0.918	3.789	0	40	0.144	335	13.8462
*Particle size cut-off 10 pxls

## Sheet: NAT10 KO Cyt
30 min CTRL	Label	Area	Mean	SD	Min	Max	IntDen	RawIntDen		30 min PURO	Label	Area	Mean	SD	Min	Max	IntDen	RawIntDen		60 min CTRL	Label	Area	Mean	SD	Min	Max	IntDen	RawIntDen		60 min PURO	Label	Area	Mean	SD	Min	Max	IntDen	RawIntDen
1	nat_30 min_ctrl_60x oil 1_gs_5.tif	4.606	2.194	4.836	0	67	10.106	23587		1	nat_30 min_puro_60x oil 1_gs_5.tif	5.879	4.833	8.339	0	85	28.409	66303		1	nat_60 min_ctrl_60x oil 1_gs_5.tif	5.005	2.019	5.638	0	85	10.105	23584		1	nat_60 min_puro_60x oil 1_gs_5.tif	3.942	3.624	7.802	0	85	14.284	33337
2	nat_30 min_ctrl_60x oil 1_gs_5.tif	5.558	1.723	4.774	0	81	9.575	22347		2	nat_30 min_puro_60x oil 1_gs_5.tif	2.796	3.672	6.772	0	71	10.267	23961		2	nat_60 min_ctrl_60x oil 1_gs_5.tif	4.53	2.062	5.743	0	85	9.34	21799		2	nat_60 min_puro_60x oil 1_gs_5.tif	2.662	2.82	5.382	0	59	7.507	17520
3	nat_30 min_ctrl_60x oil 1_gs_5.tif	7.199	2.809	6.085	0	85	20.218	47187		3	nat_30 min_puro_60x oil 1_gs_5.tif	2.628	3.346	6.475	0	68	8.792	20520		3	nat_60 min_ctrl_60x oil 1_gs_5.tif	3.089	1.476	4.058	0	65	4.559	10639		3	nat_60 min_puro_60x oil 1_gs_5.tif	3.918	2.738	6.008	0	69	10.724	25029
4	nat_30 min_ctrl_60x oil 1_gs_5.tif	4.593	1.595	4.029	0	68	7.324	17092		4	nat_30 min_puro_60x oil 1_gs_5.tif	3.44	2.968	5.221	0	47	10.209	23827		4	nat_60 min_ctrl_60x oil 1_gs_5.tif	5.026	1.67	5.185	0	85	8.396	19595		4	nat_60 min_puro_60x oil 1_gs_5.tif	5.175	2.078	4.698	0	55	10.754	25099
5	nat_30 min_ctrl_60x oil 1_gs_5.tif	4.797	2.713	5.916	0	65	13.016	30377		5	nat_30 min_puro_60x oil 1_gs_5.tif	2.837	2.908	5.669	0	73	8.251	19257		5	nat_60 min_ctrl_60x oil 1_gs_5.tif	2.411	1.733	4.566	0	63	4.18	9755		5	nat_60 min_puro_60x oil 1_gs_5.tif	3.553	2.151	5.039	0	64	7.645	17842
1	nat_30 min_ctrl_60x oil 2_gs_5.tif	4.646	1.875	4.549	0	61	8.71	20329		1	nat_30 min_puro_60x oil 2_gs_5.tif	2.807	1.345	3.558	0	50	3.774	8808		1	nat_60 min_ctrl_60x oil 2_gs_5.tif	5.833	0.945	3.654	0	78	5.513	12867		1	nat_60 min_puro_60x oil 2_gs_5.tif	3.183	3.512	7.026	0	85	11.177	26086
2	nat_30 min_ctrl_60x oil 2_gs_5.tif	3.637	1.886	4.545	0	80	6.859	16008		2	nat_30 min_puro_60x oil 2_gs_5.tif	5.428	2.478	5.875	0	85	13.45	31391		2	nat_60 min_ctrl_60x oil 2_gs_5.tif	3.497	1.453	4.164	0	46	5.08	11857		2	nat_60 min_puro_60x oil 2_gs_5.tif	3.5	4.17	7.553	0	85	14.596	34066
3	nat_30 min_ctrl_60x oil 2_gs_5.tif	4.604	2.314	5.34	0	54	10.651	24858		3	nat_30 min_puro_60x oil 2_gs_5.tif	3.865	2.051	4.884	0	50	7.927	18501		3	nat_60 min_ctrl_60x oil 2_gs_5.tif	4.316	1.11	3.56	0	56	4.791	11182		3	nat_60 min_puro_60x oil 2_gs_5.tif	5.469	2.781	6.364	0	85	15.211	35500
4	nat_30 min_ctrl_60x oil 2_gs_5.tif	3.568	3.805	7.481	0	76	13.579	31691		4	nat_30 min_puro_60x oil 2_gs_5.tif	4.881	3.35	7.521	0	85	16.353	38165		4	nat_60 min_ctrl_60x oil 2_gs_5.tif	4.462	1.217	4.286	0	79	5.431	12676		4	nat_60 min_puro_60x oil 2_gs_5.tif	3.608	2.56	6.764	0	85	9.235	21554
5	nat_30 min_ctrl_60x oil 2_gs_5.tif	4.371	4.692	8.336	0	85	20.511	47870		5	nat_30 min_puro_60x oil 2_gs_5.tif	4.802	4.4	9.398	0	85	21.131	49317		5	nat_60 min_ctrl_60x oil 2_gs_5.tif	5.21	1.854	6.078	0	85	9.657	22539		5	nat_60 min_puro_60x oil 2_gs_5.tif	4.798	1.35	3.475	0	50	6.477	15116
1	nat_30 min_ctrl_60x oil 3_gs_5.tif	5.473	0.544	2.778	0	69	2.976	6945		1	nat_30 min_puro_60x oil 3_gs_5.tif	3.776	2.391	4.525	0	51	9.031	21076		1	nat_60 min_ctrl_60x oil 3_gs_5.tif	4.536	3.794	7.102	0	79	17.213	40172		1	nat_60 min_puro_60x oil 3_gs_5.tif	3.671	1.022	4.278	0	85	3.753	8758
2	nat_30 min_ctrl_60x oil 3_gs_5.tif	4.451	1.914	6.532	0	85	8.521	19887		2	nat_30 min_puro_60x oil 3_gs_5.tif	4.204	2.298	4.432	0	40	9.661	22547		2	nat_60 min_ctrl_60x oil 3_gs_5.tif	6.644	1.742	4.091	0	53	11.574	27011		2	nat_60 min_puro_60x oil 3_gs_5.tif	7.146	1.592	6.112	0	85	11.374	26546
3	nat_30 min_ctrl_60x oil 3_gs_5.tif	4.137	0.534	2.736	0	49	2.209	5155		3	nat_30 min_puro_60x oil 3_gs_5.tif	4.76	3.26	5.894	0	74	15.52	36222		3	nat_60 min_ctrl_60x oil 3_gs_5.tif	3.9	2.08	4.637	0	55	8.112	18933		3	nat_60 min_puro_60x oil 3_gs_5.tif	4.438	2.304	7.187	0	85	10.225	23863
4	nat_30 min_ctrl_60x oil 3_gs_5.tif	7.129	0.446	2.5	0	85	3.182	7426		4	nat_30 min_puro_60x oil 3_gs_5.tif	3.674	2.759	5.06	0	54	10.137	23659		4	nat_60 min_ctrl_60x oil 3_gs_5.tif	5.215	3.656	7.838	0	85	19.066	44497		4	nat_60 min_puro_60x oil 3_gs_5.tif	3.685	0.899	3.605	0	77	3.313	7731
5	nat_30 min_ctrl_60x oil 3_gs_5.tif	3.911	0.66	3.21	0	72	2.581	6024		5	nat_30 min_puro_60x oil 3_gs_5.tif	5.421	4.423	8.165	0	85	23.977	55959		5	nat_60 min_ctrl_60x oil 3_gs_5.tif	5.698	2.611	5.441	0	85	14.88	34728		5	nat_60 min_puro_60x oil 3_gs_5.tif	3.421	0.6	2.631	0	45	2.054	4794
1	nat_30 min_ctrl_60x oil 4_gs_5.tif	4.547	2.279	8.07	0	85	10.364	24189		1	nat_30 min_puro_60x oil 4_gs_5.tif	2.804	2.128	4.806	0	44	5.965	13922		1	nat_60 min_ctrl_60x oil 4_gs_5.tif	2.917	1.831	4.72	0	46	5.341	12466		1	nat_60 min_puro_60x oil 5_gs_5.tif	4.685	0.958	4.855	0	85	4.488	10474
2	nat_30 min_ctrl_60x oil 4_gs_5.tif	4.773	1.01	4.554	0	85	4.819	11248		2	nat_30 min_puro_60x oil 4_gs_5.tif	2.121	1.846	4.339	0	54	3.915	9138		2	nat_60 min_ctrl_60x oil 4_gs_5.tif	4.992	2.361	6.432	0	85	11.787	27508		2	nat_60 min_puro_60x oil 5_gs_5.tif	6.7	0.769	4.51	0	85	5.15	12020
3	nat_30 min_ctrl_60x oil 4_gs_5.tif	5.485	0.659	3.351	0	60	3.616	8440		3	nat_30 min_puro_60x oil 4_gs_5.tif	3.681	2.122	4.872	0	54	7.813	18234		3	nat_60 min_ctrl_60x oil 4_gs_5.tif	5.836	1.743	5.922	0	85	10.175	23746		3	nat_60 min_puro_60x oil 5_gs_5.tif	12.701	0.66	3.27	0	77	8.386	19571
4	nat_30 min_ctrl_60x oil 4_gs_5.tif	3.468	1.211	5.098	0	85	4.2	9803		4	nat_30 min_puro_60x oil 4_gs_5.tif	2.767	1.71	4.393	0	46	4.731	11042		4	nat_60 min_ctrl_60x oil 4_gs_5.tif	4.551	2.357	7.432	0	85	10.725	25031		4	nat_60 min_puro_60x oil 5_gs_5.tif	7.201	0.182	1.755	0	81	1.313	3065
5	nat_30 min_ctrl_60x oil 4_gs_5.tif	3.692	1.486	5.36	0	85	5.485	12801		5	nat_30 min_puro_60x oil 4_gs_5.tif	4.533	3.527	7.623	0	85	15.987	37311		5	nat_60 min_ctrl_60x oil 4_gs_5.tif	3.565	1.509	4.368	0	48	5.381	12559		5	nat_60 min_puro_60x oil 5_gs_5.tif	5.301	0.196	1.82	0	83	1.04	2428

## Sheet: WT SG
30 min CTRL	Label	Area	Mean	SD	Min	Max	IntDen	RawIntDen	Cytoplasmic MKI67 fraction in SGs		30 min PURO	Label	Area	Mean	SD	Min	Max	IntDen	RawIntDen	Cytoplasmic MKI67 fraction in SGs		60 min CTRL	Label	Area	Mean	SD	Min	Max	IntDen	RawIntDen	Cytoplasmic MKI67 fraction in SGs		60 min PURO	Label	Area	Mean	SD	Min	Max	IntDen	RawIntDen	Cytoplasmic MKI67 fraction in SGs
1	wt_30 min_ctrl_60x oil 1_gs_5.tif	0.058	10.237	15.919	0	71	0.592	1382	9.84861		1	wt_30 min_puro_60x oil 2_gs_5.tif	0.089	12.774	15.526	0	84	1.138	2657	11.783		1	wt_60 min_ctrl_60x oil 1_gs_5.tif	0.177	12.843	18.46	0	85	2.278	5317	14.9583		1	wt_60 min_puro_60x oil 2_gs_5.tif	0.331	15.755	20.604	0	85	5.212	12163	31.4146
2	wt_30 min_ctrl_60x oil 1_gs_5.tif	0.071	20.139	23.677	0	85	1.424	3323	9.61383		2	wt_30 min_puro_60x oil 2_gs_5.tif	0.264	17.467	21.121	0	85	4.603	10742	15.6687		2	wt_60 min_ctrl_60x oil 1_gs_5.tif	0.212	10.335	14.407	0	85	2.192	5116	19.5296		2	wt_60 min_puro_60x oil 2_gs_5.tif	0.229	15.284	18.948	0	85	3.504	8177	38.4463
3	wt_30 min_ctrl_60x oil 1_gs_5.tif	0.051	10.203	16.652	0	79	0.516	1204	6.48241		3	wt_30 min_puro_60x oil 2_gs_5.tif	0.242	20.725	22.64	0	85	5.008	11689	19.61		3	wt_60 min_ctrl_60x oil 1_gs_5.tif	0.222	11.381	16.045	0	85	2.521	5884	17.1287		3	wt_60 min_puro_60x oil 2_gs_5.tif	0.191	13.28	18.526	0	85	2.538	5923	32.1714
4	wt_30 min_ctrl_60x oil 1_gs_5.tif	0.061	16.378	20.215	0	85	1.003	2342	12.6116		4	wt_30 min_puro_60x oil 2_gs_5.tif	0.184	20.378	22.425	0	85	3.746	8742	17.8025		4	wt_60 min_ctrl_60x oil 1_gs_5.tif	0.317	10.145	16.124	0	85	3.217	7507	23.5695		4	wt_60 min_puro_60x oil 2_gs_5.tif	0.406	19.81	24.588	0	85	8.047	18780	41.0101
5	wt_30 min_ctrl_60x oil 1_gs_5.tif	0.058	16.316	19.11	0	85	0.951	2219	11.462		5	wt_30 min_puro_60x oil 2_gs_5.tif	0.173	22.181	23.367	0	85	3.84	8961	16.4152		5	wt_60 min_ctrl_60x oil 1_gs_5.tif	0.341	14.304	20.838	0	85	4.873	11372	26.5443		5	wt_60 min_puro_60x oil 2_gs_5.tif	0.421	14.233	19.616	0	85	5.989	13977	42.0074
1	wt_30 min_ctrl_60x oil 2_gs_5.tif	0.123	22.434	23.251	0	85	2.768	6461	14.5638		1	wt_30 min_puro_60x oil 3_gs_5.tif	0.039	13.813	19.046	0	75	0.539	1257	7.97337		1	wt_60 min_ctrl_60x oil 2_gs_5.tif	0.334	17.534	23.957	0	85	5.853	13659	46.6003		1	wt_60 min_puro_60x oil 3_gs_5.tif	0.404	16.913	18.07	0	85	6.841	15966	36.1613
2	wt_30 min_ctrl_60x oil 2_gs_5.tif	0.065	17.237	21.325	0	85	1.123	2620	11.2031		2	wt_30 min_puro_60x oil 3_gs_5.tif	0.135	10.987	15.561	0	70	1.478	3450	12.4768		2	wt_60 min_ctrl_60x oil 2_gs_5.tif	0.178	9.829	16.61	0	85	1.748	4079	32.9314		2	wt_60 min_puro_60x oil 3_gs_5.tif	0.338	7.816	11.179	0	69	2.639	6159	30.6504
3	wt_30 min_ctrl_60x oil 2_gs_5.tif	0.039	26.272	24.387	0	85	1.036	2417	7.7883		3	wt_30 min_puro_60x oil 3_gs_5.tif	0.112	19.286	23.259	0	85	2.165	5053	14.6077		3	wt_60 min_ctrl_60x oil 2_gs_5.tif	0.236	14.053	18.968	0	85	3.318	7743	30.765		3	wt_60 min_puro_60x oil 3_gs_5.tif	0.411	14.39	17.347	0	85	5.919	13814	35.864
4	wt_30 min_ctrl_60x oil 2_gs_5.tif	0.076	15.798	18.442	0	77	1.205	2812	16.0924		4	wt_30 min_puro_60x oil 3_gs_5.tif	0.095	16.679	19.165	0	85	1.579	3686	15.7601		4	wt_60 min_ctrl_60x oil 2_gs_5.tif	0.184	11.389	18.675	0	85	2.094	4886	21.7085		4	wt_60 min_puro_60x oil 3_gs_5.tif	0.545	18.549	20.457	0	85	10.109	23594	43.4086
5	wt_30 min_ctrl_60x oil 2_gs_5.tif	0.069	21.611	20.382	0	85	1.5	3501	13.4844		5	wt_30 min_puro_60x oil 3_gs_5.tif	0.225	16.977	20.62	0	85	3.812	8896	15.7332		5	wt_60 min_ctrl_60x oil 2_gs_5.tif	0.282	9.211	16.31	0	85	2.597	6061	23.023		5	wt_60 min_puro_60x oil 3_gs_5.tif	0.542	18.179	20.904	0	85	9.861	23014	48.8822
1	wt_30 min_ctrl_60x oil 3_gs_5.tif	0.069	13.883	17.971	0	85	0.964	2249	8.26616		1	wt_30 min_puro_60x oil 4_gs_5.tif	0.186	22.145	21.865	0	85	4.128	9633	20.6845		1	wt_60 min_ctrl_60x oil 4_gs_5.tif	0.208	12.704	16.988	0	85	2.645	6174	19.7329		1	wt_60 min_puro_60x oil 4_gs_5.tif	0.509	11.979	16.486	0	85	6.098	14231	44.5077
2	wt_30 min_ctrl_60x oil 3_gs_5.tif	0.063	12.432	14.301	0	70	0.788	1840	6.69954		2	wt_30 min_puro_60x oil 4_gs_5.tif	0.165	15.513	17.58	0	85	2.552	5957	10.2912		2	wt_60 min_ctrl_60x oil 4_gs_5.tif	0.098	6.785	10.805	0	57	0.663	1547	12.583		2	wt_60 min_puro_60x oil 4_gs_5.tif	0.417	10.722	15.33	0	85	4.475	10443	42.0543
3	wt_30 min_ctrl_60x oil 3_gs_5.tif	0.101	32.791	24.968	0	85	3.302	7706	10.6509		3	wt_30 min_puro_60x oil 4_gs_5.tif	0.132	10.752	11.451	0	59	1.414	3301	9.73963		3	wt_60 min_ctrl_60x oil 4_gs_5.tif	0.135	9.089	13.947	0	85	1.231	2872	20.8715		3	wt_60 min_puro_60x oil 4_gs_5.tif	0.45	15.266	18.712	0	85	6.868	16029	47.3819
4	wt_30 min_ctrl_60x oil 3_gs_5.tif	0.064	9.273	12.647	0	70	0.596	1391	7.02996		4	wt_30 min_puro_60x oil 4_gs_5.tif	0.189	21.014	21.336	0	85	3.98	9288	11.9137		4	wt_60 min_ctrl_60x oil 4_gs_5.tif	0.245	9.623	13.806	0	69	2.354	5495	19.6265		4	wt_60 min_puro_60x oil 4_gs_5.tif	0.399	12.94	18.014	0	85	5.162	12047	50.9123
5	wt_30 min_ctrl_60x oil 3_gs_5.tif	0.114	25.222	21.833	0	85	2.875	6709	12.6881		5	wt_30 min_puro_60x oil 4_gs_5.tif	0.155	20.318	21.686	0	85	3.151	7355	11.2279		5	wt_60 min_ctrl_60x oil 4_gs_5.tif	0.277	14.28	17.086	0	85	3.953	9225	19.6725		5	wt_60 min_puro_60x oil 4_gs_5.tif	0.29	6.565	10.48	0	61	1.902	4438	45.7212
1	wt_30 min_ctrl_60x oil 4_gs_5.tif	0.079	15.049	15.733	0	74	1.193	2784	5.96918		1	wt_30 min_puro_60x oil 5_gs_5.tif	0.093	9.816	14.741	0	67	0.913	2130	13.2877		1	wt_60 min_ctrl_60x oil 5_gs_5.tif	0.211	18.051	25.688	0	85	3.813	8899	31.9909		1	wt_60 min_puro_60x oil 5_gs_5.tif	0.205	7.423	15.451	0	85	1.52	3548	28.7715
2	wt_30 min_ctrl_60x oil 4_gs_5.tif	0.075	13.029	13.603	0	54	0.977	2280	7.86825		2	wt_30 min_puro_60x oil 5_gs_5.tif	0.15	12.103	16.373	0	85	1.82	4248	26.4881		2	wt_60 min_ctrl_60x oil 5_gs_5.tif	0.108	15.968	21.882	0	85	1.731	4040	22.663		2	wt_60 min_puro_60x oil 5_gs_5.tif	0.266	8.742	14.787	0	85	2.322	5420	26.9499
3	wt_30 min_ctrl_60x oil 4_gs_5.tif	0.1	17.635	17.238	0	85	1.761	4109	11.8243		3	wt_30 min_puro_60x oil 5_gs_5.tif	0.159	17.099	21.659	0	85	2.726	6361	33.6585		3	wt_60 min_ctrl_60x oil 5_gs_5.tif	0.207	11.507	20.014	0	85	2.381	5558	23.2633		3	wt_60 min_puro_60x oil 5_gs_5.tif	0.156	6.84	13.327	0	79	1.064	2483	20.2397
4	wt_30 min_ctrl_60x oil 4_gs_5.tif	0.07	16.166	18.001	0	85	1.129	2635	7.58074		4	wt_30 min_puro_60x oil 5_gs_5.tif	0.064	12.213	13.58	0	57	0.785	1832	5.83123		4	wt_60 min_ctrl_60x oil 5_gs_5.tif	0.231	22.309	28.069	0	85	5.143	12002	26.8718		4	wt_60 min_puro_60x oil 5_gs_5.tif	0.311	9.945	17.382	0	85	3.094	7220	29.8073
5	wt_30 min_ctrl_60x oil 4_gs_5.tif	0.066	8.903	11.793	0	58	0.591	1380	4.37745		5	wt_30 min_puro_60x oil 5_gs_5.tif	0.147	12.213	17.339	0	85	1.795	4189	34.0284		5	wt_60 min_ctrl_60x oil 5_gs_5.tif	0.135	13.937	21.255	0	85	1.881	4390	16.5145		5	wt_60 min_puro_60x oil 5_gs_5.tif	0.266	14.826	21.107	0	85	3.939	9192	34.5526

## Sheet: WT Cyt
30 min CTRL	Label	Area	Mean	SD	Min	Max	IntDen	RawIntDen		30 min PURO	Label	Area	Mean	SD	Min	Max	IntDen	RawIntDen		60 min CTRL	Label	Area	Mean	SD	Min	Max	IntDen	RawIntDen		60 min PURO	Label	Area	Mean	SD	Min	Max	IntDen	RawIntDen
1	wt_30 min_ctrl_60x oil 1_gs_5.tif	3.517	1.709	5.998	0	71	6.011	14028		1	wt_30 min_puro_60x oil 2_gs_5.tif	3.065	3.151	7.541	0	85	9.658	22541		1	wt_60 min_ctrl_60x oil 1_gs_5.tif	6.192	2.459	6.96	0	85	15.229	35542		1	wt_60 min_puro_60x oil 2_gs_5.tif	3.636	4.562	10.676	0	85	16.591	38720
2	wt_30 min_ctrl_60x oil 1_gs_5.tif	4.526	3.273	9.032	0	85	14.812	34570		2	wt_30 min_puro_60x oil 2_gs_5.tif	5.548	5.295	10.398	0	85	29.377	68561		2	wt_60 min_ctrl_60x oil 1_gs_5.tif	3.372	3.329	7.723	0	85	11.224	26196		2	wt_60 min_puro_60x oil 2_gs_5.tif	2.454	3.714	9.637	0	85	9.114	21271
3	wt_30 min_ctrl_60x oil 1_gs_5.tif	3.517	2.263	7.396	0	85	7.96	18577		3	wt_30 min_puro_60x oil 2_gs_5.tif	4.726	5.404	11.01	0	85	25.538	59602		3	wt_60 min_ctrl_60x oil 1_gs_5.tif	6.297	2.337	6.66	0	85	14.718	34350		3	wt_60 min_puro_60x oil 2_gs_5.tif	2.263	3.486	9.117	0	85	7.889	18412
4	wt_30 min_ctrl_60x oil 1_gs_5.tif	3.061	2.598	7.884	0	85	7.953	18561		4	wt_30 min_puro_60x oil 2_gs_5.tif	4.94	4.26	9.788	0	85	21.042	49109		4	wt_60 min_ctrl_60x oil 1_gs_5.tif	6.453	2.115	6.425	0	85	13.649	31855		4	wt_60 min_puro_60x oil 2_gs_5.tif	3.905	5.025	12.051	0	85	19.622	45795
5	wt_30 min_ctrl_60x oil 1_gs_5.tif	3.033	2.736	7.761	0	85	8.297	19364		5	wt_30 min_puro_60x oil 2_gs_5.tif	4.37	5.353	10.718	0	85	23.393	54597		5	wt_60 min_ctrl_60x oil 1_gs_5.tif	5.648	3.25	8.891	0	85	18.358	42845		5	wt_60 min_puro_60x oil 2_gs_5.tif	3.037	4.694	11.064	0	85	14.257	33273
1	wt_30 min_ctrl_60x oil 2_gs_5.tif	3.894	4.881	10.981	0	85	19.006	44358		1	wt_30 min_puro_60x oil 3_gs_5.tif	1.838	3.679	8.247	0	75	6.76	15778		1	wt_60 min_ctrl_60x oil 2_gs_5.tif	3.608	3.481	10.78	0	85	12.56	29314		1	wt_60 min_puro_60x oil 3_gs_5.tif	3.572	5.296	10.171	0	85	18.918	44151
2	wt_30 min_ctrl_60x oil 2_gs_5.tif	3.208	3.125	8.148	0	85	10.024	23395		2	wt_30 min_puro_60x oil 3_gs_5.tif	3.666	3.231	8.168	0	85	11.846	27646		2	wt_60 min_ctrl_60x oil 2_gs_5.tif	2.407	2.205	7.161	0	85	5.308	12388		2	wt_60 min_puro_60x oil 3_gs_5.tif	3.147	2.736	6.255	0	85	8.61	20094
3	wt_30 min_ctrl_60x oil 2_gs_5.tif	4.085	3.257	8.358	0	85	13.302	31046		3	wt_30 min_puro_60x oil 3_gs_5.tif	3.612	4.103	9.479	0	85	14.821	34591		3	wt_60 min_ctrl_60x oil 2_gs_5.tif	2.823	3.82	10.297	0	85	10.785	25170		3	wt_60 min_puro_60x oil 3_gs_5.tif	3.78	4.367	9.1	0	85	16.504	38519
4	wt_30 min_ctrl_60x oil 2_gs_5.tif	2.271	3.297	8.5	0	85	7.488	17476		4	wt_30 min_puro_60x oil 3_gs_5.tif	2.362	4.242	8.995	0	85	10.019	23384		4	wt_60 min_ctrl_60x oil 2_gs_5.tif	3.474	2.777	8.28	0	85	9.646	22513		4	wt_60 min_puro_60x oil 3_gs_5.tif	5.046	4.615	10.238	0	85	23.288	54351
5	wt_30 min_ctrl_60x oil 2_gs_5.tif	4.127	2.696	7.666	0	85	11.124	25961		5	wt_30 min_puro_60x oil 3_gs_5.tif	6.653	3.642	8.908	0	85	24.229	56546		5	wt_60 min_ctrl_60x oil 2_gs_5.tif	5.83	1.935	6.936	0	85	11.28	26326		5	wt_60 min_puro_60x oil 3_gs_5.tif	3.288	6.136	12.198	0	85	20.173	47081
1	wt_30 min_ctrl_60x oil 3_gs_5.tif	2.4	4.859	10.1	0	85	11.662	27218		1	wt_30 min_puro_60x oil 4_gs_5.tif	3.275	6.094	10.527	0	85	19.957	46577		1	wt_60 min_ctrl_60x oil 4_gs_5.tif	3.444	3.892	8.698	0	85	13.404	31284		1	wt_60 min_puro_60x oil 4_gs_5.tif	5.76	2.379	7.254	0	85	13.701	31975
2	wt_30 min_ctrl_60x oil 3_gs_5.tif	3.278	3.588	8.215	0	75	11.762	27450		2	wt_30 min_puro_60x oil 4_gs_5.tif	4.229	5.864	9.626	0	85	24.798	57876		2	wt_60 min_ctrl_60x oil 4_gs_5.tif	2.658	1.982	5.826	0	70	5.269	12296		2	wt_60 min_puro_60x oil 4_gs_5.tif	4.528	2.35	7.043	0	85	10.641	24835
3	wt_30 min_ctrl_60x oil 3_gs_5.tif	4.372	7.091	12.914	0	85	31.002	72354		3	wt_30 min_puro_60x oil 4_gs_5.tif	3.63	4	6.912	0	66	14.518	33884		3	wt_60 min_ctrl_60x oil 4_gs_5.tif	2.174	2.713	7.021	0	85	5.898	13764		3	wt_60 min_puro_60x oil 4_gs_5.tif	4.639	3.125	8.64	0	85	14.495	33829
4	wt_30 min_ctrl_60x oil 3_gs_5.tif	2.997	2.829	7.033	0	70	8.478	19786		4	wt_30 min_puro_60x oil 4_gs_5.tif	5.7	5.861	9.983	0	85	33.407	77967		4	wt_60 min_ctrl_60x oil 4_gs_5.tif	4.46	2.689	6.716	0	69	11.994	27992		4	wt_60 min_puro_60x oil 4_gs_5.tif	3.363	3.015	8.524	0	85	10.139	23663
5	wt_30 min_ctrl_60x oil 3_gs_5.tif	4.083	5.549	10.86	0	85	22.659	52882		5	wt_30 min_puro_60x oil 4_gs_5.tif	4.719	5.947	9.674	0	85	28.064	65498		5	wt_60 min_ctrl_60x oil 4_gs_5.tif	4.462	4.503	9.369	0	85	20.094	46897		5	wt_60 min_puro_60x oil 4_gs_5.tif	2.62	1.588	4.941	0	61	4.16	9710
1	wt_30 min_ctrl_60x oil 4_gs_5.tif	5.096	3.922	7.25	0	85	19.986	46645		1	wt_30 min_puro_60x oil 5_gs_5.tif	3.567	1.926	5.556	0	67	6.871	16035		1	wt_60 min_ctrl_60x oil 5_gs_5.tif	3.204	3.72	11.654	0	85	11.919	27817		1	wt_60 min_puro_60x oil 5_gs_5.tif	3.58	1.475	5.857	0	85	5.283	12329
2	wt_30 min_ctrl_60x oil 4_gs_5.tif	3.035	4.091	7.525	0	85	12.417	28979		2	wt_30 min_puro_60x oil 5_gs_5.tif	3.149	2.572	6.907	0	85	8.099	18903		2	wt_60 min_ctrl_60x oil 5_gs_5.tif	2.459	3.106	9.605	0	85	7.638	17825		2	wt_60 min_puro_60x oil 5_gs_5.tif	3.501	2.461	7.444	0	85	8.616	20109
3	wt_30 min_ctrl_60x oil 4_gs_5.tif	2.715	5.485	8.755	0	85	14.893	34759		3	wt_30 min_puro_60x oil 5_gs_5.tif	4.508	2.987	7.988	0	85	13.462	31419		3	wt_60 min_ctrl_60x oil 5_gs_5.tif	3.666	2.792	9.593	0	85	10.235	23888		3	wt_60 min_puro_60x oil 5_gs_5.tif	2.558	2.056	6.373	0	79	5.257	12270
4	wt_30 min_ctrl_60x oil 4_gs_5.tif	2.445	5.522	8.872	0	85	13.501	31509		4	wt_30 min_puro_60x oil 5_gs_5.tif	2.27	2.324	6.071	0	64	5.275	12310		4	wt_60 min_ctrl_60x oil 5_gs_5.tif	3.085	6.204	14.618	0	85	19.139	44667		4	wt_60 min_puro_60x oil 5_gs_5.tif	3.734	2.78	8.252	0	85	10.38	24226
5	wt_30 min_ctrl_60x oil 4_gs_5.tif	3.002	3.233	6.062	0	82	9.706	22653		5	wt_30 min_puro_60x oil 5_gs_5.tif	4.072	2.407	6.742	0	85	9.799	22869		5	wt_60 min_ctrl_60x oil 5_gs_5.tif	3.9	2.92	9.698	0	85	11.39	26582		5	wt_60 min_puro_60x oil 5_gs_5.tif	3.198	3.565	9.906	0	85	11.4	26606
