# Supplementary material for: N4-acetylcytidine (ac4C) promotes mRNA localization to stress granules
Source: EMBO Rep. 2024 Feb 27;25(4):1814–34. doi: 10.1038/s44319-024-00098-6 (PMC11014937; doi:10.1038/s44319-024-00098-6)
Supplement: Supplementary file 6 — Source Data Fig. 6 [file 44319_2024_98_MOESM6_ESM.zip]

Archive with 74 entries (63 files):
- 6H/
- __MACOSX/._6H
- 6H/220630_FIA_SGs_Fig5H.xlsx
- __MACOSX/6H/._220630_FIA_SGs_Fig5H.xlsx
- 6D/
- __MACOSX/._6D
- 6D/.DS_Store
- __MACOSX/6D/._.DS_Store
- 6D/NAT10 KO/
- __MACOSX/6D/._NAT10 KO
- 6D/WT/
- __MACOSX/6D/._WT
- 6D/NAT10 KO/nat ctrl 60x 3_merged_dashed cropped area.tif
- __MACOSX/6D/NAT10 KO/._nat ctrl 60x 3_merged_dashed cropped area.tif
- 6D/NAT10 KO/nat ctrl 60x 3_dapi.tif
- __MACOSX/6D/NAT10 KO/._nat ctrl 60x 3_dapi.tif
- 6D/NAT10 KO/nat ctrl 60x 3_g3bp.tif
- __MACOSX/6D/NAT10 KO/._nat ctrl 60x 3_g3bp.tif
- 6D/NAT10 KO/nat ctrl 60x 3_nop58.tif
- __MACOSX/6D/NAT10 KO/._nat ctrl 60x 3_nop58.tif
- 6D/WT/wt ctrl 60x 3_merged_dashed cropped area.tif
- __MACOSX/6D/WT/._wt ctrl 60x 3_merged_dashed cropped area.tif
- 6D/WT/wt ctrl 60x 3_g3bp.tif
- __MACOSX/6D/WT/._wt ctrl 60x 3_g3bp.tif
- 6D/WT/wt ctrl 60x 3_nop58.tif
- __MACOSX/6D/WT/._wt ctrl 60x 3_nop58.tif
- 6D/WT/wt ctrl 60x 3_dapi.tif
- __MACOSX/6D/WT/._wt ctrl 60x 3_dapi.tif
- 6E/
- __MACOSX/._6E
- 6E/NAT10 KO/
- __MACOSX/6E/._NAT10 KO
- 6E/WT/
- __MACOSX/6E/._WT
- 6E/NAT10 KO/nat sg 60x 5_nop58.tif
- __MACOSX/6E/NAT10 KO/._nat sg 60x 5_nop58.tif
- 6E/NAT10 KO/nat sg 60x 5_g3bp.tif
- __MACOSX/6E/NAT10 KO/._nat sg 60x 5_g3bp.tif
- 6E/NAT10 KO/nat sg 60x 5_dapi.tif
- __MACOSX/6E/NAT10 KO/._nat sg 60x 5_dapi.tif
- 6E/NAT10 KO/nat sg 60x 5_merged_dashed cropped area.tif
- __MACOSX/6E/NAT10 KO/._nat sg 60x 5_merged_dashed cropped area.tif
- 6E/WT/wt sg 60x 4_g3bp.tif
- __MACOSX/6E/WT/._wt sg 60x 4_g3bp.tif
- 6E/WT/wt sg 60x 4_nop58.tif
- __MACOSX/6E/WT/._wt sg 60x 4_nop58.tif
- 6E/WT/wt sg 60x 4_dapi.tif
- __MACOSX/6E/WT/._wt sg 60x 4_dapi.tif
- 6E/WT/wt sg 60x 4_merged_dashed cropped area.tif
- __MACOSX/6E/WT/._wt sg 60x 4_merged_dashed cropped area.tif
- 6F/
- __MACOSX/._6F
- 6F/220419_FIA_untreated nucleoli_ctrl_Fig5F.xlsx
- __MACOSX/6F/._220419_FIA_untreated nucleoli_ctrl_Fig5F.xlsx
- 6G/
- __MACOSX/._6G
- 6G/220418_FIA_stressed nucleoli_Fig5G.xlsx
- __MACOSX/6G/._220418_FIA_stressed nucleoli_Fig5G.xlsx
- 6B/
- __MACOSX/._6B
- 6B/gapdh-2020.12.14_14.24.11_Ch.tif
- __MACOSX/6B/._gapdh-2020.12.14_14.24.11_Ch.tif
- 6B/nop58-1 2020.12.14_14.19.28_annotated.tif
- __MACOSX/6B/._nop58-1 2020.12.14_14.19.28_annotated.tif
- 6B/nop58 wb from protein pull-down quantification.xlsx
- __MACOSX/6B/._nop58 wb from protein pull-down quantification.xlsx
- 6B/nop58-1 2020.12.14_14.19.28_Ch.tif
- __MACOSX/6B/._nop58-1 2020.12.14_14.19.28_Ch.tif
- 6B/gapdh-2020.12.14_14.24.11_annotated.tif
- __MACOSX/6B/._gapdh-2020.12.14_14.24.11_annotated.tif
- 6C/
- __MACOSX/._6C
- 6C/qPCR_processed data_Fig5C.xlsx
- __MACOSX/6C/._qPCR_processed data_Fig5C.xlsx
