# Supplementary material for: N4-acetylcytidine (ac4C) promotes mRNA localization to stress granules
Source: EMBO Rep. 2024 Feb 27;25(4):1814–34. doi: 10.1038/s44319-024-00098-6 (PMC11014937; doi:10.1038/s44319-024-00098-6)
Supplement: Supplementary file 6 — Source Data Fig. 6 [file 44319_2024_98_MOESM6_ESM.zip › 6H/220630_FIA_SGs_Fig5H.xlsx]

## Sheet: WT
	Label	Area	Mean	Min	Max	IntDen	RawIntDen
1	1_gs.tif	24	19.833	15	28	476	476
2	1_gs.tif	35	15.857	15	19	555	555
3	1_gs.tif	31	16.871	15	19	523	523
4	1_gs.tif	29	18.448	15	24	535	535
5	1_gs.tif	42	17.143	15	22	720	720
6	1_gs.tif	59	18.407	15	26	1086	1086
7	1_gs.tif	41	16.268	15	20	667	667
8	1_gs.tif	56	18.643	15	26	1044	1044
9	1_gs.tif	87	18.034	15	27	1569	1569
10	1_gs.tif	23	16.826	15	19	387	387
11	1_gs.tif	34	19.029	15	26	647	647
12	1_gs.tif	23	16.087	15	18	370	370
13	1_gs.tif	30	17.533	15	25	526	526
14	1_gs.tif	24	16.542	15	20	397	397
15	1_gs.tif	23	16.565	15	19	381	381
16	1_gs.tif	35	17.371	15	23	608	608
17	1_gs.tif	24	16.167	15	19	388	388
18	1_gs.tif	28	16.75	15	20	469	469
19	1_gs.tif	65	17.123	15	23	1113	1113
20	1_gs.tif	61	17.377	15	27	1060	1060
21	1_gs.tif	27	17.074	15	22	461	461
22	1_gs.tif	32	15.938	15	19	510	510
23	1_gs.tif	37	16.676	15	21	617	617
24	1_gs.tif	44	16.636	15	20	732	732
25	1_gs.tif	77	18.338	15	26	1412	1412
26	1_gs.tif	25	18.8	15	27	470	470
27	1_gs.tif	26	16.346	15	19	425	425
28	1_gs.tif	30	17.267	15	24	518	518
29	1_gs.tif	51	18.765	15	26	957	957
30	1_gs.tif	43	18.535	15	23	797	797
31	1_gs.tif	97	19.175	15	27	1860	1860
32	1_gs.tif	113	19.345	15	30	2186	2186
33	1_gs.tif	135	19	15	36	2565	2565
34	1_gs.tif	58	18.879	15	28	1095	1095
35	1_gs.tif	37	17.378	15	24	643	643
36	1_gs.tif	27	17.963	15	28	485	485
37	1_gs.tif	49	18.163	15	26	890	890
38	1_gs.tif	47	18.149	15	23	853	853
39	1_gs.tif	42	16.524	15	20	694	694
40	1_gs.tif	46	16.413	15	21	755	755
41	1_gs.tif	47	17.064	15	21	802	802
42	1_gs.tif	23	16.87	15	19	388	388
43	1_gs.tif	35	18.114	15	23	634	634
44	1_gs.tif	58	18.414	15	27	1068	1068
45	1_gs.tif	27	18.037	15	24	487	487
46	1_gs.tif	53	19.623	15	29	1040	1040
47	1_gs.tif	38	18.211	15	27	692	692
48	1_gs.tif	50	18.14	15	25	907	907
49	1_gs.tif	35	16.286	15	22	570	570
50	1_gs.tif	54	18.648	15	28	1007	1007
51	1_gs.tif	38	16.447	15	20	625	625
52	1_gs.tif	137	24.62	15	38	3373	3373
53	1_gs.tif	49	21.531	15	33	1055	1055
54	1_gs.tif	28	16.214	15	20	454	454
55	1_gs.tif	35	17.686	15	22	619	619
56	1_gs.tif	63	16.714	15	20	1053	1053
57	1_gs.tif	25	15.52	15	18	388	388
58	1_gs.tif	31	20.065	15	26	622	622
59	1_gs.tif	61	19.197	15	27	1171	1171
60	1_gs.tif	55	17.764	15	21	977	977
61	1_gs.tif	78	19.372	15	25	1511	1511
62	1_gs.tif	100	18.74	15	29	1874	1874
63	1_gs.tif	25	17.68	15	21	442	442
64	1_gs.tif	29	16.724	15	21	485	485
65	1_gs.tif	54	19.722	15	28	1065	1065
66	1_gs.tif	38	17.395	15	22	661	661
67	1_gs.tif	23	19.217	15	27	442	442
68	1_gs.tif	57	19.509	15	28	1112	1112
69	1_gs.tif	41	19.683	15	27	807	807
70	1_gs.tif	25	17.36	15	21	434	434
71	1_gs.tif	40	17.175	15	22	687	687
72	1_gs.tif	30	16.9	15	21	507	507
73	1_gs.tif	67	19.224	15	30	1288	1288
74	1_gs.tif	42	16.762	15	22	704	704
75	1_gs.tif	75	17.947	15	24	1346	1346
76	1_gs.tif	27	17.148	15	21	463	463
77	1_gs.tif	50	18.3	15	26	915	915
78	1_gs.tif	68	18.529	15	29	1260	1260
79	1_gs.tif	48	17.688	15	25	849	849
80	1_gs.tif	93	18.484	15	25	1719	1719
81	1_gs.tif	47	17.468	15	24	821	821
82	1_gs.tif	23	16.565	15	19	381	381
83	1_gs.tif	143	18.937	15	29	2708	2708
84	1_gs.tif	50	16.6	15	23	830	830
85	1_gs.tif	50	17.32	15	23	866	866
86	1_gs.tif	46	18.435	15	25	848	848
87	1_gs.tif	128	18.875	15	32	2416	2416
88	1_gs.tif	23	16.522	15	19	380	380
89	1_gs.tif	23	16.348	15	19	376	376
90	1_gs.tif	26	16.423	15	19	427	427
91	1_gs.tif	23	16.435	15	19	378	378
92	1_gs.tif	60	17.433	15	23	1046	1046
93	1_gs.tif	27	16.481	15	20	445	445
94	1_gs.tif	33	16.515	15	20	545	545
95	1_gs.tif	24	16.875	15	21	405	405
96	1_gs.tif	24	17.417	15	23	418	418
97	1_gs.tif	25	16.88	15	23	422	422
98	1_gs.tif	34	16.265	15	20	553	553
99	1_gs.tif	33	16.97	15	21	560	560
100	1_gs.tif	31	17.452	15	23	541	541
101	1_gs.tif	53	18.547	15	23	983	983
102	1_gs.tif	27	16.593	15	20	448	448
103	1_gs.tif	131	18.435	15	28	2415	2415
104	1_gs.tif	28	16.464	15	18	461	461
105	1_gs.tif	60	18.517	15	25	1111	1111
106	1_gs.tif	51	17.784	15	25	907	907
107	1_gs.tif	128	19.703	15	27	2522	2522
108	1_gs.tif	34	17.294	15	22	588	588
109	1_gs.tif	43	18.628	15	27	801	801
110	1_gs.tif	73	18.575	15	29	1356	1356
111	1_gs.tif	32	18.281	15	23	585	585
112	1_gs.tif	52	17.038	15	23	886	886
113	1_gs.tif	27	16.074	15	21	434	434
114	1_gs.tif	27	18.148	15	21	490	490
115	1_gs.tif	24	17.917	15	25	430	430
116	1_gs.tif	42	17.786	15	27	747	747
117	1_gs.tif	30	18.033	15	23	541	541
118	1_gs.tif	29	18.966	15	24	550	550
119	1_gs.tif	23	16.783	15	20	386	386
120	1_gs.tif	28	18.571	15	25	520	520
121	1_gs.tif	77	16.61	15	22	1279	1279
122	1_gs.tif	29	17.103	15	20	496	496
123	1_gs.tif	34	16.382	15	20	557	557
1	2_gs.tif	22	27.5	22	33	605	605
2	2_gs.tif	24	23.708	22	26	569	569
3	2_gs.tif	56	28.625	22	42	1603	1603
4	2_gs.tif	30	23.867	22	28	716	716
5	2_gs.tif	71	26.563	22	35	1886	1886
6	2_gs.tif	59	24.678	22	33	1456	1456
7	2_gs.tif	31	25.903	22	34	803	803
8	2_gs.tif	34	28.176	22	35	958	958
9	2_gs.tif	51	25.333	22	35	1292	1292
10	2_gs.tif	97	28.227	22	36	2738	2738
11	2_gs.tif	29	23.069	22	26	669	669
12	2_gs.tif	25	23.84	22	27	596	596
13	2_gs.tif	16	23.625	22	27	378	378
14	2_gs.tif	15	24.733	22	28	371	371
15	2_gs.tif	30	26.133	22	31	784	784
16	2_gs.tif	25	24.8	22	29	620	620
17	2_gs.tif	34	26.5	22	30	901	901
18	2_gs.tif	16	23.375	22	26	374	374
19	2_gs.tif	30	23.333	22	28	700	700
20	2_gs.tif	15	25.133	22	30	377	377
21	2_gs.tif	42	27.357	22	38	1149	1149
22	2_gs.tif	20	25.8	22	31	516	516
23	2_gs.tif	34	25.5	22	33	867	867
24	2_gs.tif	36	25.333	22	33	912	912
25	2_gs.tif	19	23.632	22	30	449	449
26	2_gs.tif	22	25.091	22	29	552	552
27	2_gs.tif	27	26.556	22	31	717	717
28	2_gs.tif	39	26.872	22	35	1048	1048
29	2_gs.tif	23	24.174	22	32	556	556
30	2_gs.tif	15	23.867	22	29	358	358
31	2_gs.tif	58	30.017	22	42	1741	1741
32	2_gs.tif	101	28.158	22	41	2844	2844
33	2_gs.tif	16	23.938	22	28	383	383
34	2_gs.tif	47	25.617	22	34	1204	1204
35	2_gs.tif	26	26.577	22	33	691	691
36	2_gs.tif	21	24.905	22	29	523	523
37	2_gs.tif	22	23.909	22	27	526	526
38	2_gs.tif	45	26	22	33	1170	1170
39	2_gs.tif	66	26.97	22	36	1780	1780
40	2_gs.tif	22	24.955	22	28	549	549
41	2_gs.tif	15	24.133	22	29	362	362
42	2_gs.tif	27	24.296	22	29	656	656
43	2_gs.tif	54	26.13	22	32	1411	1411
44	2_gs.tif	50	25.12	22	31	1256	1256
45	2_gs.tif	20	27.55	23	38	551	551
46	2_gs.tif	62	25.452	22	33	1578	1578
47	2_gs.tif	55	26.364	22	33	1450	1450
1	3_gs.tif	19	22.053	18	27	419	419
2	3_gs.tif	62	24.935	18	36	1546	1546
3	3_gs.tif	27	23.481	18	31	634	634
4	3_gs.tif	16	20	18	24	320	320
5	3_gs.tif	19	18.474	18	20	351	351
6	3_gs.tif	16	19.562	18	23	313	313
7	3_gs.tif	19	20.895	18	29	397	397
8	3_gs.tif	24	19.458	18	25	467	467
9	3_gs.tif	22	20.5	18	27	451	451
10	3_gs.tif	20	20.4	18	25	408	408
11	3_gs.tif	16	19.25	18	21	308	308
12	3_gs.tif	16	20.625	18	25	330	330
13	3_gs.tif	30	21.067	18	27	632	632
14	3_gs.tif	116	24.793	18	37	2876	2876
15	3_gs.tif	31	22.355	18	32	693	693
16	3_gs.tif	44	22.091	18	31	972	972
17	3_gs.tif	23	19.957	18	23	459	459
18	3_gs.tif	42	22	18	29	924	924
19	3_gs.tif	28	20.821	18	28	583	583
20	3_gs.tif	40	23.325	18	35	933	933
21	3_gs.tif	19	19.263	18	24	366	366
22	3_gs.tif	41	20.317	18	26	833	833
23	3_gs.tif	43	22.535	18	29	969	969
24	3_gs.tif	20	21.15	18	30	423	423
25	3_gs.tif	24	20.708	18	25	497	497
26	3_gs.tif	23	19.478	18	22	448	448
27	3_gs.tif	92	23.891	18	36	2198	2198
28	3_gs.tif	62	21.258	18	27	1318	1318
29	3_gs.tif	19	19.895	18	24	378	378
30	3_gs.tif	15	20.867	18	25	313	313
31	3_gs.tif	22	19.636	18	23	432	432
32	3_gs.tif	20	21.7	18	28	434	434
33	3_gs.tif	22	20.636	18	24	454	454
34	3_gs.tif	20	24	18	35	480	480
35	3_gs.tif	15	19	18	21	285	285
36	3_gs.tif	46	24.196	18	33	1113	1113
37	3_gs.tif	20	21.05	19	23	421	421
38	3_gs.tif	30	22.833	18	30	685	685
39	3_gs.tif	62	24.468	18	33	1517	1517
40	3_gs.tif	20	20.05	18	26	401	401
41	3_gs.tif	28	19.321	18	22	541	541
42	3_gs.tif	24	22.417	18	28	538	538
43	3_gs.tif	20	21.7	18	31	434	434
44	3_gs.tif	17	22.471	18	27	382	382
45	3_gs.tif	31	20.387	18	30	632	632
46	3_gs.tif	35	22.571	18	29	790	790
47	3_gs.tif	37	22.162	18	28	820	820
48	3_gs.tif	49	21.653	18	30	1061	1061
49	3_gs.tif	21	21.81	18	28	458	458
50	3_gs.tif	53	21.585	18	28	1144	1144
51	3_gs.tif	17	19.471	18	22	331	331
52	3_gs.tif	32	20.344	18	26	651	651
53	3_gs.tif	21	19.905	18	22	418	418
54	3_gs.tif	40	22.675	18	27	907	907
55	3_gs.tif	22	22.409	18	25	493	493
56	3_gs.tif	26	22.231	18	29	578	578
57	3_gs.tif	97	23.247	18	36	2255	2255
58	3_gs.tif	35	22.943	18	33	803	803
59	3_gs.tif	41	22.049	18	29	904	904
60	3_gs.tif	21	19.571	18	22	411	411
61	3_gs.tif	46	22.696	18	31	1044	1044
62	3_gs.tif	43	21.581	18	32	928	928
63	3_gs.tif	16	21.5	18	29	344	344
64	3_gs.tif	15	19.133	18	22	287	287
65	3_gs.tif	56	21.286	18	30	1192	1192
66	3_gs.tif	34	20.676	18	25	703	703
67	3_gs.tif	23	19.174	18	23	441	441
68	3_gs.tif	23	21.739	18	28	500	500
69	3_gs.tif	39	21.769	18	29	849	849
70	3_gs.tif	19	21.316	18	28	405	405
71	3_gs.tif	26	22.038	18	29	573	573
72	3_gs.tif	16	19.125	18	21	306	306
73	3_gs.tif	15	20.067	18	23	301	301
74	3_gs.tif	19	21	18	29	399	399
75	3_gs.tif	16	19.5	18	25	312	312
76	3_gs.tif	18	21.167	18	25	381	381
77	3_gs.tif	17	21.471	18	25	365	365
78	3_gs.tif	25	23.92	18	31	598	598
79	3_gs.tif	25	19.2	18	22	480	480
80	3_gs.tif	31	23.29	18	30	722	722
81	3_gs.tif	19	20	18	24	380	380
82	3_gs.tif	35	21.743	18	27	761	761
83	3_gs.tif	31	20.903	18	25	648	648
84	3_gs.tif	25	21.28	18	26	532	532
85	3_gs.tif	23	22.783	18	29	524	524
86	3_gs.tif	22	23.091	18	32	508	508
87	3_gs.tif	64	22.562	18	28	1444	1444
88	3_gs.tif	18	20.667	18	24	372	372
89	3_gs.tif	103	23.796	18	31	2451	2451
90	3_gs.tif	20	22.65	18	29	453	453
91	3_gs.tif	98	24.031	18	35	2355	2355
92	3_gs.tif	26	19.962	18	23	519	519
93	3_gs.tif	51	23.157	18	33	1181	1181
94	3_gs.tif	21	20.81	18	27	437	437
95	3_gs.tif	25	21.16	18	27	529	529
96	3_gs.tif	47	21.787	18	26	1024	1024
97	3_gs.tif	17	20.529	18	24	349	349
98	3_gs.tif	23	20.478	18	25	471	471
99	3_gs.tif	41	23.707	18	30	972	972
100	3_gs.tif	26	20.615	18	24	536	536
101	3_gs.tif	19	22.947	18	29	436	436
102	3_gs.tif	25	20.84	18	25	521	521
103	3_gs.tif	18	20.556	18	24	370	370
104	3_gs.tif	26	20.923	18	25	544	544
105	3_gs.tif	20	20.65	18	26	413	413
106	3_gs.tif	28	19.929	18	24	558	558
107	3_gs.tif	28	20.893	18	25	585	585
108	3_gs.tif	21	20	18	25	420	420
1	4_gs.tif	35	22.143	20	27	775	775
2	4_gs.tif	190	27.032	20	50	5136	5136
3	4_gs.tif	142	27.415	20	41	3893	3893
4	4_gs.tif	73	22.795	20	29	1664	1664
5	4_gs.tif	23	21.087	20	24	485	485
6	4_gs.tif	50	24.1	20	32	1205	1205
7	4_gs.tif	47	26.894	20	39	1264	1264
8	4_gs.tif	32	26.312	20	34	842	842
9	4_gs.tif	36	27.75	20	41	999	999
10	4_gs.tif	103	26.631	20	41	2743	2743
11	4_gs.tif	136	26.551	20	37	3611	3611
12	4_gs.tif	39	23	20	32	897	897
13	4_gs.tif	36	23.528	20	32	847	847
14	4_gs.tif	82	27.341	20	47	2242	2242
15	4_gs.tif	43	22.558	20	29	970	970
16	4_gs.tif	64	26.156	20	38	1674	1674
17	4_gs.tif	35	25	20	38	875	875
18	4_gs.tif	51	23.02	20	29	1174	1174
19	4_gs.tif	69	26.609	20	38	1836	1836
20	4_gs.tif	61	22.41	20	30	1367	1367
21	4_gs.tif	25	25.72	20	32	643	643
22	4_gs.tif	64	26.094	20	39	1670	1670
23	4_gs.tif	26	22.462	20	26	584	584
24	4_gs.tif	44	23.159	20	28	1019	1019
25	4_gs.tif	24	21.167	20	23	508	508
26	4_gs.tif	44	21.5	20	25	946	946
27	4_gs.tif	57	25.351	20	40	1445	1445
28	4_gs.tif	49	29.429	20	42	1442	1442
29	4_gs.tif	160	31.544	20	51	5047	5047
30	4_gs.tif	139	26.791	20	40	3724	3724
31	4_gs.tif	21	20.952	20	25	440	440
32	4_gs.tif	23	22.609	20	27	520	520
33	4_gs.tif	26	23.077	20	27	600	600
34	4_gs.tif	37	23.784	20	28	880	880
35	4_gs.tif	20	21.15	20	24	423	423
36	4_gs.tif	24	22.667	20	29	544	544
37	4_gs.tif	145	25.662	20	46	3721	3721
38	4_gs.tif	24	23.542	20	29	565	565
39	4_gs.tif	32	22.062	20	25	706	706
40	4_gs.tif	30	26.733	20	39	802	802
41	4_gs.tif	95	24.947	20	38	2370	2370
42	4_gs.tif	21	21.048	20	24	442	442
43	4_gs.tif	79	24.278	20	31	1918	1918
44	4_gs.tif	35	22.114	20	25	774	774
45	4_gs.tif	105	25.143	20	45	2640	2640
46	4_gs.tif	99	28.101	20	50	2782	2782
47	4_gs.tif	25	24.8	20	34	620	620
48	4_gs.tif	39	21.667	20	26	845	845
49	4_gs.tif	39	27.949	20	41	1090	1090
50	4_gs.tif	22	23.182	20	30	510	510
51	4_gs.tif	193	28.865	20	45	5571	5571
52	4_gs.tif	24	27.5	20	44	660	660
53	4_gs.tif	27	23.148	20	32	625	625
54	4_gs.tif	129	25.419	20	44	3279	3279
55	4_gs.tif	24	21.75	20	24	522	522
56	4_gs.tif	21	22	20	26	462	462
57	4_gs.tif	38	22.368	20	28	850	850
58	4_gs.tif	26	21.769	20	28	566	566
59	4_gs.tif	21	24.571	20	31	516	516
60	4_gs.tif	32	21.969	20	26	703	703
61	4_gs.tif	55	27.818	20	42	1530	1530
62	4_gs.tif	33	22.212	20	26	733	733
63	4_gs.tif	58	24.517	20	33	1422	1422
64	4_gs.tif	53	28.151	20	38	1492	1492
65	4_gs.tif	110	23.727	20	32	2610	2610
66	4_gs.tif	22	23.318	20	29	513	513
67	4_gs.tif	42	28.357	20	47	1191	1191
68	4_gs.tif	44	25.818	20	37	1136	1136
69	4_gs.tif	174	26.224	20	39	4563	4563
70	4_gs.tif	59	28.593	20	42	1687	1687
71	4_gs.tif	40	27.825	20	38	1113	1113
72	4_gs.tif	95	23.221	20	29	2206	2206
73	4_gs.tif	26	22.462	20	26	584	584
74	4_gs.tif	98	22.673	20	30	2222	2222
75	4_gs.tif	20	25.15	20	37	503	503
76	4_gs.tif	26	23.808	20	29	619	619
77	4_gs.tif	27	21.778	20	28	588	588
78	4_gs.tif	25	24.2	20	30	605	605
79	4_gs.tif	28	22.464	20	28	629	629
80	4_gs.tif	60	26.7	20	36	1602	1602
81	4_gs.tif	27	22.444	20	28	606	606
82	4_gs.tif	20	22.15	20	28	443	443
83	4_gs.tif	22	21.818	20	25	480	480
84	4_gs.tif	51	22.412	20	29	1143	1143
85	4_gs.tif	32	21.406	20	25	685	685
86	4_gs.tif	27	23.778	20	31	642	642
87	4_gs.tif	26	29.462	20	39	766	766
88	4_gs.tif	63	26.81	20	36	1689	1689
89	4_gs.tif	53	22.811	20	31	1209	1209
90	4_gs.tif	25	27.04	20	37	676	676
91	4_gs.tif	68	21.868	20	26	1487	1487
92	4_gs.tif	23	23.261	20	29	535	535
93	4_gs.tif	50	22.02	20	28	1101	1101
94	4_gs.tif	38	21.921	20	25	833	833
95	4_gs.tif	37	26.027	20	36	963	963
96	4_gs.tif	23	21.739	20	25	500	500
97	4_gs.tif	24	23.292	20	27	559	559
98	4_gs.tif	28	25.964	20	34	727	727
99	4_gs.tif	27	22.852	20	34	617	617
100	4_gs.tif	63	26.286	20	41	1656	1656
101	4_gs.tif	92	24.076	20	37	2215	2215
102	4_gs.tif	101	28.614	20	43	2890	2890
103	4_gs.tif	121	26.339	20	42	3187	3187
104	4_gs.tif	62	27.581	20	41	1710	1710
105	4_gs.tif	26	21.923	20	26	570	570
106	4_gs.tif	52	29.231	20	41	1520	1520
107	4_gs.tif	56	29.411	20	43	1647	1647
108	4_gs.tif	33	25.03	20	31	826	826
109	4_gs.tif	59	23.424	20	32	1382	1382
110	4_gs.tif	38	26.316	20	35	1000	1000
111	4_gs.tif	48	27.604	20	41	1325	1325
112	4_gs.tif	27	21.519	20	25	581	581
113	4_gs.tif	87	22.483	20	31	1956	1956
114	4_gs.tif	31	23.968	20	31	743	743
115	4_gs.tif	21	23.286	20	29	489	489
116	4_gs.tif	26	23.577	20	32	613	613
117	4_gs.tif	20	24.75	20	31	495	495
118	4_gs.tif	21	22.667	20	28	476	476
119	4_gs.tif	28	25.357	20	37	710	710
120	4_gs.tif	23	23.957	20	33	551	551
121	4_gs.tif	66	28.697	20	51	1894	1894
122	4_gs.tif	35	26.829	20	37	939	939
123	4_gs.tif	21	22.143	20	26	465	465
124	4_gs.tif	24	22.208	20	26	533	533
125	4_gs.tif	66	28.136	20	38	1857	1857
126	4_gs.tif	20	22.45	20	27	449	449
127	4_gs.tif	20	22.35	20	25	447	447
128	4_gs.tif	30	21.7	20	26	651	651
129	4_gs.tif	119	31.378	20	54	3734	3734
130	4_gs.tif	43	21.465	20	26	923	923
131	4_gs.tif	27	22.185	20	26	599	599
132	4_gs.tif	33	21.273	20	24	702	702
133	4_gs.tif	35	29.771	20	48	1042	1042
134	4_gs.tif	43	24.791	20	44	1066	1066
135	4_gs.tif	29	21.897	20	26	635	635
136	4_gs.tif	88	30.534	20	46	2687	2687
137	4_gs.tif	42	22.5	20	28	945	945
138	4_gs.tif	28	25.321	20	34	709	709
139	4_gs.tif	37	21.595	20	28	799	799
140	4_gs.tif	23	24	20	30	552	552
141	4_gs.tif	65	27.108	20	38	1762	1762
142	4_gs.tif	26	25.538	20	35	664	664
143	4_gs.tif	20	21.25	20	24	425	425
144	4_gs.tif	46	26.5	20	35	1219	1219
145	4_gs.tif	42	23.714	20	34	996	996
146	4_gs.tif	59	25.729	20	34	1518	1518
147	4_gs.tif	24	21.5	20	24	516	516
148	4_gs.tif	51	29.471	20	44	1503	1503
149	4_gs.tif	27	24.667	20	30	666	666
150	4_gs.tif	27	27.519	20	35	743	743
151	4_gs.tif	38	22.053	20	25	838	838
152	4_gs.tif	31	20.774	20	24	644	644
153	4_gs.tif	71	26.746	20	38	1899	1899
154	4_gs.tif	43	23.093	20	33	993	993
155	4_gs.tif	41	21.951	20	24	900	900
156	4_gs.tif	75	24.667	20	34	1850	1850
157	4_gs.tif	22	23.136	20	30	509	509
158	4_gs.tif	26	22.654	20	28	589	589
159	4_gs.tif	45	23.422	20	30	1054	1054
160	4_gs.tif	20	23.75	20	30	475	475
161	4_gs.tif	28	24.321	20	29	681	681
162	4_gs.tif	56	25	20	34	1400	1400
163	4_gs.tif	29	20.931	20	23	607	607
164	4_gs.tif	121	26.306	20	37	3183	3183
165	4_gs.tif	33	23.455	20	35	774	774
166	4_gs.tif	82	26.732	20	40	2192	2192
167	4_gs.tif	22	23.091	20	28	508	508
168	4_gs.tif	24	22.417	20	29	538	538
169	4_gs.tif	34	23.294	20	30	792	792
1	5_gs.tif	43	24.558	17	36	1056	1056
2	5_gs.tif	18	18.333	17	21	330	330
3	5_gs.tif	21	19.048	17	26	400	400
4	5_gs.tif	34	18.206	17	22	619	619
5	5_gs.tif	40	22.5	17	29	900	900
6	5_gs.tif	31	17.935	17	20	556	556
7	5_gs.tif	21	18	17	23	378	378
8	5_gs.tif	16	18.875	17	22	302	302
9	5_gs.tif	32	22.188	17	29	710	710
10	5_gs.tif	17	19	17	24	323	323
11	5_gs.tif	52	19.577	17	26	1018	1018
12	5_gs.tif	20	17.7	17	19	354	354
13	5_gs.tif	27	18.333	17	21	495	495
14	5_gs.tif	24	19.417	17	23	466	466
15	5_gs.tif	50	21.92	17	30	1096	1096
16	5_gs.tif	30	18.5	17	21	555	555
17	5_gs.tif	68	21.015	17	28	1429	1429
18	5_gs.tif	16	18.562	17	21	297	297
19	5_gs.tif	38	20.816	17	29	791	791
20	5_gs.tif	23	18.696	17	23	430	430
21	5_gs.tif	35	19.114	17	23	669	669
22	5_gs.tif	28	19.964	17	24	559	559
23	5_gs.tif	38	17.658	17	21	671	671
24	5_gs.tif	15	18.067	17	21	271	271
25	5_gs.tif	18	18.278	17	21	329	329
26	5_gs.tif	22	21.045	17	30	463	463
27	5_gs.tif	16	17.812	17	19	285	285
28	5_gs.tif	15	20.533	18	26	308	308
29	5_gs.tif	31	19.516	17	24	605	605
30	5_gs.tif	36	20.472	17	26	737	737
31	5_gs.tif	18	18.556	17	21	334	334
32	5_gs.tif	60	20.233	17	25	1214	1214
33	5_gs.tif	31	21.742	17	29	674	674
34	5_gs.tif	19	18.526	17	23	352	352
35	5_gs.tif	57	21.053	17	27	1200	1200
36	5_gs.tif	17	17.941	17	19	305	305
37	5_gs.tif	16	18.375	17	22	294	294
38	5_gs.tif	36	19.194	17	23	691	691
39	5_gs.tif	16	18.625	17	24	298	298
40	5_gs.tif	26	18.423	17	22	479	479
41	5_gs.tif	20	19.05	17	23	381	381
42	5_gs.tif	55	21.182	17	30	1165	1165
43	5_gs.tif	19	17.895	17	20	340	340
44	5_gs.tif	22	18.318	17	22	403	403
45	5_gs.tif	56	23.661	17	33	1325	1325
46	5_gs.tif	26	20.577	17	26	535	535
47	5_gs.tif	24	18.167	17	21	436	436
48	5_gs.tif	20	18.15	17	22	363	363
49	5_gs.tif	60	20.717	17	31	1243	1243
50	5_gs.tif	26	17.846	17	20	464	464
51	5_gs.tif	47	20.766	17	27	976	976
52	5_gs.tif	26	20.885	17	26	543	543
53	5_gs.tif	83	22.578	17	32	1874	1874
54	5_gs.tif	59	21.153	17	30	1248	1248
55	5_gs.tif	20	19.8	17	23	396	396
56	5_gs.tif	21	19.048	17	22	400	400
57	5_gs.tif	18	17.333	17	20	312	312
58	5_gs.tif	20	17.8	17	19	356	356
59	5_gs.tif	39	20.41	17	26	796	796
60	5_gs.tif	44	20.205	17	27	889	889
61	5_gs.tif	17	17.765	17	20	302	302
62	5_gs.tif	28	19.286	17	23	540	540
63	5_gs.tif	22	20.455	17	26	450	450
64	5_gs.tif	26	24.923	17	36	648	648
65	5_gs.tif	26	18.308	17	22	476	476
66	5_gs.tif	16	20.438	17	26	327	327
67	5_gs.tif	47	18.596	17	24	874	874
68	5_gs.tif	25	21.28	17	31	532	532
69	5_gs.tif	19	18.737	17	23	356	356
70	5_gs.tif	27	21.259	17	27	574	574
71	5_gs.tif	15	17.6	17	19	264	264
72	5_gs.tif	27	18.444	17	22	498	498
73	5_gs.tif	20	20.95	17	29	419	419
74	5_gs.tif	19	20.158	17	24	383	383
75	5_gs.tif	23	20.826	17	26	479	479
76	5_gs.tif	76	19.329	17	25	1469	1469
77	5_gs.tif	16	21.562	17	28	345	345
78	5_gs.tif	93	22.43	17	31	2086	2086
79	5_gs.tif	15	19.2	17	24	288	288
80	5_gs.tif	35	19.743	17	25	691	691
81	5_gs.tif	43	21.674	17	29	932	932
82	5_gs.tif	62	22.387	17	30	1388	1388
83	5_gs.tif	16	19.438	17	24	311	311
84	5_gs.tif	18	21.389	17	27	385	385
85	5_gs.tif	20	18.45	17	21	369	369
86	5_gs.tif	18	18.611	17	21	335	335
87	5_gs.tif	78	20.577	17	28	1605	1605
88	5_gs.tif	24	24.042	17	32	577	577
89	5_gs.tif	114	22.851	17	33	2605	2605
90	5_gs.tif	29	24.828	17	32	720	720
91	5_gs.tif	16	22.5	17	31	360	360
92	5_gs.tif	28	21.143	17	28	592	592
93	5_gs.tif	20	19.1	17	25	382	382
94	5_gs.tif	38	18.868	17	22	717	717
95	5_gs.tif	18	18.556	17	22	334	334
96	5_gs.tif	24	23.375	17	30	561	561
97	5_gs.tif	84	19.25	17	26	1617	1617
98	5_gs.tif	18	18.667	17	23	336	336
99	5_gs.tif	15	18.133	17	21	272	272
100	5_gs.tif	41	23.22	17	32	952	952
101	5_gs.tif	54	20.259	17	28	1094	1094
102	5_gs.tif	33	20.545	17	26	678	678
103	5_gs.tif	24	22.792	17	29	547	547
104	5_gs.tif	25	19.6	17	23	490	490
105	5_gs.tif	29	18.517	17	22	537	537
106	5_gs.tif	20	19.95	17	26	399	399
107	5_gs.tif	18	18.833	17	22	339	339
108	5_gs.tif	83	22.795	17	30	1892	1892

## Sheet: nat10
	Label	Area	Mean	Min	Max	IntDen	RawIntDen
1	1_gs.tif	83	18.036	13	26	1497	1497
2	1_gs.tif	30	14.367	13	17	431	431
3	1_gs.tif	43	14.14	13	17	608	608
4	1_gs.tif	53	15.491	13	21	821	821
5	1_gs.tif	34	14.147	13	17	481	481
6	1_gs.tif	47	13.83	13	19	650	650
7	1_gs.tif	22	14.591	13	18	321	321
8	1_gs.tif	27	13.852	13	17	374	374
9	1_gs.tif	24	14.333	13	20	344	344
10	1_gs.tif	37	15.27	13	18	565	565
11	1_gs.tif	45	14.267	13	17	642	642
12	1_gs.tif	38	15.737	13	21	598	598
13	1_gs.tif	25	14.36	13	17	359	359
14	1_gs.tif	15	14.333	13	16	215	215
15	1_gs.tif	23	15.435	13	20	355	355
16	1_gs.tif	40	14.3	13	18	572	572
17	1_gs.tif	29	14.241	13	17	413	413
18	1_gs.tif	28	15.571	13	19	436	436
19	1_gs.tif	75	14.467	13	17	1085	1085
20	1_gs.tif	32	13.938	13	17	446	446
21	1_gs.tif	16	13.812	13	15	221	221
22	1_gs.tif	16	13.75	13	16	220	220
23	1_gs.tif	16	13.875	13	16	222	222
24	1_gs.tif	16	13.812	13	16	221	221
25	1_gs.tif	18	14.056	13	17	253	253
26	1_gs.tif	61	13.492	13	16	823	823
27	1_gs.tif	28	13.464	13	15	377	377
28	1_gs.tif	23	13.522	13	16	311	311
29	1_gs.tif	19	13.737	13	15	261	261
30	1_gs.tif	18	14	13	16	252	252
31	1_gs.tif	21	19.143	13	28	402	402
32	1_gs.tif	16	13.875	13	15	222	222
33	1_gs.tif	25	13.76	13	15	344	344
34	1_gs.tif	15	14	13	17	210	210
35	1_gs.tif	15	13.4	13	14	201	201
36	1_gs.tif	23	14.261	13	16	328	328
37	1_gs.tif	55	14.927	13	22	821	821
38	1_gs.tif	20	13.45	13	15	269	269
39	1_gs.tif	38	14.526	13	18	552	552
40	1_gs.tif	21	14.667	13	17	308	308
41	1_gs.tif	21	13.81	13	16	290	290
42	1_gs.tif	16	13.875	13	15	222	222
43	1_gs.tif	20	14.15	13	16	283	283
44	1_gs.tif	26	13.731	13	16	357	357
45	1_gs.tif	32	14.5	13	18	464	464
46	1_gs.tif	32	14.656	13	18	469	469
47	1_gs.tif	19	13.789	13	16	262	262
48	1_gs.tif	15	13.6	13	14	204	204
49	1_gs.tif	29	13.931	13	16	404	404
50	1_gs.tif	15	13.467	13	16	202	202
51	1_gs.tif	35	13.514	13	15	473	473
52	1_gs.tif	21	13.524	13	15	284	284
53	1_gs.tif	25	13.48	13	16	337	337
54	1_gs.tif	18	14.111	13	16	254	254
55	1_gs.tif	34	14.353	13	18	488	488
56	1_gs.tif	41	13.659	13	17	560	560
57	1_gs.tif	26	14.731	13	18	383	383
58	1_gs.tif	20	13.45	13	15	269	269
59	1_gs.tif	20	14.05	13	16	281	281
60	1_gs.tif	15	14.4	13	16	216	216
61	1_gs.tif	18	13.667	13	16	246	246
62	1_gs.tif	67	13.97	13	17	936	936
63	1_gs.tif	28	14.393	13	18	403	403
64	1_gs.tif	89	15.393	13	21	1370	1370
1	2_gs.tif	24	19.458	18	25	467	467
2	2_gs.tif	17	18.529	18	20	315	315
3	2_gs.tif	24	19.167	18	24	460	460
4	2_gs.tif	17	20.294	18	24	345	345
5	2_gs.tif	18	18.889	18	20	340	340
6	2_gs.tif	30	18.933	18	22	568	568
7	2_gs.tif	19	18.737	18	21	356	356
8	2_gs.tif	34	21.765	18	28	740	740
9	2_gs.tif	25	19.16	18	22	479	479
10	2_gs.tif	32	19.875	18	24	636	636
11	2_gs.tif	31	18.968	18	22	588	588
12	2_gs.tif	22	18.727	18	21	412	412
13	2_gs.tif	27	20.593	18	24	556	556
14	2_gs.tif	18	18.778	18	21	338	338
15	2_gs.tif	20	20.7	18	26	414	414
16	2_gs.tif	23	20.826	18	26	479	479
17	2_gs.tif	17	19.529	18	22	332	332
18	2_gs.tif	21	19.81	18	26	416	416
19	2_gs.tif	19	20.526	18	26	390	390
1	4_gs.tif	15	23.8	21	30	357	357
2	4_gs.tif	17	21.588	21	23	367	367
3	4_gs.tif	19	23.053	21	27	438	438
4	4_gs.tif	21	23.143	21	29	486	486
5	4_gs.tif	46	25.043	21	33	1152	1152
6	4_gs.tif	19	21.789	21	25	414	414
7	4_gs.tif	17	22	21	24	374	374
8	4_gs.tif	16	22.562	21	25	361	361
9	4_gs.tif	18	21.833	21	24	393	393
10	4_gs.tif	26	22.077	21	25	574	574
11	4_gs.tif	17	22.706	21	25	386	386
12	4_gs.tif	26	23.231	21	27	604	604
13	4_gs.tif	20	22.8	21	25	456	456
14	4_gs.tif	24	22.583	21	26	542	542
15	4_gs.tif	54	25.056	21	33	1353	1353
16	4_gs.tif	16	21.688	21	23	347	347
17	4_gs.tif	15	22.2	21	26	333	333
18	4_gs.tif	15	21.933	21	24	329	329
19	4_gs.tif	17	23.235	21	27	395	395
20	4_gs.tif	25	22.6	21	26	565	565
21	4_gs.tif	15	22.133	21	26	332	332
22	4_gs.tif	21	22.143	21	24	465	465
23	4_gs.tif	19	21.842	21	25	415	415
24	4_gs.tif	15	21.867	21	23	328	328
25	4_gs.tif	17	23.059	21	25	392	392
26	4_gs.tif	16	22.75	21	25	364	364
27	4_gs.tif	33	22.03	21	24	727	727
28	4_gs.tif	15	22.667	21	26	340	340
29	4_gs.tif	18	22.722	21	28	409	409
30	4_gs.tif	17	21.765	21	25	370	370
31	4_gs.tif	16	23.125	21	27	370	370
32	4_gs.tif	37	22.108	21	24	818	818
33	4_gs.tif	18	22.167	21	27	399	399
34	4_gs.tif	26	22.231	21	25	578	578
35	4_gs.tif	16	22.938	21	26	367	367
1	5_gs.tif	20	18.55	17	26	371	371
2	5_gs.tif	19	18.789	17	24	357	357
3	5_gs.tif	16	18.375	17	21	294	294
4	5_gs.tif	17	18.059	17	21	307	307
5	5_gs.tif	26	18.462	17	21	480	480
6	5_gs.tif	24	19.542	17	22	469	469
7	5_gs.tif	19	17.474	17	19	332	332
8	5_gs.tif	31	17.742	17	21	550	550
9	5_gs.tif	45	19.378	17	25	872	872
10	5_gs.tif	26	18.462	17	21	480	480
11	5_gs.tif	39	18.436	17	24	719	719
12	5_gs.tif	31	19.935	17	24	618	618
13	5_gs.tif	15	18.267	17	21	274	274
14	5_gs.tif	22	20.455	17	27	450	450
15	5_gs.tif	19	18.895	17	26	359	359
16	5_gs.tif	15	18.533	17	20	278	278
17	5_gs.tif	18	18.056	17	20	325	325
18	5_gs.tif	19	18.053	17	20	343	343
19	5_gs.tif	15	17.867	17	20	268	268
20	5_gs.tif	36	19.333	17	25	696	696
21	5_gs.tif	21	19.524	17	27	410	410
22	5_gs.tif	27	18.148	17	21	490	490
23	5_gs.tif	15	17.467	17	20	262	262
24	5_gs.tif	17	18.294	17	22	311	311
25	5_gs.tif	30	18.733	17	22	562	562
26	5_gs.tif	15	17.733	17	21	266	266
27	5_gs.tif	25	17.96	17	20	449	449
28	5_gs.tif	29	19.517	17	24	566	566
29	5_gs.tif	21	21.524	17	30	452	452
30	5_gs.tif	17	19.118	17	24	325	325
31	5_gs.tif	16	18.562	17	23	297	297
32	5_gs.tif	15	19.133	17	22	287	287
33	5_gs.tif	26	18.423	17	21	479	479
34	5_gs.tif	16	17.438	17	18	279	279
35	5_gs.tif	15	17.6	17	20	264	264
36	5_gs.tif	24	18.917	17	24	454	454
37	5_gs.tif	19	17.632	17	19	335	335
38	5_gs.tif	29	18.345	17	21	532	532
39	5_gs.tif	16	18	17	20	288	288
40	5_gs.tif	15	17.8	17	20	267	267
41	5_gs.tif	26	18.462	17	21	480	480
42	5_gs.tif	36	18.917	17	24	681	681
43	5_gs.tif	46	19.783	17	25	910	910
44	5_gs.tif	17	17.706	17	20	301	301
45	5_gs.tif	19	19.211	17	23	365	365
46	5_gs.tif	30	18.933	17	23	568	568
47	5_gs.tif	15	18.933	17	24	284	284
48	5_gs.tif	33	18.424	17	21	608	608
49	5_gs.tif	18	18.556	17	22	334	334
50	5_gs.tif	27	19.259	17	25	520	520
51	5_gs.tif	22	19.045	17	23	419	419
52	5_gs.tif	15	17.733	17	19	266	266
53	5_gs.tif	22	19.455	17	24	428	428
54	5_gs.tif	76	21.921	17	30	1666	1666
55	5_gs.tif	15	18.267	17	20	274	274
1	6_gs.tif	20	21	17	27	420	420
2	6_gs.tif	16	18.125	17	20	290	290
3	6_gs.tif	23	19.087	17	24	439	439
4	6_gs.tif	23	18.87	17	22	434	434
5	6_gs.tif	17	19.176	17	23	326	326
6	6_gs.tif	16	17.562	17	19	281	281
7	6_gs.tif	28	21.321	17	26	597	597
8	6_gs.tif	39	21.231	17	29	828	828
9	6_gs.tif	40	20.6	17	27	824	824
10	6_gs.tif	76	19.697	17	27	1497	1497
11	6_gs.tif	15	19.733	17	25	296	296
12	6_gs.tif	19	19.368	17	23	368	368
13	6_gs.tif	63	20.254	17	28	1276	1276
14	6_gs.tif	15	18.267	17	22	274	274
15	6_gs.tif	17	18.059	17	20	307	307
16	6_gs.tif	42	18.286	17	23	768	768
17	6_gs.tif	18	17.722	17	20	319	319
18	6_gs.tif	20	19.15	17	22	383	383
19	6_gs.tif	29	18.552	17	22	538	538
20	6_gs.tif	29	18.31	17	22	531	531
21	6_gs.tif	25	18	17	21	450	450
22	6_gs.tif	23	19.522	17	25	449	449
23	6_gs.tif	26	18.115	17	24	471	471
24	6_gs.tif	16	19.125	17	25	306	306
25	6_gs.tif	17	17.882	17	20	304	304
26	6_gs.tif	39	18.256	17	22	712	712
27	6_gs.tif	16	19.5	17	23	312	312
28	6_gs.tif	26	18.154	17	20	472	472
29	6_gs.tif	15	18.8	17	21	282	282
30	6_gs.tif	60	18.9	17	25	1134	1134
31	6_gs.tif	18	18.167	17	20	327	327
32	6_gs.tif	16	19.125	17	24	306	306
33	6_gs.tif	16	18.062	17	22	289	289
34	6_gs.tif	15	19	17	24	285	285
35	6_gs.tif	17	17.765	17	19	302	302
36	6_gs.tif	21	17.571	17	19	369	369
37	6_gs.tif	23	18.391	17	23	423	423
38	6_gs.tif	17	18.118	17	21	308	308
39	6_gs.tif	28	21.321	17	27	597	597
1	7_gs.tif	24	16.375	15	20	393	393
2	7_gs.tif	19	16.579	15	19	315	315
3	7_gs.tif	15	16.8	15	19	252	252
4	7_gs.tif	29	16	15	18	464	464
5	7_gs.tif	18	15.722	15	17	283	283
6	7_gs.tif	17	16.176	15	19	275	275
7	7_gs.tif	18	17.056	15	20	307	307
8	7_gs.tif	15	15.733	15	19	236	236
9	7_gs.tif	29	15.759	15	18	457	457
10	7_gs.tif	27	15.889	15	17	429	429
11	7_gs.tif	27	15.667	15	18	423	423
12	7_gs.tif	22	16.636	15	20	366	366
13	7_gs.tif	20	16.8	15	20	336	336
14	7_gs.tif	30	16.833	15	21	505	505
15	7_gs.tif	23	17.478	15	24	402	402
16	7_gs.tif	15	16.667	15	18	250	250
17	7_gs.tif	20	16	15	19	320	320
18	7_gs.tif	16	16.438	15	19	263	263
19	7_gs.tif	15	15.8	15	19	237	237
20	7_gs.tif	38	16.789	15	20	638	638
