# Supplementary material for: N4-acetylcytidine (ac4C) promotes mRNA localization to stress granules
Source: EMBO Rep. 2024 Feb 27;25(4):1814–34. doi: 10.1038/s44319-024-00098-6 (PMC11014937; doi:10.1038/s44319-024-00098-6)
Supplement: Supplementary file 6 — Source Data Fig. 6 [file 44319_2024_98_MOESM6_ESM.zip › 6F/220419_FIA_untreated nucleoli_ctrl_Fig5F.xlsx]

## Sheet: NAT10 KO nucleoli
	Label	Area	Mean	Min	Max	IntDen	RawIntDen
1	1_gs.tif	17	29.294	23	37	498	498
2	1_gs.tif	56	33.054	23	49	1851	1851
3	1_gs.tif	229	31.838	23	49	7291	7291
4	1_gs.tif	34	24.882	23	29	846	846
5	1_gs.tif	13	25.692	23	31	334	334
6	1_gs.tif	56	32.071	23	44	1796	1796
7	1_gs.tif	25	29.72	23	40	743	743
8	1_gs.tif	74	26.743	23	38	1979	1979
9	1_gs.tif	69	33.087	23	57	2283	2283
10	1_gs.tif	24	24.625	23	27	591	591
11	1_gs.tif	192	31.99	23	52	6142	6142
12	1_gs.tif	28	24.714	23	29	692	692
13	1_gs.tif	16	28.188	24	35	451	451
14	1_gs.tif	33	33.212	23	49	1096	1096
15	1_gs.tif	30	29.933	23	44	898	898
16	1_gs.tif	14	24.071	23	27	337	337
17	1_gs.tif	24	29.708	23	41	713	713
18	1_gs.tif	26	29	23	40	754	754
19	1_gs.tif	12	33.833	24	46	406	406
20	1_gs.tif	19	24.789	23	31	471	471
21	1_gs.tif	62	28.823	23	47	1787	1787
22	1_gs.tif	89	31.753	23	45	2826	2826
23	1_gs.tif	94	32.883	23	52	3091	3091
24	1_gs.tif	86	40.43	23	85	3477	3477
25	1_gs.tif	44	30.364	23	42	1336	1336
26	1_gs.tif	228	33.211	23	50	7572	7572
27	1_gs.tif	56	29.393	23	43	1646	1646
28	1_gs.tif	28	29.75	23	44	833	833
29	1_gs.tif	87	35.46	23	54	3085	3085
30	1_gs.tif	73	30.247	23	43	2208	2208
31	1_gs.tif	12	27.917	23	38	335	335
32	1_gs.tif	135	30.222	23	51	4080	4080
33	1_gs.tif	19	26.947	23	31	512	512
34	1_gs.tif	34	30.441	23	44	1035	1035
35	1_gs.tif	14	27.357	24	31	383	383
36	1_gs.tif	16	26.562	23	32	425	425
37	1_gs.tif	14	29.857	25	37	418	418
38	1_gs.tif	37	30.135	23	45	1115	1115
39	1_gs.tif	150	31.853	23	53	4778	4778
40	1_gs.tif	257	33	23	52	8481	8481
41	1_gs.tif	84	29.298	23	46	2461	2461
42	1_gs.tif	44	27.523	23	40	1211	1211
43	1_gs.tif	58	34.603	23	51	2007	2007
44	1_gs.tif	96	34.583	23	51	3320	3320
45	1_gs.tif	53	28.264	23	38	1498	1498
46	1_gs.tif	57	30.807	23	51	1756	1756
47	1_gs.tif	132	29.682	23	47	3918	3918
48	1_gs.tif	178	33.376	23	54	5941	5941
49	1_gs.tif	154	30.701	23	49	4728	4728
50	1_gs.tif	111	28.829	23	45	3200	3200
51	1_gs.tif	13	31.231	23	41	406	406
52	1_gs.tif	22	35.455	24	51	780	780
53	1_gs.tif	46	27.739	23	36	1276	1276
54	1_gs.tif	12	28.5	23	37	342	342
55	1_gs.tif	124	30.976	23	48	3841	3841
56	1_gs.tif	163	33.564	23	50	5471	5471
57	1_gs.tif	80	35.288	24	53	2823	2823
58	1_gs.tif	160	34.175	23	50	5468	5468
59	1_gs.tif	55	33.982	23	45	1869	1869
60	1_gs.tif	82	31.817	23	46	2609	2609
61	1_gs.tif	15	27.067	23	36	406	406
62	1_gs.tif	134	36.769	23	58	4927	4927
63	1_gs.tif	91	34.835	23	54	3170	3170
64	1_gs.tif	26	30.923	23	43	804	804
65	1_gs.tif	18	27.167	23	33	489	489
66	1_gs.tif	95	34.821	23	56	3308	3308
67	1_gs.tif	112	34.241	23	51	3835	3835
68	1_gs.tif	10	26.6	23	33	266	266
69	1_gs.tif	69	32.681	23	48	2255	2255
70	1_gs.tif	49	33.347	23	59	1634	1634
71	1_gs.tif	42	29.476	23	39	1238	1238
72	1_gs.tif	19	33.737	23	48	641	641
73	1_gs.tif	86	30.291	23	50	2605	2605
74	1_gs.tif	31	31.226	23	44	968	968
75	1_gs.tif	90	29.056	23	39	2615	2615
76	1_gs.tif	78	34.769	23	51	2712	2712
77	1_gs.tif	111	28.676	23	42	3183	3183
78	1_gs.tif	136	31.544	23	45	4290	4290
79	1_gs.tif	117	35.453	23	56	4148	4148
80	1_gs.tif	14	29.571	23	41	414	414
81	1_gs.tif	125	33.744	23	52	4218	4218
82	1_gs.tif	69	29.754	23	48	2053	2053
83	1_gs.tif	105	30.295	23	47	3181	3181
84	1_gs.tif	53	30.245	23	47	1603	1603
85	1_gs.tif	60	29.15	23	40	1749	1749
86	1_gs.tif	39	30.615	23	43	1194	1194
87	1_gs.tif	144	31.576	23	45	4547	4547
88	1_gs.tif	201	31.751	23	51	6382	6382
89	1_gs.tif	168	32.161	23	51	5403	5403
90	1_gs.tif	35	27.714	23	36	970	970
91	1_gs.tif	74	29.932	23	50	2215	2215
92	1_gs.tif	231	35.909	23	60	8295	8295
93	1_gs.tif	137	33.219	23	57	4551	4551
94	1_gs.tif	57	32.526	23	46	1854	1854
95	1_gs.tif	18	24.944	23	29	449	449
96	1_gs.tif	67	35.03	23	55	2347	2347
97	1_gs.tif	37	29.811	23	46	1103	1103
98	1_gs.tif	76	29.961	23	42	2277	2277
99	1_gs.tif	63	30.111	23	45	1897	1897
100	1_gs.tif	69	32.116	23	57	2216	2216
101	1_gs.tif	114	35.36	23	53	4031	4031
102	1_gs.tif	53	31.906	23	45	1691	1691
103	1_gs.tif	127	31.622	23	42	4016	4016
104	1_gs.tif	191	32.304	23	49	6170	6170
105	1_gs.tif	59	34.627	23	50	2043	2043
106	1_gs.tif	135	32.593	23	59	4400	4400
107	1_gs.tif	138	32.261	23	46	4452	4452
108	1_gs.tif	19	31.684	23	49	602	602
109	1_gs.tif	108	32.037	23	55	3460	3460
110	1_gs.tif	175	31.886	23	48	5580	5580
111	1_gs.tif	33	27.788	23	42	917	917
112	1_gs.tif	47	28.915	23	43	1359	1359
113	1_gs.tif	91	32.451	23	50	2953	2953
114	1_gs.tif	63	33.968	23	48	2140	2140
115	1_gs.tif	36	30.056	23	45	1082	1082
116	1_gs.tif	11	27	24	34	297	297
117	1_gs.tif	146	30.589	23	50	4466	4466
118	1_gs.tif	97	30.557	23	48	2964	2964
119	1_gs.tif	249	33.695	23	57	8390	8390
120	1_gs.tif	75	36.12	23	53	2709	2709
121	1_gs.tif	28	25.964	23	32	727	727
122	1_gs.tif	28	29.393	23	44	823	823
123	1_gs.tif	170	34.153	23	53	5806	5806
124	1_gs.tif	15	26	23	30	390	390
125	1_gs.tif	26	24.115	23	28	627	627
126	1_gs.tif	48	37.562	23	55	1803	1803
127	1_gs.tif	23	31.478	23	45	724	724
128	1_gs.tif	31	25.419	23	31	788	788
129	1_gs.tif	17	37.941	23	55	645	645
130	1_gs.tif	74	40.054	23	66	2964	2964
131	1_gs.tif	22	32.5	23	45	715	715
132	1_gs.tif	75	36.8	23	62	2760	2760
133	1_gs.tif	20	27.55	23	33	551	551
134	1_gs.tif	15	25.867	23	29	388	388
135	1_gs.tif	135	35.711	23	62	4821	4821
136	1_gs.tif	138	32.507	23	61	4486	4486
137	1_gs.tif	21	38.19	23	55	802	802
138	1_gs.tif	58	33.397	23	50	1937	1937
139	1_gs.tif	288	39.281	23	66	11313	11313
140	1_gs.tif	64	33.344	23	48	2134	2134
141	1_gs.tif	14	29.714	23	40	416	416
142	1_gs.tif	39	27.615	23	38	1077	1077
143	1_gs.tif	67	32.537	23	46	2180	2180
144	1_gs.tif	54	36.37	23	56	1964	1964
145	1_gs.tif	24	29.792	23	40	715	715
146	1_gs.tif	87	29.138	23	45	2535	2535
147	1_gs.tif	18	27.944	23	35	503	503
148	1_gs.tif	10	26.8	23	32	268	268
149	1_gs.tif	36	25.667	23	33	924	924
150	1_gs.tif	27	29.778	23	45	804	804
151	1_gs.tif	28	28.929	23	37	810	810
152	1_gs.tif	27	27.889	23	40	753	753
153	1_gs.tif	26	27.269	23	35	709	709
154	1_gs.tif	35	26.229	23	31	918	918
155	1_gs.tif	22	31.091	24	42	684	684
156	1_gs.tif	21	28.238	23	36	593	593
157	1_gs.tif	44	29.841	23	45	1313	1313
158	1_gs.tif	41	29.098	23	39	1193	1193
159	1_gs.tif	21	25.238	23	30	530	530
160	1_gs.tif	10	26.3	23	31	263	263
161	1_gs.tif	20	31.4	23	38	628	628
162	1_gs.tif	43	27.093	23	43	1165	1165
163	1_gs.tif	17	29.471	24	36	501	501
164	1_gs.tif	13	26	23	31	338	338
165	1_gs.tif	59	26.847	23	33	1584	1584
166	1_gs.tif	24	24.917	23	29	598	598
167	1_gs.tif	36	28.194	23	40	1015	1015
168	1_gs.tif	22	23.682	23	26	521	521
169	1_gs.tif	17	23.941	23	25	407	407
170	1_gs.tif	20	29.45	23	39	589	589
171	1_gs.tif	55	26.745	23	36	1471	1471
172	1_gs.tif	18	25.111	23	30	452	452
173	1_gs.tif	10	24.1	23	26	241	241
174	1_gs.tif	12	23.75	23	26	285	285
175	1_gs.tif	17	25.882	23	30	440	440
176	1_gs.tif	10	29.3	23	36	293	293
177	1_gs.tif	15	30.8	23	40	462	462
178	1_gs.tif	43	37.698	23	52	1621	1621
179	1_gs.tif	10	25.2	23	28	252	252
180	1_gs.tif	65	27.215	23	34	1769	1769
181	1_gs.tif	41	33.976	23	51	1393	1393
182	1_gs.tif	14	24.214	23	27	339	339
183	1_gs.tif	315	29.94	23	47	9431	9431
184	1_gs.tif	11	25	23	27	275	275
185	1_gs.tif	10	24.4	23	27	244	244
186	1_gs.tif	12	53.75	25	85	645	645
1	2_gs.tif	13	23.538	22	26	306	306
2	2_gs.tif	19	28.632	23	35	544	544
3	2_gs.tif	26	25.731	22	32	669	669
4	2_gs.tif	165	33.588	22	56	5542	5542
5	2_gs.tif	57	30.719	22	44	1751	1751
6	2_gs.tif	42	28.238	22	39	1186	1186
7	2_gs.tif	39	29.308	22	40	1143	1143
8	2_gs.tif	225	32.92	22	50	7407	7407
9	2_gs.tif	13	27.538	22	35	358	358
10	2_gs.tif	27	29.037	22	38	784	784
11	2_gs.tif	146	29.507	22	54	4308	4308
12	2_gs.tif	15	27.2	22	40	408	408
13	2_gs.tif	51	34.098	22	56	1739	1739
14	2_gs.tif	37	32.757	22	52	1212	1212
15	2_gs.tif	14	27.786	22	35	389	389
16	2_gs.tif	39	27.641	22	37	1078	1078
17	2_gs.tif	141	27.021	22	43	3810	3810
18	2_gs.tif	24	33.542	22	46	805	805
19	2_gs.tif	111	37.955	22	55	4213	4213
20	2_gs.tif	49	26.959	22	36	1321	1321
21	2_gs.tif	316	31.709	22	48	10020	10020
22	2_gs.tif	73	35.493	22	53	2591	2591
23	2_gs.tif	17	27.941	22	38	475	475
24	2_gs.tif	58	29.397	22	50	1705	1705
25	2_gs.tif	19	34.474	22	50	655	655
26	2_gs.tif	163	33.89	22	55	5524	5524
27	2_gs.tif	25	33.12	22	46	828	828
28	2_gs.tif	79	30.177	22	43	2384	2384
29	2_gs.tif	122	36.934	22	56	4506	4506
30	2_gs.tif	68	30.853	22	55	2098	2098
31	2_gs.tif	28	29.464	22	44	825	825
32	2_gs.tif	37	32.108	22	46	1188	1188
33	2_gs.tif	86	31.465	22	47	2706	2706
34	2_gs.tif	54	31.241	22	48	1687	1687
35	2_gs.tif	39	26.795	22	37	1045	1045
36	2_gs.tif	116	30.138	22	46	3496	3496
37	2_gs.tif	43	27.884	22	44	1199	1199
38	2_gs.tif	34	28.529	22	43	970	970
39	2_gs.tif	45	27.2	22	40	1224	1224
40	2_gs.tif	52	29.981	22	51	1559	1559
41	2_gs.tif	12	25.083	22	31	301	301
42	2_gs.tif	17	26.941	22	33	458	458
43	2_gs.tif	122	42.385	22	78	5171	5171
44	2_gs.tif	42	28.452	22	39	1195	1195
45	2_gs.tif	16	31.125	22	43	498	498
46	2_gs.tif	31	34.742	22	48	1077	1077
47	2_gs.tif	117	32.803	22	54	3838	3838
48	2_gs.tif	139	33.691	22	58	4683	4683
49	2_gs.tif	215	30.884	22	47	6640	6640
50	2_gs.tif	21	28.095	22	37	590	590
51	2_gs.tif	10	24.5	22	30	245	245
52	2_gs.tif	131	34.664	22	57	4541	4541
53	2_gs.tif	192	32.495	22	48	6239	6239
54	2_gs.tif	92	28.38	22	43	2611	2611
55	2_gs.tif	123	32.878	22	54	4044	4044
56	2_gs.tif	27	26.481	22	34	715	715
57	2_gs.tif	131	29.412	22	44	3853	3853
58	2_gs.tif	192	29.891	22	51	5739	5739
59	2_gs.tif	32	26.125	22	31	836	836
60	2_gs.tif	26	23.692	22	30	616	616
61	2_gs.tif	49	30.102	22	49	1475	1475
62	2_gs.tif	54	34.481	22	54	1862	1862
63	2_gs.tif	52	32.192	22	46	1674	1674
64	2_gs.tif	140	34.686	22	56	4856	4856
65	2_gs.tif	294	32.075	22	52	9430	9430
66	2_gs.tif	29	32.103	22	52	931	931
67	2_gs.tif	38	30.342	22	43	1153	1153
68	2_gs.tif	40	31.9	22	51	1276	1276
69	2_gs.tif	25	30.08	22	40	752	752
70	2_gs.tif	45	33.378	22	54	1502	1502
71	2_gs.tif	286	32.983	22	53	9433	9433
72	2_gs.tif	117	33.915	22	54	3968	3968
73	2_gs.tif	44	29.5	22	42	1298	1298
74	2_gs.tif	20	30.05	22	41	601	601
75	2_gs.tif	17	27.294	23	35	464	464
76	2_gs.tif	30	29.9	22	40	897	897
77	2_gs.tif	207	34.444	22	54	7130	7130
78	2_gs.tif	17	30.471	22	41	518	518
79	2_gs.tif	118	34.847	22	57	4112	4112
80	2_gs.tif	74	27.459	22	43	2032	2032
81	2_gs.tif	52	33.308	22	47	1732	1732
82	2_gs.tif	57	27.667	22	40	1577	1577
83	2_gs.tif	138	34.246	22	53	4726	4726
84	2_gs.tif	33	30.485	22	41	1006	1006
85	2_gs.tif	28	28.143	22	41	788	788
86	2_gs.tif	10	25	23	27	250	250
87	2_gs.tif	171	33.14	22	56	5667	5667
88	2_gs.tif	28	28.964	22	42	811	811
89	2_gs.tif	36	33.917	22	52	1221	1221
90	2_gs.tif	26	25.654	22	35	667	667
91	2_gs.tif	55	33.218	22	47	1827	1827
92	2_gs.tif	44	31.159	22	43	1371	1371
93	2_gs.tif	142	27.19	22	38	3861	3861
94	2_gs.tif	31	32.161	22	48	997	997
95	2_gs.tif	20	29.9	22	46	598	598
96	2_gs.tif	155	34.471	22	59	5343	5343
97	2_gs.tif	50	27.38	22	34	1369	1369
98	2_gs.tif	130	32.492	22	54	4224	4224
99	2_gs.tif	77	28.727	22	42	2212	2212
100	2_gs.tif	97	38.227	22	67	3708	3708
101	2_gs.tif	82	29.549	22	43	2423	2423
102	2_gs.tif	200	26.735	22	39	5347	5347
103	2_gs.tif	68	38.926	22	59	2647	2647
104	2_gs.tif	72	30.708	22	46	2211	2211
105	2_gs.tif	160	33.375	22	58	5340	5340
106	2_gs.tif	32	29.688	22	41	950	950
107	2_gs.tif	238	28.214	22	44	6715	6715
108	2_gs.tif	177	32.243	22	57	5707	5707
109	2_gs.tif	25	32.8	22	52	820	820
110	2_gs.tif	27	29.926	22	44	808	808
111	2_gs.tif	166	34.681	22	61	5757	5757
112	2_gs.tif	116	30.19	22	51	3502	3502
113	2_gs.tif	32	27.219	22	35	871	871
114	2_gs.tif	92	31.783	22	44	2924	2924
115	2_gs.tif	208	30.337	22	47	6310	6310
116	2_gs.tif	14	26	22	30	364	364
117	2_gs.tif	10	25.5	22	29	255	255
118	2_gs.tif	130	30.969	22	52	4026	4026
119	2_gs.tif	40	23.8	22	30	952	952
120	2_gs.tif	12	24.667	22	29	296	296
121	2_gs.tif	129	32.039	22	51	4133	4133
122	2_gs.tif	32	24.562	22	31	786	786
123	2_gs.tif	14	23.357	22	25	327	327
124	2_gs.tif	20	26.8	22	33	536	536
125	2_gs.tif	39	25.077	22	34	978	978
126	2_gs.tif	12	23.667	22	27	284	284
127	2_gs.tif	61	26.738	22	38	1631	1631
128	2_gs.tif	50	32.92	22	48	1646	1646
129	2_gs.tif	72	32.069	22	50	2309	2309
130	2_gs.tif	26	29.808	22	42	775	775
131	2_gs.tif	58	30.328	22	56	1759	1759
132	2_gs.tif	123	36.724	22	63	4517	4517
133	2_gs.tif	88	33.568	22	55	2954	2954
134	2_gs.tif	11	23.273	22	27	256	256
135	2_gs.tif	51	25.745	22	37	1313	1313
136	2_gs.tif	113	28.779	22	47	3252	3252
137	2_gs.tif	147	37.619	22	62	5530	5530
138	2_gs.tif	15	22.933	22	27	344	344
139	2_gs.tif	128	27.469	22	43	3516	3516
140	2_gs.tif	14	29.214	22	42	409	409
141	2_gs.tif	29	25.207	22	30	731	731
142	2_gs.tif	19	28.526	23	34	542	542
143	2_gs.tif	65	29.369	22	42	1909	1909
144	2_gs.tif	122	36.098	22	66	4404	4404
145	2_gs.tif	40	25.85	22	34	1034	1034
146	2_gs.tif	30	34.4	22	54	1032	1032
147	2_gs.tif	27	25.222	22	29	681	681
148	2_gs.tif	32	28.969	22	45	927	927
149	2_gs.tif	21	26.476	22	36	556	556
150	2_gs.tif	17	23.588	22	27	401	401
151	2_gs.tif	42	25.5	22	35	1071	1071
152	2_gs.tif	19	26.579	22	40	505	505
153	2_gs.tif	112	35.045	22	56	3925	3925
154	2_gs.tif	19	23.053	22	26	438	438
155	2_gs.tif	43	25.372	22	33	1091	1091
156	2_gs.tif	50	34.32	22	55	1716	1716
157	2_gs.tif	20	28.75	22	38	575	575
158	2_gs.tif	19	29.053	22	43	552	552
159	2_gs.tif	78	34.897	22	59	2722	2722
160	2_gs.tif	25	30.8	22	44	770	770
161	2_gs.tif	176	31.318	22	49	5512	5512
162	2_gs.tif	61	35.311	22	53	2154	2154
163	2_gs.tif	233	27.631	22	40	6438	6438
164	2_gs.tif	31	30.871	23	45	957	957
165	2_gs.tif	27	31.556	22	45	852	852
166	2_gs.tif	17	30.765	22	40	523	523
167	2_gs.tif	12	25.833	23	29	310	310
168	2_gs.tif	39	27.667	22	44	1079	1079
169	2_gs.tif	11	31	23	43	341	341
170	2_gs.tif	68	31.926	22	49	2171	2171
171	2_gs.tif	10	25.4	23	28	254	254
172	2_gs.tif	124	29.484	22	53	3656	3656
173	2_gs.tif	65	27.4	22	40	1781	1781
174	2_gs.tif	49	28.51	22	42	1397	1397
175	2_gs.tif	85	28.812	22	42	2449	2449
176	2_gs.tif	61	29.574	22	42	1804	1804
177	2_gs.tif	119	30.655	22	47	3648	3648
178	2_gs.tif	19	25.737	22	33	489	489
179	2_gs.tif	42	26.929	22	43	1131	1131
180	2_gs.tif	10	24.5	22	28	245	245
181	2_gs.tif	42	29.429	22	39	1236	1236
182	2_gs.tif	14	30	23	40	420	420
183	2_gs.tif	18	27.944	23	37	503	503
184	2_gs.tif	16	31.125	22	42	498	498
185	2_gs.tif	93	31.161	22	46	2898	2898
186	2_gs.tif	18	25.278	23	28	455	455
187	2_gs.tif	19	30.842	22	47	586	586
188	2_gs.tif	115	29.6	22	43	3404	3404
189	2_gs.tif	16	31.688	22	45	507	507
190	2_gs.tif	48	32.875	22	56	1578	1578
191	2_gs.tif	18	25.389	22	31	457	457
192	2_gs.tif	255	29.106	22	54	7422	7422
193	2_gs.tif	29	28.207	22	38	818	818
194	2_gs.tif	50	25.28	22	34	1264	1264
195	2_gs.tif	46	27.543	22	34	1267	1267
196	2_gs.tif	14	23.929	22	28	335	335
197	2_gs.tif	15	25	22	29	375	375
198	2_gs.tif	20	27.7	22	35	554	554
1	3_gs.tif	25	23.48	21	30	587	587
2	3_gs.tif	25	29.12	21	39	728	728
3	3_gs.tif	31	22.484	21	26	697	697
4	3_gs.tif	25	27.68	21	39	692	692
5	3_gs.tif	137	30.745	21	45	4212	4212
6	3_gs.tif	34	25.853	21	34	879	879
7	3_gs.tif	16	23.75	21	30	380	380
8	3_gs.tif	42	27.119	21	36	1139	1139
9	3_gs.tif	87	28.563	21	43	2485	2485
10	3_gs.tif	57	24.877	21	34	1418	1418
11	3_gs.tif	11	23.909	21	27	263	263
12	3_gs.tif	61	27.951	21	38	1705	1705
13	3_gs.tif	119	26.639	21	45	3170	3170
14	3_gs.tif	17	24.471	21	33	416	416
15	3_gs.tif	22	23.409	21	31	515	515
16	3_gs.tif	11	23.091	21	25	254	254
17	3_gs.tif	43	26.023	21	33	1119	1119
18	3_gs.tif	126	28.325	21	44	3569	3569
19	3_gs.tif	87	29	21	45	2523	2523
20	3_gs.tif	17	23.118	21	27	393	393
21	3_gs.tif	15	30.333	21	44	455	455
22	3_gs.tif	45	26.844	21	38	1208	1208
23	3_gs.tif	56	24.411	21	32	1367	1367
24	3_gs.tif	14	27.929	23	37	391	391
25	3_gs.tif	27	27.593	21	41	745	745
26	3_gs.tif	43	30.14	21	46	1296	1296
27	3_gs.tif	138	26.232	21	36	3620	3620
28	3_gs.tif	22	24.591	21	29	541	541
29	3_gs.tif	23	25.522	21	31	587	587
30	3_gs.tif	43	23.907	21	34	1028	1028
31	3_gs.tif	104	26.077	21	35	2712	2712
32	3_gs.tif	10	25.7	21	33	257	257
33	3_gs.tif	174	30.948	21	56	5385	5385
34	3_gs.tif	28	26.071	21	34	730	730
35	3_gs.tif	13	27.538	21	39	358	358
36	3_gs.tif	27	26.667	21	35	720	720
37	3_gs.tif	48	30.312	21	44	1455	1455
38	3_gs.tif	219	29.374	21	50	6433	6433
39	3_gs.tif	42	24.429	21	32	1026	1026
40	3_gs.tif	54	25.981	21	33	1403	1403
41	3_gs.tif	98	26.918	21	37	2638	2638
42	3_gs.tif	16	29.125	21	39	466	466
43	3_gs.tif	10	23.9	21	27	239	239
44	3_gs.tif	13	24.538	21	31	319	319
45	3_gs.tif	24	24.5	21	31	588	588
46	3_gs.tif	29	24.31	21	31	705	705
47	3_gs.tif	24	29.583	21	41	710	710
48	3_gs.tif	35	37.429	21	69	1310	1310
49	3_gs.tif	16	22.938	21	28	367	367
50	3_gs.tif	11	23	21	26	253	253
51	3_gs.tif	13	22.846	21	26	297	297
52	3_gs.tif	51	27.471	21	41	1401	1401
53	3_gs.tif	51	27	21	38	1377	1377
54	3_gs.tif	12	22.5	21	25	270	270
55	3_gs.tif	18	22.056	21	24	397	397
56	3_gs.tif	15	25.333	21	34	380	380
57	3_gs.tif	414	27.749	21	52	11488	11488
58	3_gs.tif	45	27.778	21	36	1250	1250
59	3_gs.tif	10	22.1	21	24	221	221
60	3_gs.tif	181	28.978	21	47	5245	5245
61	3_gs.tif	33	26.303	21	34	868	868
62	3_gs.tif	22	26.773	21	37	589	589
63	3_gs.tif	53	32.528	21	45	1724	1724
64	3_gs.tif	10	26.9	21	33	269	269
65	3_gs.tif	44	26.545	21	37	1168	1168
66	3_gs.tif	122	33.426	21	59	4078	4078
67	3_gs.tif	11	24.909	21	32	274	274
68	3_gs.tif	78	24.141	21	30	1883	1883
69	3_gs.tif	16	24.375	21	30	390	390
70	3_gs.tif	75	26.373	21	35	1978	1978
71	3_gs.tif	10	22.8	21	27	228	228
72	3_gs.tif	12	21.75	21	23	261	261
73	3_gs.tif	27	24.519	21	30	662	662
74	3_gs.tif	131	26.885	21	38	3522	3522
75	3_gs.tif	66	26.197	21	38	1729	1729
76	3_gs.tif	36	31.306	21	50	1127	1127
77	3_gs.tif	34	24.735	21	33	841	841
78	3_gs.tif	36	25.472	21	33	917	917
79	3_gs.tif	99	28.434	21	43	2815	2815
80	3_gs.tif	11	27.091	22	31	298	298
81	3_gs.tif	81	27.704	21	40	2244	2244
82	3_gs.tif	87	27.678	21	41	2408	2408
83	3_gs.tif	47	29.553	21	42	1389	1389
84	3_gs.tif	23	26.696	21	36	614	614
85	3_gs.tif	36	25.667	21	35	924	924
86	3_gs.tif	10	23	21	25	230	230
87	3_gs.tif	125	28.648	21	49	3581	3581
88	3_gs.tif	88	31.852	21	50	2803	2803
89	3_gs.tif	11	23.727	21	27	261	261
90	3_gs.tif	13	26.692	21	31	347	347
91	3_gs.tif	13	22.769	21	26	296	296
92	3_gs.tif	53	26.604	21	41	1410	1410
93	3_gs.tif	12	23.833	21	27	286	286
94	3_gs.tif	34	26.441	21	33	899	899
95	3_gs.tif	18	25.5	21	32	459	459
96	3_gs.tif	18	25.333	21	34	456	456
97	3_gs.tif	22	23.909	21	30	526	526
98	3_gs.tif	41	25.756	21	31	1056	1056
99	3_gs.tif	28	26.071	21	34	730	730
100	3_gs.tif	147	28.816	21	45	4236	4236
101	3_gs.tif	158	26.867	21	37	4245	4245
102	3_gs.tif	126	27.421	21	36	3455	3455
103	3_gs.tif	20	26.3	21	35	526	526
104	3_gs.tif	21	25.286	21	34	531	531
105	3_gs.tif	27	24.963	21	30	674	674
106	3_gs.tif	39	42.179	21	67	1645	1645
107	3_gs.tif	38	25.263	21	33	960	960
108	3_gs.tif	22	25.818	21	34	568	568
109	3_gs.tif	34	28.294	21	48	962	962
110	3_gs.tif	40	30.65	21	46	1226	1226
111	3_gs.tif	76	26.579	21	41	2020	2020
112	3_gs.tif	146	26.603	21	43	3884	3884
113	3_gs.tif	149	28.148	21	44	4194	4194
114	3_gs.tif	117	28.051	21	43	3282	3282
115	3_gs.tif	149	26.537	21	39	3954	3954
116	3_gs.tif	10	24.3	21	31	243	243
117	3_gs.tif	127	28.787	21	44	3656	3656
118	3_gs.tif	30	25.767	21	37	773	773
119	3_gs.tif	19	28.737	21	40	546	546
120	3_gs.tif	10	25.6	22	31	256	256
121	3_gs.tif	112	28.232	21	45	3162	3162
122	3_gs.tif	89	27.315	21	39	2431	2431
123	3_gs.tif	182	26.72	21	38	4863	4863
124	3_gs.tif	114	54.491	21	85	6212	6212
125	3_gs.tif	123	26.098	21	38	3210	3210
126	3_gs.tif	87	28.713	21	56	2498	2498
127	3_gs.tif	106	30.085	21	47	3189	3189
128	3_gs.tif	16	24.812	21	31	397	397
129	3_gs.tif	124	25.452	21	35	3156	3156
130	3_gs.tif	16	29.125	22	40	466	466
131	3_gs.tif	15	25	21	30	375	375
132	3_gs.tif	105	26.733	21	41	2807	2807
133	3_gs.tif	74	27.541	21	44	2038	2038
134	3_gs.tif	82	30.378	21	47	2491	2491
135	3_gs.tif	22	28.409	21	36	625	625
136	3_gs.tif	36	24.222	21	34	872	872
137	3_gs.tif	17	31.118	21	46	529	529
138	3_gs.tif	14	27.286	21	38	382	382
139	3_gs.tif	58	30.328	21	45	1759	1759
140	3_gs.tif	122	27.443	21	44	3348	3348
141	3_gs.tif	16	27.625	22	36	442	442
142	3_gs.tif	64	26.281	21	38	1682	1682
143	3_gs.tif	11	23.636	21	28	260	260
144	3_gs.tif	41	26.805	21	36	1099	1099
145	3_gs.tif	63	24.333	21	33	1533	1533
146	3_gs.tif	23	27.13	21	36	624	624
147	3_gs.tif	168	28.571	21	46	4800	4800
148	3_gs.tif	32	24.219	21	31	775	775
149	3_gs.tif	57	26.333	21	35	1501	1501
150	3_gs.tif	71	25.648	21	36	1821	1821
151	3_gs.tif	107	27.972	21	43	2993	2993
152	3_gs.tif	25	26.08	21	36	652	652
153	3_gs.tif	20	26.1	21	34	522	522
154	3_gs.tif	15	28.733	21	38	431	431
155	3_gs.tif	10	25.4	21	32	254	254
156	3_gs.tif	77	26.26	21	41	2022	2022
157	3_gs.tif	13	28.231	21	37	367	367
158	3_gs.tif	167	26.467	21	42	4420	4420
159	3_gs.tif	43	26.581	21	38	1143	1143
160	3_gs.tif	61	29.557	21	46	1803	1803
161	3_gs.tif	11	24.727	21	31	272	272
162	3_gs.tif	33	24.364	21	30	804	804
163	3_gs.tif	10	26	21	30	260	260
164	3_gs.tif	41	31.268	21	49	1282	1282
165	3_gs.tif	96	32.281	21	58	3099	3099
166	3_gs.tif	161	29.671	21	50	4777	4777
167	3_gs.tif	34	33.971	21	50	1155	1155
168	3_gs.tif	204	29.078	21	50	5932	5932
169	3_gs.tif	15	23.067	21	27	346	346
170	3_gs.tif	143	26.671	21	38	3814	3814
171	3_gs.tif	12	22.25	21	24	267	267
172	3_gs.tif	21	28.524	21	43	599	599
173	3_gs.tif	16	26.312	21	31	421	421
174	3_gs.tif	17	25.412	21	36	432	432
175	3_gs.tif	50	29.22	21	39	1461	1461
176	3_gs.tif	29	28.897	21	38	838	838
177	3_gs.tif	46	25.891	21	37	1191	1191
178	3_gs.tif	184	29.853	21	46	5493	5493
179	3_gs.tif	63	28.111	21	39	1771	1771
180	3_gs.tif	44	26.545	21	38	1168	1168
181	3_gs.tif	18	27.778	21	38	500	500
182	3_gs.tif	161	28.255	21	41	4549	4549
183	3_gs.tif	31	27.323	21	36	847	847
184	3_gs.tif	14	25.571	21	32	358	358
185	3_gs.tif	16	27.75	21	39	444	444
186	3_gs.tif	108	27.315	21	39	2950	2950
187	3_gs.tif	61	28.492	21	43	1738	1738
188	3_gs.tif	130	27.438	21	40	3567	3567
189	3_gs.tif	17	25.529	21	33	434	434
190	3_gs.tif	25	24.36	21	31	609	609
191	3_gs.tif	11	22.545	21	25	248	248
192	3_gs.tif	37	31.838	21	52	1178	1178
193	3_gs.tif	37	23.27	21	29	861	861
194	3_gs.tif	83	26.53	21	42	2202	2202
195	3_gs.tif	56	25.839	21	34	1447	1447
196	3_gs.tif	11	24.909	21	31	274	274
197	3_gs.tif	51	24.314	21	32	1240	1240
198	3_gs.tif	29	26.69	21	36	774	774
199	3_gs.tif	12	23.25	21	27	279	279
200	3_gs.tif	10	24.4	21	30	244	244
201	3_gs.tif	115	29.643	21	48	3409	3409
202	3_gs.tif	21	25.238	21	33	530	530
203	3_gs.tif	87	26.667	21	36	2320	2320
204	3_gs.tif	19	25.789	22	31	490	490
205	3_gs.tif	21	25.762	21	36	541	541
206	3_gs.tif	22	26.682	21	36	587	587
207	3_gs.tif	260	31.977	21	52	8314	8314
208	3_gs.tif	35	23.8	21	29	833	833
209	3_gs.tif	45	27.667	21	44	1245	1245
210	3_gs.tif	21	28.524	21	41	599	599
211	3_gs.tif	76	25.382	21	37	1929	1929
212	3_gs.tif	18	24.444	21	30	440	440
213	3_gs.tif	16	23.438	21	28	375	375
214	3_gs.tif	60	26.8	21	34	1608	1608
215	3_gs.tif	13	24.538	21	29	319	319
216	3_gs.tif	72	27.028	21	35	1946	1946
217	3_gs.tif	35	28.371	21	40	993	993
218	3_gs.tif	13	24.538	21	33	319	319
219	3_gs.tif	20	26.1	21	32	522	522
220	3_gs.tif	87	25.092	21	35	2183	2183
221	3_gs.tif	16	21.938	21	24	351	351
222	3_gs.tif	50	26.18	21	35	1309	1309
223	3_gs.tif	14	27	22	37	378	378
224	3_gs.tif	23	23.87	21	31	549	549
1	4_gs.tif	131	35.985	22	53	4714	4714
2	4_gs.tif	238	32.206	22	63	7665	7665
3	4_gs.tif	196	32.985	22	51	6465	6465
4	4_gs.tif	25	27.36	22	37	684	684
5	4_gs.tif	214	28.893	22	44	6183	6183
6	4_gs.tif	32	29.5	22	46	944	944
7	4_gs.tif	75	31.12	22	51	2334	2334
8	4_gs.tif	85	34.329	22	58	2918	2918
9	4_gs.tif	87	32.655	22	49	2841	2841
10	4_gs.tif	23	65.609	22	85	1509	1509
11	4_gs.tif	77	27.052	22	44	2083	2083
12	4_gs.tif	26	24.5	22	28	637	637
13	4_gs.tif	61	36.098	22	62	2202	2202
14	4_gs.tif	98	35.459	22	55	3475	3475
15	4_gs.tif	120	38.9	22	62	4668	4668
16	4_gs.tif	206	35.345	22	64	7281	7281
17	4_gs.tif	131	28.42	22	44	3723	3723
18	4_gs.tif	21	30.333	22	38	637	637
19	4_gs.tif	98	30.857	22	44	3024	3024
20	4_gs.tif	212	30.278	22	49	6419	6419
21	4_gs.tif	46	39	22	64	1794	1794
22	4_gs.tif	65	33.092	22	57	2151	2151
23	4_gs.tif	96	32.042	22	46	3076	3076
24	4_gs.tif	98	33.122	22	52	3246	3246
25	4_gs.tif	112	26.759	22	41	2997	2997
26	4_gs.tif	47	29.702	22	46	1396	1396
27	4_gs.tif	59	29.898	22	45	1764	1764
28	4_gs.tif	31	27.968	22	38	867	867
29	4_gs.tif	94	29.415	22	44	2765	2765
30	4_gs.tif	62	29.694	22	43	1841	1841
31	4_gs.tif	112	33.679	22	56	3772	3772
32	4_gs.tif	27	32.259	22	45	871	871
33	4_gs.tif	195	30.646	22	47	5976	5976
34	4_gs.tif	29	24.207	22	30	702	702
35	4_gs.tif	31	30.613	22	43	949	949
36	4_gs.tif	14	25.786	22	31	361	361
37	4_gs.tif	128	31.609	22	49	4046	4046
38	4_gs.tif	322	31.727	22	51	10216	10216
39	4_gs.tif	271	30.956	22	53	8389	8389
40	4_gs.tif	188	32.356	22	55	6083	6083
41	4_gs.tif	104	35.913	22	63	3735	3735
42	4_gs.tif	53	28.755	22	48	1524	1524
43	4_gs.tif	23	31.478	22	42	724	724
44	4_gs.tif	44	30.045	22	41	1322	1322
45	4_gs.tif	138	34.29	22	53	4732	4732
46	4_gs.tif	46	38.022	22	55	1749	1749
47	4_gs.tif	38	27.842	22	38	1058	1058
48	4_gs.tif	18	33.889	25	47	610	610
49	4_gs.tif	20	29.8	23	41	596	596
50	4_gs.tif	98	28.48	22	46	2791	2791
51	4_gs.tif	17	27	22	35	459	459
52	4_gs.tif	159	30.17	22	56	4797	4797
53	4_gs.tif	48	30.688	22	45	1473	1473
54	4_gs.tif	81	35.309	22	62	2860	2860
55	4_gs.tif	206	34.354	22	60	7077	7077
56	4_gs.tif	112	34.196	22	50	3830	3830
57	4_gs.tif	117	34.487	22	55	4035	4035
58	4_gs.tif	128	34.523	22	61	4419	4419
59	4_gs.tif	29	32.862	22	59	953	953
60	4_gs.tif	18	25.556	22	31	460	460
61	4_gs.tif	69	33.797	22	53	2332	2332
62	4_gs.tif	183	31.475	22	72	5760	5760
63	4_gs.tif	22	24.909	22	29	548	548
64	4_gs.tif	354	36.195	22	63	12813	12813
65	4_gs.tif	294	34.391	22	61	10111	10111
66	4_gs.tif	30	32.567	22	48	977	977
67	4_gs.tif	429	34.618	22	54	14851	14851
68	4_gs.tif	79	31.696	22	51	2504	2504
69	4_gs.tif	115	28.296	22	41	3254	3254
70	4_gs.tif	404	33.946	22	62	13714	13714
71	4_gs.tif	176	34.591	22	61	6088	6088
72	4_gs.tif	145	29.566	22	51	4287	4287
73	4_gs.tif	140	34.679	22	59	4855	4855
74	4_gs.tif	98	28.724	22	43	2815	2815
75	4_gs.tif	18	31.278	22	46	563	563
76	4_gs.tif	56	34.804	22	50	1949	1949
77	4_gs.tif	15	24.733	22	31	371	371
78	4_gs.tif	12	26	22	35	312	312
79	4_gs.tif	39	34.077	22	54	1329	1329
80	4_gs.tif	38	37.632	22	58	1430	1430
81	4_gs.tif	121	32.38	22	54	3918	3918
82	4_gs.tif	10	25.4	23	28	254	254
83	4_gs.tif	117	28.812	22	45	3371	3371
84	4_gs.tif	190	31.468	22	48	5979	5979
85	4_gs.tif	31	27.871	22	36	864	864
86	4_gs.tif	152	32.072	22	56	4875	4875
87	4_gs.tif	23	31.609	22	45	727	727
88	4_gs.tif	130	35.446	22	67	4608	4608
89	4_gs.tif	76	35.224	22	58	2677	2677
90	4_gs.tif	111	30.441	22	43	3379	3379
91	4_gs.tif	17	28.412	22	36	483	483
92	4_gs.tif	11	24.818	23	27	273	273
93	4_gs.tif	76	29.961	22	49	2277	2277
94	4_gs.tif	10	25.4	23	28	254	254
95	4_gs.tif	41	23.488	22	29	963	963
96	4_gs.tif	172	31.203	22	45	5367	5367
97	4_gs.tif	69	28.536	22	49	1969	1969
98	4_gs.tif	272	32.14	22	48	8742	8742
99	4_gs.tif	10	26.8	22	34	268	268
100	4_gs.tif	11	24.636	22	28	271	271
101	4_gs.tif	24	27.417	22	37	658	658
102	4_gs.tif	120	28.775	22	45	3453	3453
103	4_gs.tif	36	27.528	22	38	991	991
104	4_gs.tif	42	23.976	22	28	1007	1007
105	4_gs.tif	77	31.195	22	43	2402	2402
106	4_gs.tif	103	32.961	22	52	3395	3395
107	4_gs.tif	80	29.275	22	44	2342	2342
108	4_gs.tif	33	31.242	22	41	1031	1031
109	4_gs.tif	44	32.227	22	45	1418	1418
110	4_gs.tif	73	30.205	22	47	2205	2205
111	4_gs.tif	11	25.545	23	28	281	281
112	4_gs.tif	12	23.833	22	26	286	286
113	4_gs.tif	91	32.187	22	50	2929	2929
114	4_gs.tif	10	23.6	22	24	236	236
115	4_gs.tif	110	31.6	22	49	3476	3476
116	4_gs.tif	15	27.733	22	36	416	416
117	4_gs.tif	67	29.91	22	45	2004	2004
118	4_gs.tif	141	33.404	22	54	4710	4710
119	4_gs.tif	14	26.143	22	31	366	366
120	4_gs.tif	17	25.706	22	33	437	437
121	4_gs.tif	16	25.062	22	30	401	401
122	4_gs.tif	60	24.883	22	32	1493	1493
123	4_gs.tif	38	26.447	22	33	1005	1005
124	4_gs.tif	14	26.071	22	32	365	365
125	4_gs.tif	95	34.126	22	61	3242	3242
126	4_gs.tif	26	27.654	22	44	719	719
127	4_gs.tif	10	32	23	41	320	320
128	4_gs.tif	175	31.16	22	50	5453	5453
129	4_gs.tif	29	26.862	22	36	779	779
130	4_gs.tif	10	22.5	22	23	225	225
131	4_gs.tif	50	25.12	22	35	1256	1256
132	4_gs.tif	20	34.65	25	47	693	693
133	4_gs.tif	14	30.5	22	41	427	427
134	4_gs.tif	11	24.727	22	30	272	272
135	4_gs.tif	47	33.915	22	58	1594	1594
136	4_gs.tif	64	28.516	22	44	1825	1825
137	4_gs.tif	17	24.529	22	28	417	417
138	4_gs.tif	44	27.909	22	39	1228	1228
139	4_gs.tif	12	24.167	22	28	290	290
1	6_gs.tif	127	35.134	28	50	4462	4462
2	6_gs.tif	31	44.677	28	65	1385	1385
3	6_gs.tif	95	38.674	28	54	3674	3674
4	6_gs.tif	37	44.135	28	69	1633	1633
5	6_gs.tif	21	35.286	28	49	741	741
6	6_gs.tif	15	30.667	28	37	460	460
7	6_gs.tif	170	45.859	28	78	7796	7796
8	6_gs.tif	138	38.855	28	59	5362	5362
9	6_gs.tif	32	47.219	28	75	1511	1511
10	6_gs.tif	81	32.901	28	41	2665	2665
11	6_gs.tif	90	41.456	28	63	3731	3731
12	6_gs.tif	133	42.233	28	67	5617	5617
13	6_gs.tif	121	44.562	28	79	5392	5392
14	6_gs.tif	41	32.244	28	39	1322	1322
15	6_gs.tif	30	38.833	28	52	1165	1165
16	6_gs.tif	49	43.714	28	68	2142	2142
17	6_gs.tif	24	39.708	28	56	953	953
18	6_gs.tif	87	36.172	28	59	3147	3147
19	6_gs.tif	32	35.938	28	55	1150	1150
20	6_gs.tif	10	30.1	28	33	301	301
21	6_gs.tif	18	34.611	28	45	623	623
22	6_gs.tif	190	35.311	28	52	6709	6709
23	6_gs.tif	13	30.077	28	33	391	391
24	6_gs.tif	22	33.864	28	42	745	745
25	6_gs.tif	257	34.922	28	65	8975	8975
26	6_gs.tif	135	41.252	28	65	5569	5569
27	6_gs.tif	82	47.793	29	85	3919	3919
28	6_gs.tif	17	39.176	28	58	666	666
29	6_gs.tif	166	39.645	28	71	6581	6581
30	6_gs.tif	18	39.278	29	54	707	707
31	6_gs.tif	173	34.775	28	48	6016	6016
32	6_gs.tif	20	33	28	44	660	660
33	6_gs.tif	21	35.095	29	48	737	737
34	6_gs.tif	53	39.264	28	68	2081	2081
35	6_gs.tif	38	46.526	28	76	1768	1768
36	6_gs.tif	114	37.439	28	60	4268	4268
37	6_gs.tif	26	30.308	28	37	788	788
38	6_gs.tif	21	32.905	28	43	691	691
39	6_gs.tif	180	37.444	28	59	6740	6740
40	6_gs.tif	12	31.917	28	36	383	383
41	6_gs.tif	23	33.043	28	43	760	760
42	6_gs.tif	19	30.053	28	34	571	571
43	6_gs.tif	37	36.189	28	47	1339	1339
44	6_gs.tif	20	38.85	29	53	777	777
45	6_gs.tif	165	35.691	28	47	5889	5889
46	6_gs.tif	13	35.077	28	43	456	456
47	6_gs.tif	17	35.529	29	45	604	604
48	6_gs.tif	208	36.361	28	57	7563	7563
49	6_gs.tif	11	28.727	28	30	316	316
50	6_gs.tif	51	42.373	28	63	2161	2161
51	6_gs.tif	93	44.71	28	77	4158	4158
52	6_gs.tif	28	33.536	28	42	939	939
53	6_gs.tif	46	36.565	28	49	1682	1682
54	6_gs.tif	13	39.077	28	52	508	508
55	6_gs.tif	28	37.25	28	50	1043	1043
56	6_gs.tif	30	37.567	29	54	1127	1127
57	6_gs.tif	144	37	28	54	5328	5328
58	6_gs.tif	23	35.696	28	45	821	821
59	6_gs.tif	173	42	28	62	7266	7266
60	6_gs.tif	219	37.671	28	59	8250	8250
61	6_gs.tif	16	34	28	42	544	544
62	6_gs.tif	20	31.9	28	41	638	638
63	6_gs.tif	137	37.015	28	59	5071	5071
64	6_gs.tif	70	39.029	28	54	2732	2732
65	6_gs.tif	98	39.173	28	60	3839	3839
66	6_gs.tif	22	36.045	28	52	793	793
67	6_gs.tif	10	30.9	28	33	309	309
68	6_gs.tif	44	32.386	28	45	1425	1425
69	6_gs.tif	276	38.261	28	60	10560	10560
70	6_gs.tif	10	33.7	28	42	337	337
71	6_gs.tif	102	36.265	28	54	3699	3699
72	6_gs.tif	29	37.241	28	49	1080	1080
73	6_gs.tif	11	33.636	28	40	370	370
74	6_gs.tif	34	36.735	28	52	1249	1249
75	6_gs.tif	31	33.194	28	40	1029	1029
76	6_gs.tif	31	38.677	28	55	1199	1199
77	6_gs.tif	72	34.486	28	50	2483	2483
78	6_gs.tif	194	38.464	28	59	7462	7462
79	6_gs.tif	65	34.615	28	48	2250	2250
80	6_gs.tif	135	37.474	28	53	5059	5059
81	6_gs.tif	11	30.909	28	35	340	340
82	6_gs.tif	29	38.793	28	53	1125	1125
83	6_gs.tif	44	34.023	28	51	1497	1497
84	6_gs.tif	29	36.345	28	45	1054	1054
85	6_gs.tif	11	31.545	29	36	347	347
86	6_gs.tif	13	34.615	29	44	450	450
87	6_gs.tif	163	35.865	28	50	5846	5846
88	6_gs.tif	16	32.812	28	39	525	525
89	6_gs.tif	88	39.511	28	59	3477	3477
90	6_gs.tif	260	39.185	28	62	10188	10188
91	6_gs.tif	143	39.538	28	60	5654	5654
92	6_gs.tif	42	37.333	28	56	1568	1568
93	6_gs.tif	34	31.088	28	37	1057	1057
94	6_gs.tif	67	41.657	28	71	2791	2791
95	6_gs.tif	50	35.88	28	48	1794	1794
96	6_gs.tif	130	37.9	28	53	4927	4927
97	6_gs.tif	100	37.91	28	59	3791	3791
98	6_gs.tif	76	31.618	28	47	2403	2403
99	6_gs.tif	65	34.815	28	47	2263	2263
100	6_gs.tif	36	41.5	28	63	1494	1494
101	6_gs.tif	183	35.612	28	56	6517	6517
102	6_gs.tif	78	35.692	28	55	2784	2784
103	6_gs.tif	228	38.566	28	62	8793	8793
104	6_gs.tif	99	40.929	28	62	4052	4052
105	6_gs.tif	14	33.429	28	41	468	468
106	6_gs.tif	25	29.36	28	35	734	734
107	6_gs.tif	97	35.289	28	51	3423	3423
108	6_gs.tif	65	38.308	28	55	2490	2490
109	6_gs.tif	10	30.9	28	35	309	309
110	6_gs.tif	58	37.069	28	52	2150	2150
111	6_gs.tif	37	37.514	28	52	1388	1388
112	6_gs.tif	144	39.215	28	69	5647	5647
113	6_gs.tif	79	39.291	28	61	3104	3104
114	6_gs.tif	78	35.846	28	50	2796	2796
115	6_gs.tif	19	35	28	52	665	665
116	6_gs.tif	26	34.038	28	43	885	885
117	6_gs.tif	27	36.704	28	53	991	991
118	6_gs.tif	29	36.793	28	46	1067	1067
119	6_gs.tif	10	38.5	29	53	385	385
120	6_gs.tif	20	31.8	28	39	636	636
121	6_gs.tif	52	37.442	28	49	1947	1947
122	6_gs.tif	13	39.231	29	56	510	510
123	6_gs.tif	15	30.6	28	36	459	459
124	6_gs.tif	12	36.833	28	48	442	442
125	6_gs.tif	20	38.5	28	55	770	770
126	6_gs.tif	11	35.364	28	46	389	389
127	6_gs.tif	19	40.053	29	58	761	761
128	6_gs.tif	28	33.607	28	46	941	941
129	6_gs.tif	39	35.308	28	49	1377	1377
130	6_gs.tif	31	35.677	28	50	1106	1106
131	6_gs.tif	73	40.877	28	60	2984	2984
132	6_gs.tif	40	38.975	28	58	1559	1559
133	6_gs.tif	45	36.222	28	50	1630	1630
134	6_gs.tif	17	40.353	28	60	686	686
135	6_gs.tif	85	40.835	28	59	3471	3471
136	6_gs.tif	28	35.393	28	51	991	991
137	6_gs.tif	65	36.692	28	55	2385	2385
138	6_gs.tif	10	31.7	29	35	317	317
139	6_gs.tif	96	36.177	28	49	3473	3473
140	6_gs.tif	10	34.7	28	45	347	347
141	6_gs.tif	32	42.344	28	70	1355	1355
142	6_gs.tif	17	32.118	29	39	546	546
143	6_gs.tif	137	36	28	58	4932	4932
144	6_gs.tif	50	34.9	28	50	1745	1745
145	6_gs.tif	58	37.552	28	48	2178	2178
146	6_gs.tif	48	34.417	28	43	1652	1652
147	6_gs.tif	11	32.182	28	38	354	354
148	6_gs.tif	42	36.31	28	52	1525	1525
149	6_gs.tif	27	31.704	28	40	856	856
150	6_gs.tif	52	39	28	60	2028	2028
151	6_gs.tif	208	41.5	28	70	8632	8632
152	6_gs.tif	20	34.7	28	49	694	694
153	6_gs.tif	80	49.737	28	85	3979	3979
154	6_gs.tif	10	38.6	30	48	386	386
155	6_gs.tif	10	30.7	28	35	307	307
156	6_gs.tif	32	30.594	28	36	979	979
157	6_gs.tif	32	33.406	28	54	1069	1069
158	6_gs.tif	124	32.879	28	45	4077	4077
159	6_gs.tif	14	39.071	28	53	547	547
160	6_gs.tif	31	40.516	28	58	1256	1256
161	6_gs.tif	25	29.64	28	34	741	741
162	6_gs.tif	11	33.636	28	41	370	370
163	6_gs.tif	11	31.727	28	38	349	349
164	6_gs.tif	38	31.474	28	38	1196	1196
165	6_gs.tif	31	37.677	28	55	1168	1168
166	6_gs.tif	11	29.909	28	32	329	329
167	6_gs.tif	175	37.263	28	54	6521	6521
168	6_gs.tif	12	34	28	44	408	408
169	6_gs.tif	25	33.08	29	42	827	827
170	6_gs.tif	12	30	28	34	360	360
171	6_gs.tif	17	29.706	28	36	505	505
172	6_gs.tif	62	36.903	28	53	2288	2288
173	6_gs.tif	10	36.2	29	43	362	362
174	6_gs.tif	16	37.625	28	50	602	602
175	6_gs.tif	20	33.4	28	46	668	668
176	6_gs.tif	77	34.481	28	50	2655	2655
177	6_gs.tif	11	32.273	28	43	355	355
178	6_gs.tif	28	34.643	28	49	970	970
179	6_gs.tif	136	34.309	28	48	4666	4666
180	6_gs.tif	38	36.447	28	49	1385	1385
181	6_gs.tif	15	32.2	28	42	483	483
182	6_gs.tif	36	31.861	28	40	1147	1147
183	6_gs.tif	71	35.38	28	50	2512	2512
184	6_gs.tif	32	34.656	28	44	1109	1109
185	6_gs.tif	28	39.5	28	61	1106	1106
186	6_gs.tif	10	29.9	28	32	299	299
187	6_gs.tif	80	35.263	28	63	2821	2821
188	6_gs.tif	11	31.545	28	39	347	347
189	6_gs.tif	113	34.92	28	47	3946	3946
190	6_gs.tif	28	31.464	28	40	881	881
191	6_gs.tif	11	31	28	35	341	341
192	6_gs.tif	21	39.667	28	54	833	833
193	6_gs.tif	28	38.429	29	54	1076	1076
194	6_gs.tif	12	30.667	28	34	368	368
1	7_gs.tif	11	32.455	26	42	357	357
2	7_gs.tif	56	34.5	25	47	1932	1932
3	7_gs.tif	52	30.019	25	38	1561	1561
4	7_gs.tif	10	29.9	25	37	299	299
5	7_gs.tif	29	30.172	25	38	875	875
6	7_gs.tif	122	33.664	25	48	4107	4107
7	7_gs.tif	125	35.336	25	59	4417	4417
8	7_gs.tif	28	29.214	25	34	818	818
9	7_gs.tif	11	26.818	25	30	295	295
10	7_gs.tif	149	34.45	25	52	5133	5133
11	7_gs.tif	107	40.981	25	74	4385	4385
12	7_gs.tif	29	39.069	25	66	1133	1133
13	7_gs.tif	83	42.687	25	77	3543	3543
14	7_gs.tif	73	31.26	25	46	2282	2282
15	7_gs.tif	17	27.706	25	33	471	471
16	7_gs.tif	10	27.7	25	32	277	277
17	7_gs.tif	90	34.267	25	57	3084	3084
18	7_gs.tif	53	33.509	25	47	1776	1776
19	7_gs.tif	152	31.414	25	45	4775	4775
20	7_gs.tif	170	32.712	25	54	5561	5561
21	7_gs.tif	27	26.889	25	33	726	726
22	7_gs.tif	95	33.347	25	46	3168	3168
23	7_gs.tif	175	39.571	25	75	6925	6925
24	7_gs.tif	22	29.136	25	41	641	641
25	7_gs.tif	148	29.561	25	41	4375	4375
26	7_gs.tif	28	29.857	25	39	836	836
27	7_gs.tif	19	29.053	25	38	552	552
28	7_gs.tif	21	30.429	25	44	639	639
29	7_gs.tif	30	29.867	25	36	896	896
30	7_gs.tif	50	32.24	25	48	1612	1612
31	7_gs.tif	238	35.286	25	53	8398	8398
32	7_gs.tif	162	33.951	25	51	5500	5500
33	7_gs.tif	190	33.053	25	48	6280	6280
34	7_gs.tif	15	25.733	25	27	386	386
35	7_gs.tif	43	28.14	25	37	1210	1210
36	7_gs.tif	89	38.067	25	60	3388	3388
37	7_gs.tif	13	27.538	25	33	358	358
38	7_gs.tif	57	31.175	25	50	1777	1777
39	7_gs.tif	131	33.901	25	54	4441	4441
40	7_gs.tif	48	28.729	25	36	1379	1379
41	7_gs.tif	257	37.074	25	61	9528	9528
42	7_gs.tif	33	33.606	25	48	1109	1109
43	7_gs.tif	44	30.523	25	39	1343	1343
44	7_gs.tif	43	28.372	25	34	1220	1220
45	7_gs.tif	29	32.621	25	44	946	946
46	7_gs.tif	31	27.032	25	33	838	838
47	7_gs.tif	10	31.1	25	37	311	311
48	7_gs.tif	11	27.636	26	34	304	304
49	7_gs.tif	45	27.489	25	32	1237	1237
50	7_gs.tif	19	27.474	25	35	522	522
51	7_gs.tif	48	37.958	25	53	1822	1822
52	7_gs.tif	14	29.857	25	37	418	418
53	7_gs.tif	12	27.75	25	31	333	333
54	7_gs.tif	16	27.562	25	32	441	441
55	7_gs.tif	65	36	25	63	2340	2340
56	7_gs.tif	125	32.312	25	44	4039	4039
57	7_gs.tif	80	35.462	25	49	2837	2837
58	7_gs.tif	24	27.875	25	35	669	669
59	7_gs.tif	22	29.727	25	40	654	654
60	7_gs.tif	32	40.031	25	64	1281	1281
61	7_gs.tif	51	34.882	25	67	1779	1779
62	7_gs.tif	18	28.389	25	37	511	511
63	7_gs.tif	37	32.514	25	42	1203	1203
64	7_gs.tif	16	30	25	38	480	480
65	7_gs.tif	26	28.423	25	37	739	739
66	7_gs.tif	11	30.182	26	35	332	332
67	7_gs.tif	11	28.091	25	32	309	309
68	7_gs.tif	190	32.605	25	50	6195	6195
69	7_gs.tif	13	26.538	25	29	345	345
70	7_gs.tif	123	30.537	25	45	3756	3756
71	7_gs.tif	20	32.45	25	41	649	649
72	7_gs.tif	19	30.632	25	41	582	582
73	7_gs.tif	155	35.974	25	71	5576	5576
74	7_gs.tif	86	35.488	25	57	3052	3052
75	7_gs.tif	29	33.828	25	50	981	981
76	7_gs.tif	24	28.875	25	34	693	693
77	7_gs.tif	138	33.971	25	49	4688	4688
78	7_gs.tif	78	33.321	25	50	2599	2599
79	7_gs.tif	17	29.353	26	36	499	499
80	7_gs.tif	355	38.496	25	63	13666	13666
81	7_gs.tif	39	34.949	25	48	1363	1363
82	7_gs.tif	65	31.908	25	51	2074	2074
83	7_gs.tif	22	30.409	25	43	669	669
84	7_gs.tif	34	35.294	25	48	1200	1200
85	7_gs.tif	61	40.59	25	79	2476	2476
86	7_gs.tif	15	27.467	25	30	412	412
87	7_gs.tif	309	38.23	25	63	11813	11813
88	7_gs.tif	25	36.12	25	49	903	903
89	7_gs.tif	22	35.045	25	51	771	771
90	7_gs.tif	190	36.753	25	57	6983	6983
91	7_gs.tif	56	40.375	25	63	2261	2261
92	7_gs.tif	15	28.867	25	34	433	433
93	7_gs.tif	13	27.923	25	34	363	363
94	7_gs.tif	85	30.188	25	48	2566	2566
95	7_gs.tif	30	35.9	26	58	1077	1077
96	7_gs.tif	107	34.785	25	52	3722	3722
97	7_gs.tif	23	32.609	25	41	750	750
98	7_gs.tif	36	36.889	25	55	1328	1328
99	7_gs.tif	19	30.632	25	40	582	582
100	7_gs.tif	134	29.866	25	40	4002	4002
101	7_gs.tif	48	34.292	25	57	1646	1646
102	7_gs.tif	33	36.303	25	66	1198	1198
103	7_gs.tif	35	33.771	25	51	1182	1182
104	7_gs.tif	166	38.398	25	64	6374	6374
105	7_gs.tif	283	38.138	25	61	10793	10793
106	7_gs.tif	24	43.583	25	80	1046	1046
107	7_gs.tif	23	29.739	25	38	684	684
108	7_gs.tif	14	31.071	26	37	435	435
109	7_gs.tif	87	39.69	25	68	3453	3453
110	7_gs.tif	12	26.833	25	31	322	322
111	7_gs.tif	27	27.852	25	33	752	752
112	7_gs.tif	80	36.225	25	70	2898	2898
113	7_gs.tif	28	30.786	25	37	862	862
114	7_gs.tif	21	33.286	25	44	699	699
115	7_gs.tif	13	28.462	25	35	370	370
116	7_gs.tif	26	30.654	25	42	797	797
117	7_gs.tif	11	31.909	25	40	351	351
118	7_gs.tif	160	42.231	25	72	6757	6757
119	7_gs.tif	11	31	25	45	341	341
120	7_gs.tif	14	39.857	28	59	558	558
121	7_gs.tif	51	39.961	25	61	2038	2038
122	7_gs.tif	17	36.471	25	57	620	620
123	7_gs.tif	42	34.881	25	52	1465	1465
124	7_gs.tif	49	38.571	25	63	1890	1890
125	7_gs.tif	22	29.545	25	34	650	650
126	7_gs.tif	48	46.104	25	85	2213	2213
127	7_gs.tif	54	30.907	25	48	1669	1669
128	7_gs.tif	11	27.545	25	33	303	303
129	7_gs.tif	28	29.393	25	38	823	823
130	7_gs.tif	13	30.923	25	38	402	402
131	7_gs.tif	105	31.571	25	43	3315	3315
132	7_gs.tif	18	29.556	25	36	532	532
133	7_gs.tif	13	31	25	42	403	403
134	7_gs.tif	12	27.5	25	31	330	330
135	7_gs.tif	11	30.545	25	36	336	336
136	7_gs.tif	101	32.743	25	57	3307	3307
137	7_gs.tif	57	38.825	25	53	2213	2213
138	7_gs.tif	44	33.932	25	44	1493	1493
139	7_gs.tif	202	35.916	25	58	7255	7255
140	7_gs.tif	18	29.944	25	36	539	539
141	7_gs.tif	15	30.933	26	39	464	464
142	7_gs.tif	74	35.392	25	58	2619	2619
143	7_gs.tif	375	36.736	25	69	13776	13776
144	7_gs.tif	33	33.333	25	44	1100	1100
145	7_gs.tif	80	40.538	25	62	3243	3243
146	7_gs.tif	183	31.76	25	51	5812	5812
147	7_gs.tif	32	32.156	25	46	1029	1029
148	7_gs.tif	37	31.973	25	41	1183	1183
149	7_gs.tif	14	31.571	26	41	442	442
150	7_gs.tif	15	35.067	25	53	526	526
151	7_gs.tif	128	38.508	25	63	4929	4929
152	7_gs.tif	43	33.326	25	46	1433	1433
153	7_gs.tif	12	27.083	25	30	325	325
154	7_gs.tif	29	28.966	25	39	840	840
155	7_gs.tif	20	27.35	25	32	547	547
156	7_gs.tif	124	33.677	25	53	4176	4176
157	7_gs.tif	138	31.13	25	41	4296	4296
158	7_gs.tif	23	30.739	25	37	707	707
159	7_gs.tif	23	29.043	25	37	668	668
160	7_gs.tif	11	32.818	25	42	361	361
161	7_gs.tif	199	36.02	25	65	7168	7168
162	7_gs.tif	11	32.273	25	42	355	355
163	7_gs.tif	223	35.78	25	59	7979	7979
164	7_gs.tif	23	31.435	25	43	723	723
165	7_gs.tif	10	28.7	25	32	287	287
166	7_gs.tif	111	30.748	25	41	3413	3413
167	7_gs.tif	28	30.821	25	41	863	863
168	7_gs.tif	253	36.81	25	53	9313	9313
169	7_gs.tif	89	30.169	25	42	2685	2685
170	7_gs.tif	66	37.182	25	68	2454	2454
171	7_gs.tif	13	30.538	25	40	397	397
172	7_gs.tif	91	33.231	25	52	3024	3024
173	7_gs.tif	20	32.1	25	45	642	642
174	7_gs.tif	180	39.85	25	76	7173	7173
175	7_gs.tif	211	37.701	25	63	7955	7955
176	7_gs.tif	26	29.385	25	35	764	764
177	7_gs.tif	276	37.163	25	64	10257	10257
178	7_gs.tif	183	30.208	25	40	5528	5528
179	7_gs.tif	43	30.023	25	43	1291	1291
180	7_gs.tif	102	35.863	25	52	3658	3658
181	7_gs.tif	16	30.875	26	37	494	494
182	7_gs.tif	53	28.019	25	34	1485	1485
183	7_gs.tif	19	26.316	25	29	500	500

## Sheet: WT nucleoli
	Label	Area	Mean	Min	Max	IntDen	RawIntDen
1	1_gs.tif	122	37.926	29	53	4627	4627
2	1_gs.tif	27	31.259	29	38	844	844
3	1_gs.tif	31	33.516	29	45	1039	1039
4	1_gs.tif	29	37.31	29	47	1082	1082
5	1_gs.tif	15	33	29	38	495	495
6	1_gs.tif	57	32.982	29	47	1880	1880
7	1_gs.tif	79	43.456	29	64	3433	3433
8	1_gs.tif	44	36.864	29	56	1622	1622
9	1_gs.tif	107	35.617	29	50	3811	3811
10	1_gs.tif	182	44.192	29	69	8043	8043
11	1_gs.tif	47	36.34	29	48	1708	1708
12	1_gs.tif	15	30.2	29	34	453	453
13	1_gs.tif	68	42.412	29	68	2884	2884
14	1_gs.tif	186	39.538	29	59	7354	7354
15	1_gs.tif	33	32	29	41	1056	1056
16	1_gs.tif	35	34.114	29	44	1194	1194
17	1_gs.tif	24	32.417	29	42	778	778
18	1_gs.tif	23	34.043	29	42	783	783
19	1_gs.tif	52	32.212	29	41	1675	1675
20	1_gs.tif	114	45.211	29	78	5154	5154
21	1_gs.tif	17	34.294	29	45	583	583
22	1_gs.tif	423	41.896	29	81	17722	17722
23	1_gs.tif	23	32.13	29	38	739	739
24	1_gs.tif	118	43.542	29	78	5138	5138
25	1_gs.tif	32	32.25	29	39	1032	1032
26	1_gs.tif	260	40.792	29	78	10606	10606
27	1_gs.tif	21	31.381	29	36	659	659
28	1_gs.tif	29	42.103	29	71	1221	1221
29	1_gs.tif	172	38.017	29	63	6539	6539
30	1_gs.tif	25	31.48	29	36	787	787
31	1_gs.tif	17	31.176	29	36	530	530
32	1_gs.tif	42	43.357	29	64	1821	1821
33	1_gs.tif	35	38.943	29	56	1363	1363
34	1_gs.tif	23	33.957	29	41	781	781
35	1_gs.tif	17	32.471	29	38	552	552
36	1_gs.tif	30	38.4	29	56	1152	1152
37	1_gs.tif	42	34.381	29	45	1444	1444
38	1_gs.tif	84	36.5	29	59	3066	3066
39	1_gs.tif	42	32.048	29	38	1346	1346
40	1_gs.tif	20	33.95	29	48	679	679
41	1_gs.tif	64	35.891	29	50	2297	2297
42	1_gs.tif	57	32.982	29	48	1880	1880
43	1_gs.tif	24	33.583	29	43	806	806
44	1_gs.tif	19	34.053	29	45	647	647
45	1_gs.tif	30	32.333	29	41	970	970
46	1_gs.tif	16	32.188	29	37	515	515
47	1_gs.tif	26	32.231	29	43	838	838
48	1_gs.tif	16	32.625	29	41	522	522
49	1_gs.tif	15	30.867	29	38	463	463
50	1_gs.tif	75	33.2	29	48	2490	2490
51	1_gs.tif	40	32.425	29	40	1297	1297
52	1_gs.tif	17	35.529	29	43	604	604
53	1_gs.tif	19	34.263	29	45	651	651
54	1_gs.tif	21	34.095	29	42	716	716
55	1_gs.tif	21	33.429	29	42	702	702
56	1_gs.tif	61	34.361	29	49	2096	2096
57	1_gs.tif	15	34	29	47	510	510
58	1_gs.tif	21	33.857	29	42	711	711
59	1_gs.tif	56	36.429	29	49	2040	2040
60	1_gs.tif	318	38.519	29	85	12249	12249
61	1_gs.tif	17	34.235	29	39	582	582
62	1_gs.tif	19	32.158	29	40	611	611
63	1_gs.tif	15	32.267	29	38	484	484
64	1_gs.tif	48	36.021	29	59	1729	1729
65	1_gs.tif	129	33.062	29	47	4265	4265
66	1_gs.tif	42	33.381	29	46	1402	1402
67	1_gs.tif	19	32.053	29	38	609	609
68	1_gs.tif	80	36.337	29	58	2907	2907
69	1_gs.tif	30	40.067	29	61	1202	1202
70	1_gs.tif	21	32.333	29	38	679	679
71	1_gs.tif	109	34.853	29	54	3799	3799
72	1_gs.tif	66	32.939	29	42	2174	2174
73	1_gs.tif	65	35.892	29	50	2333	2333
1	2_gs.tif	16	29.062	26	32	465	465
2	2_gs.tif	53	30.83	26	39	1634	1634
3	2_gs.tif	22	32.227	26	43	709	709
4	2_gs.tif	96	36.312	26	57	3486	3486
5	2_gs.tif	33	40.636	26	59	1341	1341
6	2_gs.tif	24	35.667	26	46	856	856
7	2_gs.tif	213	38.164	26	56	8129	8129
8	2_gs.tif	57	28.404	26	35	1619	1619
9	2_gs.tif	17	29	26	33	493	493
10	2_gs.tif	33	36.455	26	50	1203	1203
11	2_gs.tif	29	29	26	34	841	841
12	2_gs.tif	21	30.048	26	34	631	631
13	2_gs.tif	59	29.254	26	35	1726	1726
14	2_gs.tif	45	35.356	26	59	1591	1591
15	2_gs.tif	19	29.421	26	37	559	559
16	2_gs.tif	91	31.538	26	46	2870	2870
17	2_gs.tif	37	37.027	26	48	1370	1370
18	2_gs.tif	183	38.257	26	56	7001	7001
19	2_gs.tif	23	32.261	26	41	742	742
20	2_gs.tif	25	39.24	26	60	981	981
21	2_gs.tif	25	29.88	26	35	747	747
22	2_gs.tif	375	34.323	26	52	12871	12871
23	2_gs.tif	65	41.215	26	61	2679	2679
24	2_gs.tif	122	34.262	26	49	4180	4180
25	2_gs.tif	50	32.46	26	43	1623	1623
26	2_gs.tif	124	35.968	26	60	4460	4460
27	2_gs.tif	36	35.778	26	53	1288	1288
28	2_gs.tif	25	30.36	26	38	759	759
29	2_gs.tif	72	28.194	26	35	2030	2030
30	2_gs.tif	81	29.79	26	41	2413	2413
31	2_gs.tif	146	32.479	26	44	4742	4742
32	2_gs.tif	17	30.471	26	38	518	518
33	2_gs.tif	66	32.212	26	46	2126	2126
34	2_gs.tif	144	35.104	26	52	5055	5055
35	2_gs.tif	22	33.409	26	48	735	735
36	2_gs.tif	131	33.29	26	64	4361	4361
37	2_gs.tif	92	37.391	26	63	3440	3440
38	2_gs.tif	319	37.668	26	55	12016	12016
39	2_gs.tif	60	32.9	26	47	1974	1974
40	2_gs.tif	28	27.643	26	32	774	774
41	2_gs.tif	233	35.614	26	60	8298	8298
42	2_gs.tif	53	34.302	26	48	1818	1818
43	2_gs.tif	31	36.323	27	51	1126	1126
44	2_gs.tif	133	32.203	26	43	4283	4283
45	2_gs.tif	157	31.382	26	46	4927	4927
46	2_gs.tif	20	33.1	27	44	662	662
47	2_gs.tif	62	30.129	26	40	1868	1868
48	2_gs.tif	18	30.167	26	33	543	543
49	2_gs.tif	15	31.067	26	38	466	466
50	2_gs.tif	36	29.306	26	39	1055	1055
51	2_gs.tif	291	32.849	26	49	9559	9559
52	2_gs.tif	99	30.939	26	42	3063	3063
53	2_gs.tif	21	29.714	26	36	624	624
54	2_gs.tif	40	35.675	26	52	1427	1427
55	2_gs.tif	18	28.944	26	33	521	521
56	2_gs.tif	72	29.653	26	40	2135	2135
57	2_gs.tif	18	28.222	26	32	508	508
58	2_gs.tif	79	29.772	26	40	2352	2352
59	2_gs.tif	18	31.611	26	45	569	569
60	2_gs.tif	106	32.651	26	51	3461	3461
61	2_gs.tif	25	34.88	26	48	872	872
62	2_gs.tif	38	31.132	26	41	1183	1183
63	2_gs.tif	46	32.109	26	44	1477	1477
64	2_gs.tif	71	28.803	26	40	2045	2045
65	2_gs.tif	29	29.69	26	39	861	861
66	2_gs.tif	75	29.48	26	40	2211	2211
1	3_gs.tif	44	32.773	26	47	1442	1442
2	3_gs.tif	22	30.5	26	43	671	671
3	3_gs.tif	51	29.353	26	38	1497	1497
4	3_gs.tif	196	36.383	26	69	7131	7131
5	3_gs.tif	205	37.595	26	68	7707	7707
6	3_gs.tif	16	31.562	26	40	505	505
7	3_gs.tif	23	31.261	26	41	719	719
8	3_gs.tif	188	30.431	26	44	5721	5721
9	3_gs.tif	111	37.658	26	54	4180	4180
10	3_gs.tif	44	34.205	26	46	1505	1505
11	3_gs.tif	96	35.948	26	61	3451	3451
12	3_gs.tif	135	38.867	26	59	5247	5247
13	3_gs.tif	22	32.636	26	39	718	718
14	3_gs.tif	31	29.258	26	34	907	907
15	3_gs.tif	39	30.487	26	39	1189	1189
16	3_gs.tif	83	33.687	26	57	2796	2796
17	3_gs.tif	18	29.389	26	33	529	529
18	3_gs.tif	25	27.92	26	32	698	698
19	3_gs.tif	18	29.778	26	38	536	536
20	3_gs.tif	93	33.269	26	47	3094	3094
21	3_gs.tif	130	31.885	26	48	4145	4145
22	3_gs.tif	24	32.958	26	44	791	791
23	3_gs.tif	71	31.197	26	44	2215	2215
24	3_gs.tif	166	33.681	26	58	5591	5591
25	3_gs.tif	25	28.28	26	32	707	707
26	3_gs.tif	18	32.056	26	41	577	577
27	3_gs.tif	192	34.859	26	54	6693	6693
28	3_gs.tif	27	28.593	26	32	772	772
29	3_gs.tif	30	30.867	26	48	926	926
30	3_gs.tif	218	34.106	26	54	7435	7435
31	3_gs.tif	150	33.06	26	49	4959	4959
32	3_gs.tif	145	32.421	26	50	4701	4701
33	3_gs.tif	44	31.545	26	42	1388	1388
34	3_gs.tif	86	33.953	26	54	2920	2920
35	3_gs.tif	61	29.656	26	40	1809	1809
36	3_gs.tif	16	27.188	26	29	435	435
37	3_gs.tif	35	31.514	26	43	1103	1103
38	3_gs.tif	144	30.812	26	46	4437	4437
39	3_gs.tif	27	33.148	26	47	895	895
40	3_gs.tif	22	31.227	26	41	687	687
41	3_gs.tif	32	29.188	26	38	934	934
42	3_gs.tif	16	28.688	26	34	459	459
43	3_gs.tif	15	28.6	26	32	429	429
44	3_gs.tif	15	29.4	26	34	441	441
45	3_gs.tif	32	29	26	36	928	928
46	3_gs.tif	17	30.824	26	39	524	524
1	4_gs.tif	197	31	27	40	6107	6107
2	4_gs.tif	80	30.625	27	41	2450	2450
3	4_gs.tif	37	28.162	27	30	1042	1042
4	4_gs.tif	17	29.529	27	34	502	502
5	4_gs.tif	99	36.778	27	55	3641	3641
6	4_gs.tif	152	36.171	27	54	5498	5498
7	4_gs.tif	53	29.792	27	35	1579	1579
8	4_gs.tif	112	30.161	27	39	3378	3378
9	4_gs.tif	17	29.647	27	36	504	504
10	4_gs.tif	88	36.75	27	55	3234	3234
11	4_gs.tif	21	30.762	27	37	646	646
12	4_gs.tif	24	39.375	27	61	945	945
13	4_gs.tif	66	32.576	27	43	2150	2150
14	4_gs.tif	199	35.322	27	55	7029	7029
15	4_gs.tif	27	33.407	27	46	902	902
16	4_gs.tif	130	35.908	27	52	4668	4668
17	4_gs.tif	50	31.56	27	42	1578	1578
18	4_gs.tif	111	32.18	27	47	3572	3572
19	4_gs.tif	33	37.545	27	63	1239	1239
20	4_gs.tif	60	33.383	27	49	2003	2003
21	4_gs.tif	152	34.651	27	55	5267	5267
22	4_gs.tif	64	33.953	27	52	2173	2173
23	4_gs.tif	79	34.494	27	56	2725	2725
24	4_gs.tif	25	30.8	27	38	770	770
25	4_gs.tif	17	31.412	28	35	534	534
26	4_gs.tif	35	31.543	27	40	1104	1104
27	4_gs.tif	15	29.267	27	34	439	439
28	4_gs.tif	19	32.211	27	42	612	612
29	4_gs.tif	68	36.971	27	55	2514	2514
30	4_gs.tif	102	33.363	27	45	3403	3403
31	4_gs.tif	72	30.903	27	38	2225	2225
32	4_gs.tif	34	29.529	27	34	1004	1004
33	4_gs.tif	15	30.067	27	35	451	451
34	4_gs.tif	28	33.893	27	42	949	949
35	4_gs.tif	141	31.61	27	48	4457	4457
36	4_gs.tif	44	32.727	27	41	1440	1440
37	4_gs.tif	73	31.342	27	46	2288	2288
38	4_gs.tif	64	30.094	27	36	1926	1926
39	4_gs.tif	81	33.358	27	45	2702	2702
40	4_gs.tif	97	31.32	27	40	3038	3038
41	4_gs.tif	193	35.14	27	48	6782	6782
42	4_gs.tif	76	33.079	27	49	2514	2514
43	4_gs.tif	24	29.875	27	34	717	717
44	4_gs.tif	17	34.882	28	43	593	593
45	4_gs.tif	25	30.76	27	40	769	769
46	4_gs.tif	54	30.315	27	37	1637	1637
47	4_gs.tif	63	41.159	27	61	2593	2593
48	4_gs.tif	18	30.333	27	35	546	546
49	4_gs.tif	53	36.642	27	56	1942	1942
50	4_gs.tif	15	29.733	28	35	446	446
51	4_gs.tif	15	29.867	27	33	448	448
52	4_gs.tif	54	29.278	27	34	1581	1581
53	4_gs.tif	74	30.689	27	40	2271	2271
1	5_gs.tif	31	26.581	25	37	824	824
2	5_gs.tif	23	27.957	25	34	643	643
3	5_gs.tif	132	33.508	25	47	4423	4423
4	5_gs.tif	15	28.467	25	34	427	427
5	5_gs.tif	15	31.533	25	38	473	473
6	5_gs.tif	216	30.583	25	44	6606	6606
7	5_gs.tif	175	32.097	25	51	5617	5617
8	5_gs.tif	33	35.394	25	55	1168	1168
9	5_gs.tif	19	27.316	25	35	519	519
10	5_gs.tif	84	28.583	25	38	2401	2401
11	5_gs.tif	56	30.589	25	43	1713	1713
12	5_gs.tif	82	28.89	25	38	2369	2369
13	5_gs.tif	75	34.507	25	47	2588	2588
14	5_gs.tif	270	35.626	25	55	9619	9619
15	5_gs.tif	338	36.595	25	58	12369	12369
16	5_gs.tif	35	29.829	25	36	1044	1044
17	5_gs.tif	36	36.611	25	57	1318	1318
18	5_gs.tif	161	29.447	25	40	4741	4741
19	5_gs.tif	18	27	25	32	486	486
20	5_gs.tif	69	28.594	25	38	1973	1973
21	5_gs.tif	285	35.758	25	57	10191	10191
22	5_gs.tif	41	32.268	25	44	1323	1323
23	5_gs.tif	40	34.45	25	48	1378	1378
24	5_gs.tif	16	26.75	25	30	428	428
25	5_gs.tif	92	29.674	25	40	2730	2730
26	5_gs.tif	21	26.81	25	30	563	563
27	5_gs.tif	52	27.731	25	35	1442	1442
28	5_gs.tif	67	32.746	25	44	2194	2194
29	5_gs.tif	34	28.529	25	35	970	970
30	5_gs.tif	20	28.55	25	34	571	571
31	5_gs.tif	75	27.653	25	33	2074	2074
32	5_gs.tif	27	27.852	25	33	752	752
33	5_gs.tif	44	28.409	25	35	1250	1250
34	5_gs.tif	19	27.579	25	31	524	524
35	5_gs.tif	76	27.724	25	35	2107	2107
36	5_gs.tif	22	28.5	25	36	627	627
37	5_gs.tif	17	27.765	25	36	472	472
38	5_gs.tif	16	27.312	25	33	437	437
39	5_gs.tif	87	28.391	25	36	2470	2470
40	5_gs.tif	20	30.45	25	40	609	609
41	5_gs.tif	31	28.258	25	35	876	876
42	5_gs.tif	91	28.912	25	35	2631	2631
43	5_gs.tif	43	30.814	25	43	1325	1325
44	5_gs.tif	40	29.525	25	35	1181	1181
45	5_gs.tif	19	27.895	25	33	530	530
46	5_gs.tif	46	30.217	25	36	1390	1390
47	5_gs.tif	16	29.875	25	37	478	478
48	5_gs.tif	17	28.176	25	34	479	479
49	5_gs.tif	54	29.352	25	38	1585	1585
50	5_gs.tif	40	29.975	25	41	1199	1199
51	5_gs.tif	37	28.459	25	34	1053	1053
52	5_gs.tif	28	28.75	25	36	805	805
53	5_gs.tif	15	28.4	25	34	426	426
54	5_gs.tif	28	30.75	25	36	861	861
1	6_gs.tif	99	31.717	25	49	3140	3140
2	6_gs.tif	94	30.33	25	44	2851	2851
3	6_gs.tif	139	28.317	25	40	3936	3936
4	6_gs.tif	23	30.87	25	37	710	710
5	6_gs.tif	92	31.565	25	47	2904	2904
6	6_gs.tif	15	28.267	25	35	424	424
7	6_gs.tif	31	28.065	25	36	870	870
8	6_gs.tif	15	26.8	25	32	402	402
9	6_gs.tif	130	28.431	25	37	3696	3696
10	6_gs.tif	18	30.167	25	37	543	543
11	6_gs.tif	70	28.8	25	35	2016	2016
12	6_gs.tif	212	28.759	25	37	6097	6097
13	6_gs.tif	15	27	25	30	405	405
14	6_gs.tif	37	28.595	25	35	1058	1058
15	6_gs.tif	241	27.846	25	35	6711	6711
16	6_gs.tif	95	29.947	25	40	2845	2845
17	6_gs.tif	135	29.067	25	41	3924	3924
18	6_gs.tif	15	27.6	25	33	414	414
19	6_gs.tif	45	31.622	25	42	1423	1423
20	6_gs.tif	23	30.478	25	39	701	701
21	6_gs.tif	32	29.5	25	40	944	944
22	6_gs.tif	66	29.606	25	40	1954	1954
23	6_gs.tif	20	32.5	25	43	650	650
24	6_gs.tif	22	28.045	25	32	617	617
25	6_gs.tif	42	28.786	25	37	1209	1209
26	6_gs.tif	98	32.49	25	48	3184	3184
27	6_gs.tif	61	31.311	25	44	1910	1910
28	6_gs.tif	51	27.196	25	33	1387	1387
29	6_gs.tif	43	29.326	25	38	1261	1261
30	6_gs.tif	52	28.462	25	35	1480	1480
31	6_gs.tif	195	32.518	25	55	6341	6341
32	6_gs.tif	31	28.129	25	34	872	872
33	6_gs.tif	81	31.16	25	47	2524	2524
34	6_gs.tif	123	28.154	25	37	3463	3463
35	6_gs.tif	16	28.438	25	33	455	455
36	6_gs.tif	148	31.236	25	42	4623	4623
37	6_gs.tif	18	29.667	25	35	534	534
38	6_gs.tif	19	30.947	25	39	588	588
39	6_gs.tif	30	30.5	25	38	915	915
40	6_gs.tif	25	27.68	25	34	692	692
41	6_gs.tif	83	32.687	25	47	2713	2713
42	6_gs.tif	35	31.943	25	39	1118	1118
43	6_gs.tif	61	31.607	25	43	1928	1928
44	6_gs.tif	16	30.062	25	42	481	481
45	6_gs.tif	19	26.632	25	31	506	506
46	6_gs.tif	48	27.896	25	38	1339	1339
47	6_gs.tif	36	30.444	25	40	1096	1096
48	6_gs.tif	61	30.574	25	44	1865	1865
49	6_gs.tif	21	35.476	25	52	745	745
50	6_gs.tif	51	30.275	25	39	1544	1544
51	6_gs.tif	36	31.667	25	40	1140	1140
52	6_gs.tif	20	29.7	25	39	594	594
53	6_gs.tif	71	30.732	25	42	2182	2182
54	6_gs.tif	99	30.646	25	44	3034	3034
55	6_gs.tif	59	35.407	25	62	2089	2089
56	6_gs.tif	23	31.478	25	42	724	724
57	6_gs.tif	15	34.467	25	50	517	517
58	6_gs.tif	71	36.056	25	48	2560	2560
59	6_gs.tif	15	28.933	25	39	434	434
60	6_gs.tif	34	28	25	34	952	952
61	6_gs.tif	17	27.588	25	32	469	469
62	6_gs.tif	54	31.389	25	51	1695	1695
63	6_gs.tif	70	31.243	25	45	2187	2187
64	6_gs.tif	50	29.86	25	37	1493	1493
65	6_gs.tif	95	29.2	25	39	2774	2774
66	6_gs.tif	21	28.429	25	35	597	597
67	6_gs.tif	64	27.672	25	34	1771	1771
68	6_gs.tif	57	30.263	25	41	1725	1725
69	6_gs.tif	64	28.344	25	34	1814	1814
70	6_gs.tif	21	29.714	25	42	624	624
71	6_gs.tif	21	27.238	25	32	572	572
72	6_gs.tif	40	32.025	25	47	1281	1281
73	6_gs.tif	23	27.652	25	31	636	636
74	6_gs.tif	79	29.886	25	39	2361	2361
75	6_gs.tif	105	29.543	25	42	3102	3102
76	6_gs.tif	39	30.256	25	40	1180	1180
77	6_gs.tif	96	29.667	25	44	2848	2848
78	6_gs.tif	16	28.438	25	32	455	455
79	6_gs.tif	19	28.737	25	37	546	546
1	7_gs.tif	371	37.043	28	57	13743	13743
2	7_gs.tif	89	35.472	28	50	3157	3157
3	7_gs.tif	163	36.337	28	53	5923	5923
4	7_gs.tif	214	34.804	28	51	7448	7448
5	7_gs.tif	18	32.944	28	43	593	593
6	7_gs.tif	23	35.087	28	49	807	807
7	7_gs.tif	16	30.562	28	36	489	489
8	7_gs.tif	26	31.154	28	41	810	810
9	7_gs.tif	173	34.22	28	52	5920	5920
10	7_gs.tif	25	31.36	28	37	784	784
11	7_gs.tif	68	34.956	28	47	2377	2377
12	7_gs.tif	195	36.087	28	48	7037	7037
13	7_gs.tif	31	36	28	47	1116	1116
14	7_gs.tif	16	30	28	36	480	480
15	7_gs.tif	19	31	28	38	589	589
16	7_gs.tif	66	33.879	28	46	2236	2236
17	7_gs.tif	21	31.286	28	37	657	657
18	7_gs.tif	292	34.007	28	50	9930	9930
19	7_gs.tif	132	37.712	28	54	4978	4978
20	7_gs.tif	15	30.267	28	34	454	454
21	7_gs.tif	25	32.92	28	43	823	823
22	7_gs.tif	99	30.475	28	36	3017	3017
23	7_gs.tif	34	32.147	28	38	1093	1093
24	7_gs.tif	47	36.319	28	46	1707	1707
25	7_gs.tif	54	35.648	28	50	1925	1925
26	7_gs.tif	46	33.065	28	44	1521	1521
27	7_gs.tif	20	32.6	28	44	652	652
28	7_gs.tif	17	30.235	28	34	514	514
29	7_gs.tif	17	30.294	28	37	515	515
30	7_gs.tif	67	33.284	28	42	2230	2230
31	7_gs.tif	78	33.295	28	42	2597	2597
32	7_gs.tif	22	32.818	28	39	722	722
33	7_gs.tif	19	29.632	28	33	563	563
34	7_gs.tif	15	30.6	28	34	459	459
35	7_gs.tif	93	31.871	28	45	2964	2964
36	7_gs.tif	21	30.048	28	35	631	631
37	7_gs.tif	114	33.904	28	47	3865	3865
38	7_gs.tif	15	30.267	28	36	454	454
39	7_gs.tif	131	32.672	28	46	4280	4280
40	7_gs.tif	19	34.842	28	48	662	662
41	7_gs.tif	25	31.24	28	36	781	781
42	7_gs.tif	105	31.867	28	46	3346	3346
43	7_gs.tif	15	32.133	28	36	482	482
44	7_gs.tif	147	32.293	28	42	4747	4747
45	7_gs.tif	32	33.969	28	50	1087	1087

## Sheet: WT total
	Label	Area	Mean	Min	Max	IntDen	RawIntDen
1	1_gs.tif	13853	18.388	4	78	254734	254734
2	1_gs.tif	13838	16.278	2	69	225260	225260
3	1_gs.tif	8880	16.37	2	58	145369	145369
4	1_gs.tif	10964	18.224	2	63	199808	199808
5	1_gs.tif	17943	16.53	0	85	296597	296597
6	1_gs.tif	15351	14.938	0	59	229309	229309
7	1_gs.tif	12411	21.282	2	81	264136	264136
1	2_gs.tif	8683	17.249	4	60	149769	149769
2	2_gs.tif	7299	15.637	4	60	114132	114132
3	2_gs.tif	7832	19.196	6	63	150340	150340
4	2_gs.tif	9958	16.393	6	64	163241	163241
5	2_gs.tif	5976	17.36	3	52	103745	103745
6	2_gs.tif	9333	14.472	4	49	135070	135070
7	2_gs.tif	6648	16.256	6	61	108070	108070
1	3_gs.tif	10324	16.849	5	68	173946	173946
2	3_gs.tif	8871	16.072	4	44	142573	142573
3	3_gs.tif	7892	16.511	0	58	130307	130307
4	3_gs.tif	7231	16.936	4	54	122466	122466
5	3_gs.tif	10436	16.58	5	54	173029	173029
6	3_gs.tif	11004	14.725	5	59	162039	162039
7	3_gs.tif	7721	17.729	5	61	136883	136883
1	4_gs.tif	5518	16.722	5	61	92273	92273
2	4_gs.tif	6762	15.362	3	47	103879	103879
3	4_gs.tif	8760	16.573	5	42	145182	145182
4	4_gs.tif	5403	16.989	5	56	91793	91793
5	4_gs.tif	7413	15.096	5	63	111903	111903
6	4_gs.tif	10186	16.085	6	55	163845	163845
7	4_gs.tif	9329	13.637	3	54	127224	127224
1	5_gs.tif	8440	15.714	4	55	132627	132627
2	5_gs.tif	10405	14.75	4	55	153473	153473
3	5_gs.tif	7555	15.271	5	40	115371	115371
4	5_gs.tif	7812	14.423	3	44	112674	112674
5	5_gs.tif	9100	13.801	5	35	125586	125586
6	5_gs.tif	7357	15.332	3	57	112797	112797
7	5_gs.tif	7386	13.956	2	58	103079	103079
1	6_gs.tif	8639	13.947	4	48	120488	120488
2	6_gs.tif	9745	17.215	5	55	167760	167760
3	6_gs.tif	5507	14.772	5	40	81350	81350
4	6_gs.tif	5795	15.246	5	47	88349	88349
5	6_gs.tif	6757	15.972	7	51	107921	107921
6	6_gs.tif	10511	14.877	3	42	156377	156377
7	6_gs.tif	7595	14.303	4	44	108628	108628
1	7_gs.tif	9430	16.887	6	51	159246	159246
2	7_gs.tif	9131	18.292	1	57	167020	167020
3	7_gs.tif	9816	17.956	0	54	176256	176256
4	7_gs.tif	9277	17.074	5	50	158399	158399
5	7_gs.tif	21862	17.021	3	85	372109	372109
6	7_gs.tif	9137	16.781	1	50	153327	153327
7	7_gs.tif	12995	17.491	6	48	227291	227291

## Sheet: NAT10 KO total
	Label	Area	Mean	Min	Max	IntDen	RawIntDen
1	1_gs.tif	3315	13.294	4	56	44070	44070
2	1_gs.tif	2731	12.631	4	50	34496	34496
3	1_gs.tif	3864	12.97	4	56	50118	50118
4	1_gs.tif	3845	13.254	5	47	50963	50963
5	1_gs.tif	4605	12.658	5	46	58290	58290
6	1_gs.tif	6045	11.662	4	57	70495	70495
7	1_gs.tif	7041	12.153	4	54	85569	85569
1	2_gs.tif	3928	14.677	2	49	57652	57652
2	2_gs.tif	4051	14.955	5	58	60582	60582
3	2_gs.tif	5762	14.083	5	56	81146	81146
4	2_gs.tif	6126	14.218	1	59	87101	87101
5	2_gs.tif	5382	12.331	3	57	66367	66367
6	2_gs.tif	8359	11.137	3	61	93098	93098
7	2_gs.tif	3726	13.256	2	51	49390	49390
1	3_gs.tif	4902	9.687	3	45	47485	47485
2	3_gs.tif	5192	10.116	3	43	52522	52522
3	3_gs.tif	5049	10.484	4	47	52936	52936
4	3_gs.tif	3964	11.114	4	46	44055	44055
5	3_gs.tif	4720	9.338	3	41	44076	44076
6	3_gs.tif	3745	11.615	4	47	43499	43499
7	3_gs.tif	4745	9.816	3	58	46575	46575
1	4_gs.tif	5047	13.679	4	60	69037	69037
2	4_gs.tif	6127	12.171	4	53	74570	74570
3	4_gs.tif	6560	12.337	4	62	80933	80933
4	4_gs.tif	6707	12.16	4	54	81554	81554
5	4_gs.tif	5656	12.064	4	45	68233	68233
6	4_gs.tif	5524	12.341	4	72	68170	68170
7	4_gs.tif	5581	11.78	5	64	65746	65746
1	5_gs.tif	7356	11.566	4	64	85079	85079
2	5_gs.tif	5663	10.615	3	48	60114	60114
3	5_gs.tif	4862	11.312	4	67	54999	54999
4	5_gs.tif	4352	9.638	1	50	41944	41944
5	5_gs.tif	3838	9.803	3	38	37622	37622
6	5_gs.tif	5842	9.63	4	53	56259	56259
7	5_gs.tif	4206	11.345	4	48	47716	47716
1	6_gs.tif	4699	17.123	5	47	80459	80459
2	6_gs.tif	2625	17.366	6	77	45587	45587
3	6_gs.tif	3681	18.403	8	60	67743	67743
4	6_gs.tif	5494	16.794	7	62	92268	92268
5	6_gs.tif	5211	14.789	6	70	77067	77067
6	6_gs.tif	4652	16.846	7	52	78369	78369
7	6_gs.tif	3319	16.789	6	59	55722	55722
1	7_gs.tif	3560	14.57	4	70	51868	51868
2	7_gs.tif	5354	15.199	4	57	81374	81374
3	7_gs.tif	2560	16.011	4	57	40989	40989
4	7_gs.tif	3116	16.047	6	51	50001	50001
5	7_gs.tif	3018	18.495	4	63	55819	55819
6	7_gs.tif	6722	14.135	5	69	95017	95017
7	7_gs.tif	6111	15.286	6	63	93413	93413
