# Supplementary material for: N4-acetylcytidine (ac4C) promotes mRNA localization to stress granules
Source: EMBO Rep. 2024 Feb 27;25(4):1814–34. doi: 10.1038/s44319-024-00098-6 (PMC11014937; doi:10.1038/s44319-024-00098-6)
Supplement: Supplementary file 6 — Source Data Fig. 6 [file 44319_2024_98_MOESM6_ESM.zip › 6G/220418_FIA_stressed nucleoli_Fig5G.xlsx]

## Sheet: NAT10 KO nucleoli
	Label	Area	Mean	Min	Max	IntDen	RawIntDen
1	7_gs.tif	123	45.504	32	73	5597	5597
2	7_gs.tif	216	40.824	26	61	8818	8818				1.39971e-18
3	7_gs.tif	74	37.946	30	50	2808	2808
4	7_gs.tif	17	30.176	29	32	513	513
5	7_gs.tif	45	30.667	28	34	1380	1380
6	7_gs.tif	108	32.972	27	46	3561	3561
7	7_gs.tif	129	39.225	28	54	5060	5060
8	7_gs.tif	260	37.265	29	53	9689	9689
9	7_gs.tif	61	34.262	28	45	2090	2090
10	7_gs.tif	81	36.136	28	47	2927	2927
11	7_gs.tif	138	40.913	29	68	5646	5646
12	7_gs.tif	232	37.142	27	52	8617	8617
13	7_gs.tif	168	36.232	27	50	6087	6087
14	7_gs.tif	41	36.293	28	44	1488	1488
15	7_gs.tif	48	37.062	29	49	1779	1779
16	7_gs.tif	120	40.775	26	60	4893	4893
17	7_gs.tif	31	35.065	29	43	1087	1087
18	7_gs.tif	123	37.398	29	62	4600	4600
19	7_gs.tif	20	31.55	27	39	631	631
20	7_gs.tif	17	31.588	28	35	537	537
21	7_gs.tif	15	30.733	28	35	461	461
22	7_gs.tif	24	27.542	26	30	661	661
23	7_gs.tif	120	34.642	27	50	4157	4157
24	7_gs.tif	156	42.378	28	61	6611	6611
25	7_gs.tif	36	33.056	28	40	1190	1190
26	7_gs.tif	116	36.534	30	46	4238	4238
27	7_gs.tif	107	38.645	27	60	4135	4135
28	7_gs.tif	52	32.404	27	40	1685	1685
29	7_gs.tif	91	38.275	28	52	3483	3483
30	7_gs.tif	180	37.389	29	54	6730	6730
31	7_gs.tif	52	35.404	27	49	1841	1841
32	7_gs.tif	10	32.4	30	35	324	324
33	7_gs.tif	29	32.966	28	39	956	956
34	7_gs.tif	325	45.24	29	73	14703	14703
35	7_gs.tif	110	37.1	27	51	4081	4081
36	7_gs.tif	23	34.957	29	45	804	804
37	7_gs.tif	165	38.345	26	61	6327	6327
38	7_gs.tif	57	32.965	29	39	1879	1879
39	7_gs.tif	26	34.577	30	43	899	899
40	7_gs.tif	97	35.072	27	48	3402	3402
41	7_gs.tif	49	36.265	30	48	1777	1777
42	7_gs.tif	83	38.458	30	54	3192	3192
43	7_gs.tif	21	33.714	30	40	708	708
44	7_gs.tif	71	38.901	30	52	2762	2762
45	7_gs.tif	115	44.391	29	67	5105	5105
46	7_gs.tif	20	37.3	28	53	746	746
47	7_gs.tif	27	38.593	29	51	1042	1042
48	7_gs.tif	258	40.353	27	67	10411	10411
49	7_gs.tif	33	33.424	26	46	1103	1103
50	7_gs.tif	13	33.154	29	40	431	431
51	7_gs.tif	55	36.291	28	53	1996	1996
52	7_gs.tif	151	47.331	29	74	7147	7147
53	7_gs.tif	10	35.3	28	48	353	353
54	7_gs.tif	42	35.5	30	46	1491	1491
55	7_gs.tif	38	37.868	30	48	1439	1439
56	7_gs.tif	11	30.818	27	35	339	339
57	7_gs.tif	40	37.5	28	50	1500	1500
58	7_gs.tif	98	38.837	28	58	3806	3806
59	7_gs.tif	58	34.931	29	45	2026	2026
60	7_gs.tif	102	38.696	28	55	3947	3947
61	7_gs.tif	14	35.143	29	41	492	492
62	7_gs.tif	10	32.8	30	36	328	328
63	7_gs.tif	19	33	28	44	627	627
64	7_gs.tif	28	31.786	29	40	890	890
65	7_gs.tif	18	31.778	27	37	572	572
66	7_gs.tif	41	35.268	26	48	1446	1446
67	7_gs.tif	53	37.642	29	51	1995	1995
68	7_gs.tif	120	37.392	25	52	4487	4487
69	7_gs.tif	61	38.311	28	57	2337	2337
70	7_gs.tif	18	28.278	27	32	509	509
71	7_gs.tif	14	32.571	28	38	456	456
72	7_gs.tif	42	31.381	26	42	1318	1318
73	7_gs.tif	41	35.878	31	47	1471	1471
74	7_gs.tif	17	36.706	29	49	624	624
75	7_gs.tif	11	33.182	31	37	365	365
76	7_gs.tif	31	37.387	31	43	1159	1159
77	7_gs.tif	21	34.905	29	43	733	733
78	7_gs.tif	15	31.533	29	35	473	473
79	7_gs.tif	15	30.867	28	34	463	463
80	7_gs.tif	25	37.12	28	50	928	928
81	7_gs.tif	88	34.386	29	48	3026	3026
82	7_gs.tif	124	39.04	28	59	4841	4841
83	7_gs.tif	26	34.885	28	46	907	907
84	7_gs.tif	41	32.951	28	40	1351	1351
85	7_gs.tif	119	38.714	29	56	4607	4607
86	7_gs.tif	21	37.667	28	54	791	791
87	7_gs.tif	38	30.895	28	35	1174	1174
88	7_gs.tif	51	35.059	29	43	1788	1788
89	7_gs.tif	113	40.947	28	62	4627	4627
90	7_gs.tif	21	34.286	29	43	720	720
91	7_gs.tif	12	33.417	30	38	401	401
92	7_gs.tif	99	32.687	28	41	3236	3236
93	7_gs.tif	51	37.353	30	54	1905	1905
94	7_gs.tif	28	33.25	28	41	931	931
95	7_gs.tif	81	34.593	27	55	2802	2802
96	7_gs.tif	274	37.781	26	58	10352	10352
97	7_gs.tif	42	37.833	30	50	1589	1589
98	7_gs.tif	20	34.65	30	42	693	693
99	7_gs.tif	40	37.8	28	54	1512	1512
100	7_gs.tif	11	34.727	31	38	382	382
101	7_gs.tif	10	36.8	31	42	368	368
102	7_gs.tif	30	34.133	30	39	1024	1024
103	7_gs.tif	41	38.415	26	57	1575	1575
104	7_gs.tif	20	33.3	29	39	666	666
105	7_gs.tif	14	33.857	30	41	474	474
106	7_gs.tif	13	31.077	29	35	404	404
107	7_gs.tif	11	31.909	29	36	351	351
108	7_gs.tif	37	34.162	29	46	1264	1264
109	7_gs.tif	24	32.083	29	37	770	770
110	7_gs.tif	256	35.641	28	62	9124	9124
111	7_gs.tif	13	33.308	28	41	433	433
112	7_gs.tif	30	34.867	27	45	1046	1046
113	7_gs.tif	42	37.952	28	67	1594	1594
1	6_gs.tif	19	25	21	30	475	475
2	6_gs.tif	12	23	21	29	276	276
3	6_gs.tif	114	26.298	21	34	2998	2998
4	6_gs.tif	44	33.932	21	62	1493	1493
5	6_gs.tif	11	22.727	21	26	250	250
6	6_gs.tif	153	29.17	21	41	4463	4463
7	6_gs.tif	308	34.825	21	61	10726	10726
8	6_gs.tif	92	29.804	21	45	2742	2742
9	6_gs.tif	186	44.484	21	79	8274	8274
10	6_gs.tif	95	34.558	21	51	3283	3283
11	6_gs.tif	14	22.357	21	26	313	313
12	6_gs.tif	299	41.067	21	77	12279	12279
13	6_gs.tif	219	35.297	21	61	7730	7730
14	6_gs.tif	53	35.792	21	55	1897	1897
15	6_gs.tif	259	44.336	21	82	11483	11483
16	6_gs.tif	21	23.143	21	28	486	486
17	6_gs.tif	198	42.04	21	69	8324	8324
18	6_gs.tif	27	35.63	21	55	962	962
19	6_gs.tif	11	22.273	21	24	245	245
20	6_gs.tif	19	22.316	21	25	424	424
21	6_gs.tif	144	36.41	21	63	5243	5243
22	6_gs.tif	14	22.786	21	27	319	319
23	6_gs.tif	384	34.995	21	53	13438	13438
24	6_gs.tif	56	34.732	21	56	1945	1945
25	6_gs.tif	270	39.615	21	73	10696	10696
26	6_gs.tif	50	42.16	21	77	2108	2108
27	6_gs.tif	37	32.27	21	56	1194	1194
28	6_gs.tif	101	37.663	21	62	3804	3804
29	6_gs.tif	54	23.222	21	29	1254	1254
30	6_gs.tif	277	41.664	21	78	11541	11541
31	6_gs.tif	136	44.779	21	85	6090	6090
32	6_gs.tif	30	22.233	21	27	667	667
33	6_gs.tif	11	22.455	21	25	247	247
34	6_gs.tif	68	36.838	21	67	2505	2505
35	6_gs.tif	27	22.037	21	24	595	595
36	6_gs.tif	263	30.738	21	82	8084	8084
37	6_gs.tif	201	33.498	21	71	6733	6733
38	6_gs.tif	23	27.087	21	40	623	623
39	6_gs.tif	177	27.045	21	53	4787	4787
40	6_gs.tif	213	27.019	21	50	5755	5755
41	6_gs.tif	82	24.841	21	33	2037	2037
42	6_gs.tif	17	23.529	21	26	400	400
43	6_gs.tif	351	39.672	21	74	13925	13925
44	6_gs.tif	42	22.881	21	30	961	961
45	6_gs.tif	10	22.9	21	25	229	229
46	6_gs.tif	81	31.901	21	52	2584	2584
47	6_gs.tif	16	26.25	21	32	420	420
48	6_gs.tif	166	34.898	21	58	5793	5793
49	6_gs.tif	82	32.732	21	52	2684	2684
50	6_gs.tif	126	29.532	21	43	3721	3721
51	6_gs.tif	14	24.214	21	29	339	339
52	6_gs.tif	24	22.708	21	27	545	545
53	6_gs.tif	80	28.625	21	41	2290	2290
54	6_gs.tif	30	26.233	21	36	787	787
55	6_gs.tif	343	33.892	21	62	11625	11625
56	6_gs.tif	32	27.875	21	37	892	892
57	6_gs.tif	82	26.024	21	37	2134	2134
58	6_gs.tif	12	23.25	21	27	279	279
59	6_gs.tif	283	39.269	21	66	11113	11113
60	6_gs.tif	45	23.022	21	29	1036	1036
61	6_gs.tif	24	23.125	21	28	555	555
62	6_gs.tif	210	29.276	21	43	6148	6148
63	6_gs.tif	186	30.796	21	52	5728	5728
64	6_gs.tif	186	37.742	21	61	7020	7020
65	6_gs.tif	217	30.364	21	49	6589	6589
66	6_gs.tif	242	37.331	21	66	9034	9034
67	6_gs.tif	110	34.291	21	57	3772	3772
68	6_gs.tif	153	26.438	21	37	4045	4045
69	6_gs.tif	52	28.654	21	47	1490	1490
70	6_gs.tif	182	34.687	21	58	6313	6313
71	6_gs.tif	34	30.265	21	43	1029	1029
72	6_gs.tif	41	33.829	21	53	1387	1387
73	6_gs.tif	260	31.004	21	49	8061	8061
74	6_gs.tif	177	25.859	21	44	4577	4577
75	6_gs.tif	74	36.73	21	62	2718	2718
76	6_gs.tif	17	26.647	21	35	453	453
77	6_gs.tif	85	27.694	21	43	2354	2354
78	6_gs.tif	20	21.8	21	23	436	436
79	6_gs.tif	12	21.833	21	24	262	262
80	6_gs.tif	262	35.355	21	63	9263	9263
81	6_gs.tif	13	21.769	21	23	283	283
82	6_gs.tif	286	35.336	21	76	10106	10106
83	6_gs.tif	129	42.372	21	72	5466	5466
84	6_gs.tif	180	34.35	21	65	6183	6183
85	6_gs.tif	22	26.955	21	46	593	593
86	6_gs.tif	10	24.5	21	27	245	245
87	6_gs.tif	100	26.48	21	48	2648	2648
88	6_gs.tif	61	32.492	21	47	1982	1982
89	6_gs.tif	24	23.083	21	27	554	554
90	6_gs.tif	67	35.478	21	62	2377	2377
91	6_gs.tif	291	30.072	21	50	8751	8751
92	6_gs.tif	32	31.281	21	44	1001	1001
93	6_gs.tif	25	24.12	21	30	603	603
94	6_gs.tif	14	23.5	21	28	329	329
95	6_gs.tif	199	33.176	21	54	6602	6602
96	6_gs.tif	26	24.692	21	31	642	642
97	6_gs.tif	39	31.718	23	49	1237	1237
98	6_gs.tif	187	40.15	21	71	7508	7508
99	6_gs.tif	52	33.308	21	52	1732	1732
100	6_gs.tif	382	29.607	21	50	11310	11310
101	6_gs.tif	19	29.105	21	42	553	553
102	6_gs.tif	14	27.714	21	39	388	388
103	6_gs.tif	72	22.375	21	25	1611	1611
104	6_gs.tif	97	29.371	21	52	2849	2849
105	6_gs.tif	72	31.125	21	49	2241	2241
106	6_gs.tif	27	29.222	21	43	789	789
107	6_gs.tif	200	32.38	21	59	6476	6476
108	6_gs.tif	24	25.083	21	32	602	602
109	6_gs.tif	63	35.444	21	51	2233	2233
110	6_gs.tif	31	24.677	21	33	765	765
111	6_gs.tif	156	31.404	21	66	4899	4899
112	6_gs.tif	79	32.101	21	50	2536	2536
113	6_gs.tif	180	27.039	21	44	4867	4867
114	6_gs.tif	30	28.733	21	41	862	862
115	6_gs.tif	62	32.048	21	48	1987	1987
116	6_gs.tif	14	22.214	21	24	311	311
117	6_gs.tif	19	23.632	21	27	449	449
118	6_gs.tif	125	27.592	21	39	3449	3449
119	6_gs.tif	47	22.234	21	25	1045	1045
120	6_gs.tif	68	27.838	21	37	1893	1893
121	6_gs.tif	78	29.872	21	40	2330	2330
122	6_gs.tif	72	27.847	21	37	2005	2005
123	6_gs.tif	36	27.306	21	42	983	983
124	6_gs.tif	18	21.889	21	24	394	394
125	6_gs.tif	29	22.828	21	28	662	662
126	6_gs.tif	59	24.712	21	32	1458	1458
127	6_gs.tif	16	24.312	21	29	389	389
1	5_gs.tif	89	45.36	25	74	4037	4037
2	5_gs.tif	14	32.929	26	40	461	461
3	5_gs.tif	73	39.74	25	57	2901	2901
4	5_gs.tif	91	33.286	25	44	3029	3029
5	5_gs.tif	115	37.843	25	61	4352	4352
6	5_gs.tif	47	34.064	25	46	1601	1601
7	5_gs.tif	11	28.727	25	34	316	316
8	5_gs.tif	85	32.576	25	45	2769	2769
9	5_gs.tif	282	42.723	25	84	12048	12048
10	5_gs.tif	335	43.567	25	80	14595	14595
11	5_gs.tif	10	27.5	25	33	275	275
12	5_gs.tif	38	37.947	25	54	1442	1442
13	5_gs.tif	279	42.441	25	75	11841	11841
14	5_gs.tif	54	44.796	25	75	2419	2419
15	5_gs.tif	52	43.865	25	72	2281	2281
16	5_gs.tif	149	33.946	25	48	5058	5058
17	5_gs.tif	23	44.304	25	73	1019	1019
18	5_gs.tif	177	41.746	25	76	7389	7389
19	5_gs.tif	24	35.75	27	45	858	858
20	5_gs.tif	158	37.987	25	59	6002	6002
21	5_gs.tif	164	40.396	25	70	6625	6625
22	5_gs.tif	13	29.615	25	38	385	385
23	5_gs.tif	20	30.55	25	38	611	611
24	5_gs.tif	88	39.182	25	60	3448	3448
25	5_gs.tif	61	34.672	25	51	2115	2115
26	5_gs.tif	48	42.688	25	61	2049	2049
27	5_gs.tif	120	39.425	25	62	4731	4731
28	5_gs.tif	12	33.25	25	44	399	399
29	5_gs.tif	47	38.234	25	63	1797	1797
30	5_gs.tif	20	32.15	25	40	643	643
31	5_gs.tif	116	39.328	25	64	4562	4562
32	5_gs.tif	24	27.042	25	31	649	649
33	5_gs.tif	115	38.061	25	59	4377	4377
34	5_gs.tif	30	31.867	25	45	956	956
35	5_gs.tif	57	37.772	25	57	2153	2153
36	5_gs.tif	203	39.985	25	71	8117	8117
37	5_gs.tif	65	38.2	25	55	2483	2483
38	5_gs.tif	87	33.529	25	49	2917	2917
39	5_gs.tif	48	33.771	25	46	1621	1621
40	5_gs.tif	14	28.714	25	34	402	402
41	5_gs.tif	21	31.048	25	42	652	652
42	5_gs.tif	56	36.375	25	56	2037	2037
43	5_gs.tif	223	38.915	25	66	8678	8678
44	5_gs.tif	21	26.571	25	30	558	558
45	5_gs.tif	58	32.259	25	58	1871	1871
46	5_gs.tif	106	36.226	25	55	3840	3840
47	5_gs.tif	101	33.347	25	50	3368	3368
48	5_gs.tif	13	27.538	25	31	358	358
49	5_gs.tif	19	30.368	25	39	577	577
50	5_gs.tif	86	34.93	25	48	3004	3004
51	5_gs.tif	75	45.16	25	70	3387	3387
52	5_gs.tif	283	39.714	25	61	11239	11239
53	5_gs.tif	46	44.391	25	73	2042	2042
54	5_gs.tif	19	26.947	25	30	512	512
55	5_gs.tif	199	38.563	25	63	7674	7674
56	5_gs.tif	26	34.577	25	45	899	899
57	5_gs.tif	229	39.297	25	63	8999	8999
58	5_gs.tif	38	32.447	25	47	1233	1233
59	5_gs.tif	11	26	25	28	286	286
60	5_gs.tif	106	32.708	25	48	3467	3467
61	5_gs.tif	14	29.5	25	36	413	413
62	5_gs.tif	74	31.446	25	43	2327	2327
63	5_gs.tif	28	28.821	25	38	807	807
64	5_gs.tif	108	45.546	25	80	4919	4919
65	5_gs.tif	118	39.695	25	63	4684	4684
66	5_gs.tif	28	28.071	25	35	786	786
67	5_gs.tif	110	40.091	25	59	4410	4410
68	5_gs.tif	85	42.647	25	73	3625	3625
69	5_gs.tif	53	42.811	25	78	2269	2269
70	5_gs.tif	36	40.611	27	58	1462	1462
71	5_gs.tif	271	40.314	25	74	10925	10925
72	5_gs.tif	19	32.737	25	42	622	622
73	5_gs.tif	84	36.369	25	61	3055	3055
74	5_gs.tif	70	39.643	25	62	2775	2775
75	5_gs.tif	120	37.042	25	53	4445	4445
76	5_gs.tif	43	35.605	25	58	1531	1531
77	5_gs.tif	198	48.414	25	85	9586	9586
78	5_gs.tif	199	47.166	25	73	9386	9386
79	5_gs.tif	18	26.167	25	29	471	471
80	5_gs.tif	14	26	25	29	364	364
81	5_gs.tif	100	32.8	25	53	3280	3280
82	5_gs.tif	84	38.167	25	57	3206	3206
83	5_gs.tif	40	38.8	25	52	1552	1552
84	5_gs.tif	52	31.115	25	40	1618	1618
85	5_gs.tif	70	31.6	25	46	2212	2212
86	5_gs.tif	106	29.16	25	38	3091	3091
87	5_gs.tif	23	26.87	25	30	618	618
88	5_gs.tif	15	28.667	25	36	430	430
89	5_gs.tif	135	47.459	25	82	6407	6407
90	5_gs.tif	25	30.04	25	40	751	751
91	5_gs.tif	241	37.311	25	72	8992	8992
92	5_gs.tif	21	33.762	25	46	709	709
93	5_gs.tif	26	36.423	25	52	947	947
94	5_gs.tif	13	26.615	25	29	346	346
95	5_gs.tif	74	34.838	25	58	2578	2578
96	5_gs.tif	80	34.638	25	48	2771	2771
97	5_gs.tif	69	34.812	25	51	2402	2402
98	5_gs.tif	162	36.667	25	61	5940	5940
99	5_gs.tif	33	35.03	25	48	1156	1156
100	5_gs.tif	91	30.11	25	42	2740	2740
101	5_gs.tif	184	36.527	25	60	6721	6721
102	5_gs.tif	77	33.571	25	47	2585	2585
103	5_gs.tif	10	30.5	27	35	305	305
104	5_gs.tif	49	38.837	25	55	1903	1903
105	5_gs.tif	16	36.688	25	47	587	587
106	5_gs.tif	19	33.947	25	45	645	645
107	5_gs.tif	93	27.753	25	35	2581	2581
108	5_gs.tif	10	30.7	26	36	307	307
109	5_gs.tif	29	34.517	25	56	1001	1001
110	5_gs.tif	24	26.958	25	29	647	647
111	5_gs.tif	15	31.533	25	42	473	473
112	5_gs.tif	21	29.333	25	38	616	616
113	5_gs.tif	157	38.42	25	81	6032	6032
114	5_gs.tif	21	26.429	25	30	555	555
115	5_gs.tif	86	32.872	25	47	2827	2827
116	5_gs.tif	37	32.973	25	54	1220	1220
117	5_gs.tif	126	33.865	25	55	4267	4267
118	5_gs.tif	59	31.763	25	41	1874	1874
119	5_gs.tif	84	38.75	25	69	3255	3255
120	5_gs.tif	22	28.091	25	34	618	618
121	5_gs.tif	45	37.178	25	64	1673	1673
122	5_gs.tif	13	28.385	25	32	369	369
123	5_gs.tif	68	30.485	25	42	2073	2073
124	5_gs.tif	91	28.473	25	42	2591	2591
125	5_gs.tif	13	25.923	25	30	337	337
126	5_gs.tif	23	37.435	25	51	861	861
127	5_gs.tif	14	35.214	26	44	493	493
1	4_gs.tif	140	29.414	24	37	4118	4118
2	4_gs.tif	29	31.138	24	43	903	903
3	4_gs.tif	187	33.866	24	51	6333	6333
4	4_gs.tif	70	35.943	24	51	2516	2516
5	4_gs.tif	255	30.235	24	43	7710	7710
6	4_gs.tif	15	26.8	24	32	402	402
7	4_gs.tif	43	32.93	24	47	1416	1416
8	4_gs.tif	202	32.723	24	51	6610	6610
9	4_gs.tif	13	26.538	24	30	345	345
10	4_gs.tif	148	33.689	24	45	4986	4986
11	4_gs.tif	383	35.023	24	52	13414	13414
12	4_gs.tif	35	29.086	25	38	1018	1018
13	4_gs.tif	179	35.279	24	56	6315	6315
14	4_gs.tif	190	34.174	24	55	6493	6493
15	4_gs.tif	88	31.386	24	51	2762	2762
16	4_gs.tif	22	28.727	24	39	632	632
17	4_gs.tif	13	25.308	24	27	329	329
18	4_gs.tif	11	26.273	24	29	289	289
19	4_gs.tif	335	36.015	24	62	12065	12065
20	4_gs.tif	36	32.694	24	41	1177	1177
21	4_gs.tif	21	28.143	24	34	591	591
22	4_gs.tif	117	34.65	24	49	4054	4054
23	4_gs.tif	33	26.697	24	31	881	881
24	4_gs.tif	10	29.7	25	34	297	297
25	4_gs.tif	24	26.167	24	31	628	628
26	4_gs.tif	58	33.121	24	47	1921	1921
27	4_gs.tif	15	24.933	24	27	374	374
28	4_gs.tif	270	33.452	24	57	9032	9032
29	4_gs.tif	26	25.923	24	29	674	674
30	4_gs.tif	78	29.949	24	38	2336	2336
31	4_gs.tif	62	31.968	24	44	1982	1982
32	4_gs.tif	38	29.789	24	38	1132	1132
33	4_gs.tif	236	31.602	24	54	7458	7458
34	4_gs.tif	25	27.84	24	32	696	696
35	4_gs.tif	241	33.602	24	54	8098	8098
36	4_gs.tif	31	26.613	24	33	825	825
37	4_gs.tif	74	33.784	24	44	2500	2500
38	4_gs.tif	28	28.286	24	36	792	792
39	4_gs.tif	120	30.475	24	44	3657	3657
40	4_gs.tif	45	32.044	24	46	1442	1442
41	4_gs.tif	27	28.259	24	33	763	763
42	4_gs.tif	94	30.138	24	39	2833	2833
43	4_gs.tif	24	29.917	24	37	718	718
44	4_gs.tif	80	31.075	24	45	2486	2486
45	4_gs.tif	197	33.168	24	58	6534	6534
46	4_gs.tif	98	31.112	24	50	3049	3049
47	4_gs.tif	202	29.371	24	39	5933	5933
48	4_gs.tif	124	36	24	54	4464	4464
49	4_gs.tif	18	28.611	24	36	515	515
50	4_gs.tif	185	31.027	24	48	5740	5740
51	4_gs.tif	39	29.974	24	38	1169	1169
52	4_gs.tif	12	27	24	30	324	324
53	4_gs.tif	53	36.038	24	49	1910	1910
54	4_gs.tif	30	33.067	24	45	992	992
55	4_gs.tif	241	30.033	24	47	7238	7238
56	4_gs.tif	101	31.911	24	49	3223	3223
57	4_gs.tif	86	35.698	24	58	3070	3070
58	4_gs.tif	25	30.76	24	39	769	769
59	4_gs.tif	111	27.784	24	38	3084	3084
60	4_gs.tif	121	34.19	24	49	4137	4137
61	4_gs.tif	27	27.185	24	31	734	734
62	4_gs.tif	97	32.619	24	51	3164	3164
63	4_gs.tif	158	36.101	24	56	5704	5704
64	4_gs.tif	85	29.094	24	44	2473	2473
65	4_gs.tif	15	27.933	24	34	419	419
66	4_gs.tif	13	41.615	27	61	541	541
67	4_gs.tif	126	34.794	24	52	4384	4384
68	4_gs.tif	168	32.25	24	54	5418	5418
69	4_gs.tif	10	24.7	24	27	247	247
70	4_gs.tif	203	33.488	24	57	6798	6798
71	4_gs.tif	124	33.298	24	56	4129	4129
72	4_gs.tif	305	31.567	24	52	9628	9628
73	4_gs.tif	60	33.683	24	52	2021	2021
74	4_gs.tif	64	34.516	24	51	2209	2209
75	4_gs.tif	32	34.688	25	52	1110	1110
76	4_gs.tif	26	28.846	24	38	750	750
77	4_gs.tif	70	33.629	24	49	2354	2354
78	4_gs.tif	169	34.55	24	58	5839	5839
79	4_gs.tif	53	32.717	24	43	1734	1734
80	4_gs.tif	76	33.75	24	49	2565	2565
81	4_gs.tif	14	27	24	31	378	378
82	4_gs.tif	17	27.176	24	32	462	462
83	4_gs.tif	271	36.668	24	59	9937	9937
84	4_gs.tif	287	36.714	24	59	10537	10537
85	4_gs.tif	122	33.861	24	47	4131	4131
86	4_gs.tif	89	33.742	24	44	3003	3003
87	4_gs.tif	13	27.923	24	32	363	363
88	4_gs.tif	46	36.043	24	52	1658	1658
89	4_gs.tif	181	30.442	24	53	5510	5510
90	4_gs.tif	193	30.078	24	43	5805	5805
91	4_gs.tif	46	29.348	24	39	1350	1350
92	4_gs.tif	209	34.995	24	54	7314	7314
93	4_gs.tif	37	26.595	24	33	984	984
94	4_gs.tif	124	29.565	24	46	3666	3666
95	4_gs.tif	12	28.417	24	34	341	341
96	4_gs.tif	16	29.5	25	38	472	472
97	4_gs.tif	16	28.062	25	33	449	449
98	4_gs.tif	60	33.8	24	46	2028	2028
99	4_gs.tif	26	31.423	24	44	817	817
100	4_gs.tif	121	34.099	24	49	4126	4126
101	4_gs.tif	111	31.775	24	45	3527	3527
102	4_gs.tif	15	25.267	24	28	379	379
103	4_gs.tif	254	32.429	24	47	8237	8237
104	4_gs.tif	183	30.175	24	45	5522	5522
105	4_gs.tif	31	29.742	24	42	922	922
106	4_gs.tif	25	29.4	24	36	735	735
107	4_gs.tif	65	32.292	24	46	2099	2099
108	4_gs.tif	74	30.149	24	41	2231	2231
109	4_gs.tif	89	28.157	24	38	2506	2506
110	4_gs.tif	39	30.692	24	41	1197	1197
111	4_gs.tif	162	36.037	24	55	5838	5838
112	4_gs.tif	14	25.143	24	27	352	352
113	4_gs.tif	37	29.162	24	40	1079	1079
114	4_gs.tif	58	36.69	24	62	2128	2128
115	4_gs.tif	17	31	25	40	527	527
116	4_gs.tif	104	32.635	24	49	3394	3394
117	4_gs.tif	32	29.156	24	37	933	933
118	4_gs.tif	37	29.324	24	38	1085	1085
119	4_gs.tif	29	30.69	24	41	890	890
120	4_gs.tif	37	30.432	24	40	1126	1126
121	4_gs.tif	14	27.286	24	31	382	382
122	4_gs.tif	81	31.63	24	45	2562	2562
123	4_gs.tif	18	30.5	24	52	549	549
124	4_gs.tif	11	25.818	24	28	284	284
125	4_gs.tif	94	29.883	24	40	2809	2809
126	4_gs.tif	253	30.387	24	45	7688	7688
127	4_gs.tif	55	29.673	24	46	1632	1632
128	4_gs.tif	10	30.1	25	38	301	301
129	4_gs.tif	69	30.667	24	43	2116	2116
130	4_gs.tif	142	28.768	24	44	4085	4085
131	4_gs.tif	283	29.636	24	51	8387	8387
132	4_gs.tif	10	27.9	26	32	279	279
133	4_gs.tif	58	30.362	24	46	1761	1761
134	4_gs.tif	233	34.888	24	53	8129	8129
135	4_gs.tif	65	27.385	24	35	1780	1780
136	4_gs.tif	47	30.043	24	42	1412	1412
137	4_gs.tif	23	31.13	25	41	716	716
138	4_gs.tif	32	28.438	24	38	910	910
139	4_gs.tif	11	25.545	24	29	281	281
140	4_gs.tif	25	29.44	24	35	736	736
141	4_gs.tif	14	24.286	24	26	340	340
142	4_gs.tif	56	29.643	24	39	1660	1660
143	4_gs.tif	312	32.878	24	52	10258	10258
144	4_gs.tif	81	35.395	24	57	2867	2867
145	4_gs.tif	12	25.5	24	29	306	306
146	4_gs.tif	22	29.636	24	37	652	652
147	4_gs.tif	221	29.991	24	52	6628	6628
148	4_gs.tif	53	31.906	24	45	1691	1691
149	4_gs.tif	31	28.226	24	41	875	875
150	4_gs.tif	190	29.495	24	46	5604	5604
151	4_gs.tif	66	29.742	24	38	1963	1963
152	4_gs.tif	115	32.478	24	49	3735	3735
153	4_gs.tif	36	29.028	24	40	1045	1045
154	4_gs.tif	13	31.462	24	41	409	409
155	4_gs.tif	43	25.93	24	31	1115	1115
156	4_gs.tif	25	29.92	24	37	748	748
157	4_gs.tif	10	27.4	24	32	274	274
158	4_gs.tif	131	30.511	24	45	3997	3997
159	4_gs.tif	22	26.636	24	31	586	586
160	4_gs.tif	32	26.156	24	29	837	837
161	4_gs.tif	102	30.422	24	44	3103	3103
162	4_gs.tif	20	26.05	24	30	521	521
163	4_gs.tif	20	26.7	24	31	534	534
164	4_gs.tif	149	30.577	24	45	4556	4556
165	4_gs.tif	40	30.9	24	40	1236	1236
166	4_gs.tif	23	32.391	24	45	745	745
167	4_gs.tif	24	26.75	24	33	642	642
168	4_gs.tif	72	28.389	24	38	2044	2044
169	4_gs.tif	15	26.2	24	30	393	393
170	4_gs.tif	11	24.455	24	26	269	269
171	4_gs.tif	27	30.852	24	40	833	833
172	4_gs.tif	16	28.438	24	38	455	455
173	4_gs.tif	10	24.4	24	26	244	244
174	4_gs.tif	60	27.617	24	39	1657	1657
175	4_gs.tif	54	28.074	24	36	1516	1516
176	4_gs.tif	23	32.435	24	44	746	746
177	4_gs.tif	67	30.567	24	46	2048	2048
178	4_gs.tif	42	28.143	24	40	1182	1182
179	4_gs.tif	36	31.028	24	39	1117	1117
180	4_gs.tif	25	28.28	24	34	707	707
1	3_gs.tif	71	38.859	33	56	2759	2759
2	3_gs.tif	17	35	33	39	595	595
3	3_gs.tif	51	39.353	33	50	2007	2007
4	3_gs.tif	83	48.723	33	67	4044	4044
5	3_gs.tif	117	42.325	33	52	4952	4952
6	3_gs.tif	38	38.921	33	50	1479	1479
7	3_gs.tif	149	37.114	33	46	5530	5530
8	3_gs.tif	286	50.846	33	85	14542	14542
9	3_gs.tif	12	35.333	33	38	424	424
10	3_gs.tif	101	41.03	33	55	4144	4144
11	3_gs.tif	49	39.531	33	50	1937	1937
12	3_gs.tif	20	35.35	33	38	707	707
13	3_gs.tif	111	38.622	33	54	4287	4287
14	3_gs.tif	25	35.16	33	38	879	879
15	3_gs.tif	27	35.704	33	40	964	964
16	3_gs.tif	10	34.7	33	39	347	347
17	3_gs.tif	25	35.6	33	42	890	890
18	3_gs.tif	15	34.467	33	37	517	517
19	3_gs.tif	150	38.213	33	51	5732	5732
20	3_gs.tif	21	38	33	47	798	798
21	3_gs.tif	14	36.143	33	41	506	506
22	3_gs.tif	52	42.058	33	54	2187	2187
23	3_gs.tif	63	39.683	33	48	2500	2500
24	3_gs.tif	240	43.129	33	59	10351	10351
25	3_gs.tif	19	37.737	33	45	717	717
26	3_gs.tif	266	58.789	33	85	15638	15638
27	3_gs.tif	12	36.333	33	41	436	436
28	3_gs.tif	27	37.074	33	42	1001	1001
29	3_gs.tif	20	36.95	33	42	739	739
30	3_gs.tif	31	34.742	33	38	1077	1077
31	3_gs.tif	26	39.154	34	44	1018	1018
32	3_gs.tif	131	43.237	33	67	5664	5664
33	3_gs.tif	39	59.897	33	85	2336	2336
34	3_gs.tif	90	40.378	33	51	3634	3634
35	3_gs.tif	180	43.611	33	63	7850	7850
36	3_gs.tif	128	42.383	33	62	5425	5425
37	3_gs.tif	10	38.7	33	45	387	387
38	3_gs.tif	145	43.503	33	57	6308	6308
39	3_gs.tif	99	37.343	33	48	3697	3697
40	3_gs.tif	24	40.833	33	50	980	980
41	3_gs.tif	110	42.855	33	59	4714	4714
42	3_gs.tif	95	40.021	33	56	3802	3802
43	3_gs.tif	35	38.486	33	46	1347	1347
44	3_gs.tif	29	42.31	33	54	1227	1227
45	3_gs.tif	16	35.312	33	38	565	565
46	3_gs.tif	35	34.8	33	38	1218	1218
47	3_gs.tif	23	38.043	33	44	875	875
48	3_gs.tif	23	35.565	33	43	818	818
49	3_gs.tif	175	39.52	33	50	6916	6916
50	3_gs.tif	100	41.67	33	57	4167	4167
51	3_gs.tif	12	35.5	33	41	426	426
52	3_gs.tif	96	40.729	33	59	3910	3910
53	3_gs.tif	93	48.677	33	73	4527	4527
54	3_gs.tif	14	35.357	33	39	495	495
55	3_gs.tif	13	36	33	43	468	468
56	3_gs.tif	16	35.688	33	41	571	571
57	3_gs.tif	11	36.091	33	40	397	397
58	3_gs.tif	42	39.333	33	49	1652	1652
59	3_gs.tif	73	37.425	33	46	2732	2732
60	3_gs.tif	22	35.591	33	40	783	783
61	3_gs.tif	51	35.804	33	42	1826	1826
62	3_gs.tif	186	43.667	33	61	8122	8122
63	3_gs.tif	184	39.62	33	55	7290	7290
64	3_gs.tif	40	38	33	47	1520	1520
65	3_gs.tif	14	36.357	33	41	509	509
66	3_gs.tif	21	36.857	33	43	774	774
67	3_gs.tif	73	38.699	33	52	2825	2825
68	3_gs.tif	109	36.972	33	47	4030	4030
69	3_gs.tif	30	36.333	33	44	1090	1090
70	3_gs.tif	31	43.032	33	54	1334	1334
71	3_gs.tif	91	41.341	33	63	3762	3762
72	3_gs.tif	79	40.734	33	59	3218	3218
73	3_gs.tif	56	37.964	33	44	2126	2126
74	3_gs.tif	45	38.622	33	49	1738	1738
75	3_gs.tif	25	39.12	33	49	978	978
76	3_gs.tif	32	38.781	33	47	1241	1241
77	3_gs.tif	72	42.583	33	57	3066	3066
78	3_gs.tif	90	40.178	33	61	3616	3616
79	3_gs.tif	111	42.982	33	58	4771	4771
80	3_gs.tif	15	36.667	33	42	550	550
81	3_gs.tif	16	37.625	33	45	602	602
82	3_gs.tif	44	40.045	33	54	1762	1762
83	3_gs.tif	45	38.644	33	47	1739	1739
84	3_gs.tif	63	36.937	33	46	2327	2327
85	3_gs.tif	13	37.308	33	45	485	485
86	3_gs.tif	117	38.684	33	49	4526	4526
87	3_gs.tif	26	36.885	33	45	959	959
88	3_gs.tif	102	41.245	33	55	4207	4207
89	3_gs.tif	16	35.125	33	40	562	562
90	3_gs.tif	27	36.37	33	41	982	982
91	3_gs.tif	11	40.455	34	51	445	445
92	3_gs.tif	13	36.077	33	40	469	469
93	3_gs.tif	36	43.472	33	60	1565	1565
94	3_gs.tif	34	36.059	33	42	1226	1226
95	3_gs.tif	13	59.231	35	85	770	770
96	3_gs.tif	28	39	33	46	1092	1092
97	3_gs.tif	12	36.083	33	40	433	433
1	2_gs.tif	55	38.873	28	48	2138	2138
2	2_gs.tif	45	34.267	28	45	1542	1542
3	2_gs.tif	329	45.064	28	78	14826	14826
4	2_gs.tif	13	29.308	28	31	381	381
5	2_gs.tif	93	46.312	28	66	4307	4307
6	2_gs.tif	245	41.273	28	66	10112	10112
7	2_gs.tif	97	37.649	28	52	3652	3652
8	2_gs.tif	30	40.2	29	54	1206	1206
9	2_gs.tif	39	36.462	28	45	1422	1422
10	2_gs.tif	39	34.051	28	46	1328	1328
11	2_gs.tif	105	38.524	28	55	4045	4045
12	2_gs.tif	39	35.821	28	48	1397	1397
13	2_gs.tif	22	38.273	28	54	842	842
14	2_gs.tif	34	33.265	28	40	1131	1131
15	2_gs.tif	11	31.909	28	36	351	351
16	2_gs.tif	26	31.846	28	35	828	828
17	2_gs.tif	284	35.141	28	49	9980	9980
18	2_gs.tif	168	48.839	28	85	8205	8205
19	2_gs.tif	89	40.921	28	54	3642	3642
20	2_gs.tif	31	30.516	28	34	946	946
21	2_gs.tif	85	40.247	28	61	3421	3421
22	2_gs.tif	32	40.156	29	54	1285	1285
23	2_gs.tif	181	35.47	28	48	6420	6420
24	2_gs.tif	29	31.138	28	36	903	903
25	2_gs.tif	15	32.6	28	39	489	489
26	2_gs.tif	208	38.548	28	59	8018	8018
27	2_gs.tif	195	39.369	28	53	7677	7677
28	2_gs.tif	38	34.289	28	42	1303	1303
29	2_gs.tif	11	36.727	28	49	404	404
30	2_gs.tif	146	39.788	28	55	5809	5809
31	2_gs.tif	15	32.4	28	39	486	486
32	2_gs.tif	65	41.877	29	59	2722	2722
33	2_gs.tif	10	34.2	30	42	342	342
34	2_gs.tif	15	35	28	47	525	525
35	2_gs.tif	25	35.44	28	48	886	886
36	2_gs.tif	80	36.188	28	52	2895	2895
37	2_gs.tif	110	35.182	28	48	3870	3870
38	2_gs.tif	117	44.701	28	74	5230	5230
39	2_gs.tif	16	33.062	28	41	529	529
40	2_gs.tif	104	40.173	28	58	4178	4178
41	2_gs.tif	141	36.014	28	53	5078	5078
42	2_gs.tif	153	39.634	28	56	6064	6064
43	2_gs.tif	83	33.819	28	48	2807	2807
44	2_gs.tif	10	32.5	28	38	325	325
45	2_gs.tif	110	41.736	28	71	4591	4591
46	2_gs.tif	73	43.356	28	73	3165	3165
47	2_gs.tif	36	37.722	28	49	1358	1358
48	2_gs.tif	89	33.236	28	47	2958	2958
49	2_gs.tif	103	45.039	28	75	4639	4639
50	2_gs.tif	31	30.935	28	36	959	959
51	2_gs.tif	121	39.752	28	62	4810	4810
52	2_gs.tif	73	37.644	28	56	2748	2748
53	2_gs.tif	199	46.879	28	76	9329	9329
54	2_gs.tif	17	39.824	28	53	677	677
55	2_gs.tif	163	37.865	28	57	6172	6172
56	2_gs.tif	90	47.356	28	69	4262	4262
57	2_gs.tif	51	38.549	28	53	1966	1966
58	2_gs.tif	53	38.868	28	54	2060	2060
59	2_gs.tif	24	41.167	29	58	988	988
60	2_gs.tif	53	37.245	28	55	1974	1974
61	2_gs.tif	37	35.243	28	47	1304	1304
62	2_gs.tif	35	31.829	28	38	1114	1114
63	2_gs.tif	22	35.5	28	45	781	781
64	2_gs.tif	84	40.917	28	62	3437	3437
65	2_gs.tif	70	33.157	28	44	2321	2321
66	2_gs.tif	16	34	28	43	544	544
67	2_gs.tif	17	30.235	28	35	514	514
68	2_gs.tif	121	41.62	28	58	5036	5036
69	2_gs.tif	57	33.737	28	42	1923	1923
70	2_gs.tif	110	39.673	28	78	4364	4364
71	2_gs.tif	109	37.349	28	58	4071	4071
72	2_gs.tif	57	38.421	28	55	2190	2190
73	2_gs.tif	32	39.375	28	51	1260	1260
74	2_gs.tif	153	39.49	28	57	6042	6042
75	2_gs.tif	37	38.162	28	53	1412	1412
76	2_gs.tif	23	32.13	28	41	739	739
77	2_gs.tif	78	34.705	28	46	2707	2707
78	2_gs.tif	37	34.676	28	47	1283	1283
79	2_gs.tif	72	39.722	28	59	2860	2860
80	2_gs.tif	69	32.957	28	41	2274	2274
81	2_gs.tif	21	32.143	28	39	675	675
82	2_gs.tif	16	36.125	28	50	578	578
83	2_gs.tif	50	33.96	28	55	1698	1698
84	2_gs.tif	24	30.75	28	35	738	738
85	2_gs.tif	168	36.149	28	52	6073	6073
86	2_gs.tif	67	38.313	28	56	2567	2567
87	2_gs.tif	18	31.167	28	35	561	561
88	2_gs.tif	10	29.5	28	30	295	295
89	2_gs.tif	65	38.908	28	59	2529	2529
90	2_gs.tif	41	33.366	28	48	1368	1368
91	2_gs.tif	21	30.143	28	35	633	633
92	2_gs.tif	27	32.185	28	42	869	869
93	2_gs.tif	85	37.424	28	57	3181	3181
94	2_gs.tif	25	34.2	28	43	855	855
95	2_gs.tif	10	35.9	30	45	359	359
96	2_gs.tif	174	42.914	28	74	7467	7467
97	2_gs.tif	75	33.68	28	49	2526	2526
98	2_gs.tif	124	39.427	28	64	4889	4889
99	2_gs.tif	49	39.939	28	57	1957	1957
100	2_gs.tif	92	35.598	28	53	3275	3275
101	2_gs.tif	114	37.851	28	65	4315	4315
102	2_gs.tif	58	32.31	28	44	1874	1874
103	2_gs.tif	58	37.534	28	50	2177	2177
104	2_gs.tif	34	36.676	28	47	1247	1247
105	2_gs.tif	73	38.452	28	58	2807	2807
106	2_gs.tif	27	39.889	28	54	1077	1077
107	2_gs.tif	17	30.706	28	36	522	522
108	2_gs.tif	21	31.857	28	42	669	669
109	2_gs.tif	22	31.318	28	39	689	689
110	2_gs.tif	20	33.95	29	42	679	679
111	2_gs.tif	23	31.087	28	37	715	715
112	2_gs.tif	43	34.442	28	45	1481	1481
1	1_gs.tif	34	21.441	19	26	729	729
2	1_gs.tif	44	26.386	19	38	1161	1161
3	1_gs.tif	292	33.295	19	60	9722	9722
4	1_gs.tif	98	30.541	19	48	2993	2993
5	1_gs.tif	33	23.242	19	33	767	767
6	1_gs.tif	58	25.276	19	35	1466	1466
7	1_gs.tif	55	31.145	19	53	1713	1713
8	1_gs.tif	253	36.798	19	59	9310	9310
9	1_gs.tif	219	30.502	19	50	6680	6680
10	1_gs.tif	61	25.951	19	43	1583	1583
11	1_gs.tif	23	23.478	19	32	540	540
12	1_gs.tif	59	22.797	19	32	1345	1345
13	1_gs.tif	11	24.545	19	34	270	270
14	1_gs.tif	21	26.095	19	34	548	548
15	1_gs.tif	156	27.571	19	43	4301	4301
16	1_gs.tif	312	32.308	19	52	10080	10080
17	1_gs.tif	55	25.945	19	35	1427	1427
18	1_gs.tif	152	35.566	19	61	5406	5406
19	1_gs.tif	148	26.98	19	42	3993	3993
20	1_gs.tif	15	21.733	19	25	326	326
21	1_gs.tif	44	33.023	19	50	1453	1453
22	1_gs.tif	153	28.582	19	45	4373	4373
23	1_gs.tif	102	34.98	19	73	3568	3568
24	1_gs.tif	364	32.527	19	56	11840	11840
25	1_gs.tif	25	22	19	25	550	550
26	1_gs.tif	44	25.568	19	36	1125	1125
27	1_gs.tif	94	26.298	19	41	2472	2472
28	1_gs.tif	99	31.02	19	51	3071	3071
29	1_gs.tif	177	35.78	19	54	6333	6333
30	1_gs.tif	85	28.094	19	43	2388	2388
31	1_gs.tif	241	34.88	19	55	8406	8406
32	1_gs.tif	204	28.373	19	48	5788	5788
33	1_gs.tif	12	23	19	28	276	276
34	1_gs.tif	11	19.455	19	21	214	214
35	1_gs.tif	89	26.124	19	40	2325	2325
36	1_gs.tif	65	25.877	19	42	1682	1682
37	1_gs.tif	34	23.353	19	31	794	794
38	1_gs.tif	202	27.906	19	42	5637	5637
39	1_gs.tif	80	28.038	19	44	2243	2243
40	1_gs.tif	56	24.607	19	35	1378	1378
41	1_gs.tif	61	24.738	19	36	1509	1509
42	1_gs.tif	26	23.115	19	30	601	601
43	1_gs.tif	158	28.247	19	44	4463	4463
44	1_gs.tif	19	23.158	19	30	440	440
45	1_gs.tif	103	28.748	19	45	2961	2961
46	1_gs.tif	48	24.396	19	36	1171	1171
47	1_gs.tif	261	29.479	19	50	7694	7694
48	1_gs.tif	138	27.304	19	46	3768	3768
49	1_gs.tif	19	23.684	19	32	450	450
50	1_gs.tif	182	30.764	19	59	5599	5599
51	1_gs.tif	347	33.389	19	53	11586	11586
52	1_gs.tif	79	27.228	19	40	2151	2151
53	1_gs.tif	49	35.041	19	58	1717	1717
54	1_gs.tif	11	22.727	19	28	250	250
55	1_gs.tif	27	27.111	19	41	732	732
56	1_gs.tif	61	26.803	19	41	1635	1635
57	1_gs.tif	275	27.24	19	47	7491	7491
58	1_gs.tif	79	28.468	19	39	2249	2249
59	1_gs.tif	14	24.214	19	33	339	339
60	1_gs.tif	16	20.312	19	23	325	325
61	1_gs.tif	19	22.895	19	30	435	435
62	1_gs.tif	40	29.725	19	49	1189	1189
63	1_gs.tif	71	26.38	19	38	1873	1873
64	1_gs.tif	179	30.117	19	49	5391	5391
65	1_gs.tif	220	30.477	19	51	6705	6705
66	1_gs.tif	78	32.282	19	46	2518	2518
67	1_gs.tif	21	25.143	19	33	528	528
68	1_gs.tif	22	26.455	19	37	582	582
69	1_gs.tif	109	28.688	19	46	3127	3127
70	1_gs.tif	145	30.71	19	53	4453	4453
71	1_gs.tif	65	25.938	19	35	1686	1686
72	1_gs.tif	21	24.524	19	34	515	515
73	1_gs.tif	112	33.92	19	55	3799	3799
74	1_gs.tif	23	25.261	19	35	581	581
75	1_gs.tif	35	33.171	19	56	1161	1161
76	1_gs.tif	68	22.779	19	29	1549	1549
77	1_gs.tif	55	28.982	19	40	1594	1594
78	1_gs.tif	103	30.738	19	47	3166	3166
79	1_gs.tif	42	26.952	19	44	1132	1132
80	1_gs.tif	25	25.76	19	35	644	644
81	1_gs.tif	228	31.618	19	51	7209	7209
82	1_gs.tif	246	30.268	19	47	7446	7446
83	1_gs.tif	27	23.037	19	30	622	622
84	1_gs.tif	97	25.289	19	44	2453	2453
85	1_gs.tif	69	27.304	19	41	1884	1884
86	1_gs.tif	181	31.669	19	54	5732	5732
87	1_gs.tif	156	36.583	19	60	5707	5707
88	1_gs.tif	64	28.797	19	46	1843	1843
89	1_gs.tif	36	29.25	19	47	1053	1053
90	1_gs.tif	42	23.881	19	32	1003	1003
91	1_gs.tif	34	27.971	19	48	951	951
92	1_gs.tif	53	26.83	19	40	1422	1422
93	1_gs.tif	152	41.211	19	70	6264	6264
94	1_gs.tif	245	32.886	19	54	8057	8057
95	1_gs.tif	237	28.093	19	44	6658	6658
96	1_gs.tif	96	28.896	19	49	2774	2774
97	1_gs.tif	85	24.471	19	35	2080	2080
98	1_gs.tif	45	32.444	19	54	1460	1460
99	1_gs.tif	101	24.871	19	44	2512	2512
100	1_gs.tif	98	25.735	19	40	2522	2522
101	1_gs.tif	47	30.468	19	49	1432	1432
102	1_gs.tif	46	31.326	19	48	1441	1441
103	1_gs.tif	53	36.057	20	60	1911	1911
104	1_gs.tif	33	28.576	19	42	943	943
105	1_gs.tif	159	30.887	19	61	4911	4911
106	1_gs.tif	107	26.794	19	47	2867	2867
107	1_gs.tif	173	24.035	19	39	4158	4158
108	1_gs.tif	239	25.611	19	38	6121	6121
109	1_gs.tif	118	27.89	19	43	3291	3291
110	1_gs.tif	24	21.25	19	26	510	510
111	1_gs.tif	39	26.231	19	35	1023	1023
112	1_gs.tif	122	28	19	50	3416	3416
113	1_gs.tif	29	28.862	19	42	837	837
114	1_gs.tif	141	26.582	19	39	3748	3748
115	1_gs.tif	20	24.95	19	30	499	499
116	1_gs.tif	13	19.846	19	22	258	258
117	1_gs.tif	80	26.4	19	42	2112	2112
118	1_gs.tif	43	23.907	19	34	1028	1028
119	1_gs.tif	183	23.798	19	35	4355	4355
120	1_gs.tif	29	26.897	19	42	780	780
121	1_gs.tif	36	24.639	19	31	887	887
122	1_gs.tif	28	24.607	19	31	689	689
123	1_gs.tif	51	22.647	19	30	1155	1155
124	1_gs.tif	177	25.638	19	48	4538	4538
125	1_gs.tif	15	19.933	19	22	299	299
126	1_gs.tif	13	20.308	19	24	264	264
127	1_gs.tif	16	24.312	19	32	389	389
128	1_gs.tif	73	22.342	19	27	1631	1631
129	1_gs.tif	12	64	19	85	768	768
130	1_gs.tif	17	21.059	19	25	358	358
131	1_gs.tif	76	24.75	19	36	1881	1881
132	1_gs.tif	77	25.039	19	41	1928	1928
133	1_gs.tif	34	28.912	19	43	983	983
134	1_gs.tif	56	26.482	19	41	1483	1483

## Sheet: NAT10 KO minus nucleoli
	Label	Area	Mean	Min	Max	IntDen	RawIntDen
1	7_gs.tif	640000	6.335	0	85	4054703	4054703
1	6_gs.tif	640000	5.68	0	85	3635420	3635420
1	5_gs.tif	640000	6.076	0	85	3888488	3888488
1	4_gs.tif	640000	8.974	0	85	5743214	5743214
1	3_gs.tif	640000	8.814	0	85	5641231	5641231
1	2_gs.tif	640000	6.406	0	85	4100047	4100047
1	1_gs.tif	640000	5.344	0	85	3419886	3419886

## Sheet: WT nucleoli
	Label	Area	Mean	Min	Max	IntDen	RawIntDen
1	8_gs.tif	145	26.924	24	37	3904	3904
2	8_gs.tif	17	25.706	24	29	437	437
3	8_gs.tif	60	26.333	24	34	1580	1580
4	8_gs.tif	28	27.036	24	34	757	757
5	8_gs.tif	21	25.476	24	28	535	535
6	8_gs.tif	20	26.1	24	31	522	522
7	8_gs.tif	15	25.067	24	27	376	376
8	8_gs.tif	68	36.132	24	63	2457	2457
9	8_gs.tif	10	25.1	24	27	251	251
10	8_gs.tif	18	24.556	24	26	442	442
11	8_gs.tif	12	26.5	24	32	318	318
12	8_gs.tif	44	29.75	24	42	1309	1309
13	8_gs.tif	98	29.643	24	39	2905	2905
14	8_gs.tif	342	35.699	24	59	12209	12209
15	8_gs.tif	54	32.796	24	52	1771	1771
16	8_gs.tif	62	33.452	24	51	2074	2074
17	8_gs.tif	222	35.757	24	54	7938	7938
18	8_gs.tif	13	25	24	27	325	325
19	8_gs.tif	26	26.231	24	31	682	682
20	8_gs.tif	298	36.829	24	56	10975	10975
21	8_gs.tif	65	32.754	24	48	2129	2129
22	8_gs.tif	53	26.792	24	32	1420	1420
23	8_gs.tif	53	37.434	24	56	1984	1984
24	8_gs.tif	16	25	24	27	400	400
25	8_gs.tif	63	35.556	24	55	2240	2240
26	8_gs.tif	257	32.946	24	72	8467	8467
27	8_gs.tif	45	29.311	24	41	1319	1319
28	8_gs.tif	34	26.176	24	31	890	890
29	8_gs.tif	37	26.649	24	32	986	986
30	8_gs.tif	27	26.333	24	30	711	711
31	8_gs.tif	15	26.733	24	31	401	401
32	8_gs.tif	66	38.091	24	56	2514	2514
33	8_gs.tif	171	27.368	24	36	4680	4680
34	8_gs.tif	16	26.375	24	32	422	422
35	8_gs.tif	162	31.198	24	53	5054	5054
36	8_gs.tif	56	28.304	24	36	1585	1585
37	8_gs.tif	279	41.685	24	85	11630	11630
38	8_gs.tif	17	25.471	24	28	433	433
39	8_gs.tif	98	38.214	24	62	3745	3745
40	8_gs.tif	45	31.578	24	42	1421	1421
41	8_gs.tif	62	28.613	24	40	1774	1774
42	8_gs.tif	82	29.598	24	38	2427	2427
43	8_gs.tif	92	27.543	24	40	2534	2534
44	8_gs.tif	144	32.153	24	57	4630	4630
45	8_gs.tif	313	31.361	24	56	9816	9816
46	8_gs.tif	30	37.033	24	55	1111	1111
47	8_gs.tif	16	26.125	24	30	418	418
48	8_gs.tif	14	28.071	24	35	393	393
49	8_gs.tif	10	27	24	31	270	270
50	8_gs.tif	54	31.185	24	44	1684	1684
51	8_gs.tif	104	27.442	24	36	2854	2854
52	8_gs.tif	45	27.178	24	33	1223	1223
53	8_gs.tif	101	26.535	24	32	2680	2680
54	8_gs.tif	17	26.176	24	30	445	445
55	8_gs.tif	41	28.683	24	38	1176	1176
56	8_gs.tif	12	25.667	24	28	308	308
57	8_gs.tif	187	34.166	24	60	6389	6389
58	8_gs.tif	78	30.628	24	39	2389	2389
59	8_gs.tif	12	27.167	24	31	326	326
60	8_gs.tif	37	25.378	24	29	939	939
61	8_gs.tif	17	28.765	24	36	489	489
62	8_gs.tif	71	30.31	24	43	2152	2152
63	8_gs.tif	27	28.519	24	36	770	770
64	8_gs.tif	71	26.451	24	31	1878	1878
65	8_gs.tif	35	27.057	24	34	947	947
66	8_gs.tif	19	26.105	24	31	496	496
67	8_gs.tif	10	24.8	24	27	248	248
68	8_gs.tif	10	25.7	24	29	257	257
69	8_gs.tif	135	30.674	24	47	4141	4141
70	8_gs.tif	16	24.688	24	27	395	395
71	8_gs.tif	10	27.1	24	30	271	271
72	8_gs.tif	46	26.261	24	30	1208	1208
1	7_gs.tif	137	39.124	27	73	5360	5360
2	7_gs.tif	16	30.188	27	34	483	483
3	7_gs.tif	178	32.275	27	46	5745	5745
4	7_gs.tif	43	42.302	27	66	1819	1819
5	7_gs.tif	167	36.563	27	53	6106	6106
6	7_gs.tif	91	31.538	27	42	2870	2870
7	7_gs.tif	142	33.19	27	46	4713	4713
8	7_gs.tif	14	32.786	27	42	459	459
9	7_gs.tif	45	33.644	27	43	1514	1514
10	7_gs.tif	10	28.3	27	31	283	283
11	7_gs.tif	68	30.485	27	39	2073	2073
12	7_gs.tif	17	31.824	27	38	541	541
13	7_gs.tif	12	29.333	27	33	352	352
14	7_gs.tif	314	45.678	27	68	14343	14343
15	7_gs.tif	17	34.118	27	45	580	580
16	7_gs.tif	41	33.537	27	48	1375	1375
17	7_gs.tif	12	30.75	28	37	369	369
18	7_gs.tif	37	36.595	27	54	1354	1354
19	7_gs.tif	32	34	27	43	1088	1088
20	7_gs.tif	53	35.623	27	50	1888	1888
21	7_gs.tif	148	32.622	27	44	4828	4828
22	7_gs.tif	45	32.511	27	43	1463	1463
23	7_gs.tif	256	37.672	27	58	9644	9644
24	7_gs.tif	244	38.373	27	58	9363	9363
25	7_gs.tif	13	28.923	27	33	376	376
26	7_gs.tif	46	42.783	27	60	1968	1968
27	7_gs.tif	30	34.033	27	48	1021	1021
28	7_gs.tif	12	36.167	28	48	434	434
29	7_gs.tif	20	31.4	27	36	628	628
30	7_gs.tif	247	37.32	27	58	9218	9218
31	7_gs.tif	44	42.614	28	65	1875	1875
32	7_gs.tif	13	30.077	27	35	391	391
33	7_gs.tif	155	42.865	27	71	6644	6644
34	7_gs.tif	278	41.914	27	69	11652	11652
35	7_gs.tif	17	37.471	28	52	637	637
36	7_gs.tif	209	38.603	27	62	8068	8068
37	7_gs.tif	207	38.783	27	55	8028	8028
38	7_gs.tif	28	38	27	58	1064	1064
39	7_gs.tif	38	35.921	27	52	1365	1365
40	7_gs.tif	83	40.217	27	56	3338	3338
41	7_gs.tif	83	33.41	27	55	2773	2773
42	7_gs.tif	155	43.652	27	71	6766	6766
43	7_gs.tif	39	32.026	27	44	1249	1249
44	7_gs.tif	175	38.629	27	63	6760	6760
45	7_gs.tif	284	38.412	27	67	10909	10909
46	7_gs.tif	11	28.455	27	30	313	313
47	7_gs.tif	32	33	27	41	1056	1056
48	7_gs.tif	149	38.544	27	64	5743	5743
49	7_gs.tif	37	33.784	27	50	1250	1250
50	7_gs.tif	113	36.31	27	50	4103	4103
51	7_gs.tif	162	35.105	27	54	5687	5687
52	7_gs.tif	88	35.989	27	52	3167	3167
53	7_gs.tif	158	35.576	27	53	5621	5621
54	7_gs.tif	257	46.389	27	77	11922	11922
55	7_gs.tif	144	40.208	27	74	5790	5790
56	7_gs.tif	16	28.75	27	32	460	460
57	7_gs.tif	125	45.696	27	69	5712	5712
58	7_gs.tif	208	33.178	27	48	6901	6901
59	7_gs.tif	67	36.299	27	51	2432	2432
60	7_gs.tif	49	29.939	27	37	1467	1467
61	7_gs.tif	21	28.238	27	31	593	593
62	7_gs.tif	15	29.667	27	35	445	445
1	6_gs.tif	10	26.3	25	29	263	263
2	6_gs.tif	136	30.022	25	45	4083	4083
3	6_gs.tif	10	26.3	25	29	263	263
4	6_gs.tif	28	27.429	25	31	768	768
5	6_gs.tif	13	27	25	29	351	351
6	6_gs.tif	78	31.936	25	41	2491	2491
7	6_gs.tif	18	50.667	25	85	912	912
8	6_gs.tif	11	28.182	25	32	310	310
9	6_gs.tif	298	35.151	25	55	10475	10475
10	6_gs.tif	37	31.568	25	39	1168	1168
11	6_gs.tif	39	38.41	25	60	1498	1498
12	6_gs.tif	40	29	25	36	1160	1160
13	6_gs.tif	80	30.125	25	39	2410	2410
14	6_gs.tif	13	29	25	32	377	377
15	6_gs.tif	17	27.588	25	32	469	469
16	6_gs.tif	64	28.375	25	41	1816	1816
17	6_gs.tif	226	34.549	25	50	7808	7808
18	6_gs.tif	36	36	25	51	1296	1296
19	6_gs.tif	41	30.293	25	38	1242	1242
20	6_gs.tif	157	35.968	25	48	5647	5647
21	6_gs.tif	16	29.25	25	35	468	468
22	6_gs.tif	119	32.168	25	46	3828	3828
23	6_gs.tif	21	26.952	25	30	566	566
24	6_gs.tif	166	31.024	25	46	5150	5150
25	6_gs.tif	183	33.557	25	45	6141	6141
26	6_gs.tif	21	32.429	27	40	681	681
27	6_gs.tif	167	32.18	25	46	5374	5374
28	6_gs.tif	95	31.021	25	45	2947	2947
29	6_gs.tif	28	34.643	25	47	970	970
30	6_gs.tif	81	30.444	25	38	2466	2466
31	6_gs.tif	10	26.1	25	28	261	261
32	6_gs.tif	72	31.028	25	41	2234	2234
33	6_gs.tif	43	34.86	25	47	1499	1499
34	6_gs.tif	125	31.368	25	39	3921	3921
35	6_gs.tif	72	32.611	25	43	2348	2348
36	6_gs.tif	23	27.522	25	34	633	633
37	6_gs.tif	135	31.741	25	44	4285	4285
38	6_gs.tif	226	40.058	25	55	9053	9053
39	6_gs.tif	19	31.105	25	36	591	591
40	6_gs.tif	236	33.106	25	50	7813	7813
41	6_gs.tif	17	28.765	25	34	489	489
42	6_gs.tif	71	39.197	25	58	2783	2783
43	6_gs.tif	326	39.402	25	59	12845	12845
44	6_gs.tif	63	30.762	25	41	1938	1938
45	6_gs.tif	48	31.917	25	43	1532	1532
46	6_gs.tif	181	33.917	25	47	6139	6139
47	6_gs.tif	283	34.29	25	56	9704	9704
48	6_gs.tif	45	29.644	25	41	1334	1334
49	6_gs.tif	194	36.649	25	60	7110	7110
50	6_gs.tif	119	38.529	25	60	4585	4585
51	6_gs.tif	76	33.382	25	52	2537	2537
52	6_gs.tif	141	32.787	25	47	4623	4623
53	6_gs.tif	175	31.114	25	46	5445	5445
54	6_gs.tif	76	40.25	25	66	3059	3059
55	6_gs.tif	22	31	25	38	682	682
56	6_gs.tif	110	39.791	25	66	4377	4377
57	6_gs.tif	80	37.9	25	54	3032	3032
58	6_gs.tif	32	29.375	25	37	940	940
59	6_gs.tif	93	37.237	25	57	3463	3463
60	6_gs.tif	240	36.258	25	61	8702	8702
61	6_gs.tif	58	32.776	25	49	1901	1901
62	6_gs.tif	51	41.725	25	69	2128	2128
63	6_gs.tif	117	33.06	25	43	3868	3868
64	6_gs.tif	30	33.967	25	46	1019	1019
65	6_gs.tif	56	32.25	25	44	1806	1806
66	6_gs.tif	45	30.289	25	42	1363	1363
67	6_gs.tif	12	26.917	25	30	323	323
68	6_gs.tif	21	29.286	25	34	615	615
69	6_gs.tif	52	31.519	25	42	1639	1639
70	6_gs.tif	98	36.735	25	51	3600	3600
71	6_gs.tif	94	31.117	25	43	2925	2925
72	6_gs.tif	18	26.222	25	29	472	472
73	6_gs.tif	22	33.636	25	50	740	740
74	6_gs.tif	22	29.636	25	35	652	652
75	6_gs.tif	172	33.36	25	50	5738	5738
76	6_gs.tif	155	34.323	25	52	5320	5320
77	6_gs.tif	59	32.831	25	51	1937	1937
78	6_gs.tif	94	31.947	25	47	3003	3003
79	6_gs.tif	82	30.317	25	46	2486	2486
80	6_gs.tif	15	26.333	25	29	395	395
81	6_gs.tif	103	33.786	25	47	3480	3480
82	6_gs.tif	28	26.571	25	29	744	744
83	6_gs.tif	67	31.463	25	85	2108	2108
84	6_gs.tif	15	27.667	25	33	415	415
85	6_gs.tif	60	31.3	25	41	1878	1878
86	6_gs.tif	78	30.551	25	40	2383	2383
87	6_gs.tif	17	29	25	36	493	493
88	6_gs.tif	14	27.214	25	30	381	381
89	6_gs.tif	12	27.167	25	30	326	326
90	6_gs.tif	39	35.462	25	48	1383	1383
91	6_gs.tif	21	32.524	25	44	683	683
92	6_gs.tif	22	35.727	25	47	786	786
93	6_gs.tif	14	36.5	25	49	511	511
94	6_gs.tif	201	31.398	25	52	6311	6311
95	6_gs.tif	20	32.3	26	48	646	646
96	6_gs.tif	15	31.467	26	39	472	472
97	6_gs.tif	207	40.686	25	64	8422	8422
98	6_gs.tif	104	35.529	25	54	3695	3695
99	6_gs.tif	27	32.778	25	44	885	885
1	5_gs.tif	237	28.785	22	41	6822	6822
2	5_gs.tif	231	34.242	22	53	7910	7910
3	5_gs.tif	156	33.859	22	46	5282	5282
4	5_gs.tif	177	33.514	22	50	5932	5932
5	5_gs.tif	216	33.273	22	52	7187	7187
6	5_gs.tif	10	26.2	22	30	262	262
7	5_gs.tif	97	32.381	22	47	3141	3141
8	5_gs.tif	347	33.605	22	52	11661	11661
9	5_gs.tif	177	35.531	22	55	6289	6289
10	5_gs.tif	80	33.538	22	47	2683	2683
11	5_gs.tif	89	32.169	22	54	2863	2863
12	5_gs.tif	93	27.516	22	40	2559	2559
13	5_gs.tif	114	29.009	22	40	3307	3307
14	5_gs.tif	62	29.419	22	45	1824	1824
15	5_gs.tif	374	33.864	22	52	12665	12665
16	5_gs.tif	80	29.312	22	41	2345	2345
17	5_gs.tif	16	24.875	22	31	398	398
18	5_gs.tif	50	32.36	22	44	1618	1618
19	5_gs.tif	30	33.033	23	50	991	991
20	5_gs.tif	148	32.797	22	49	4854	4854
21	5_gs.tif	29	27.517	22	36	798	798
22	5_gs.tif	189	28.354	22	39	5359	5359
23	5_gs.tif	48	31.958	22	43	1534	1534
24	5_gs.tif	101	34.812	22	57	3516	3516
25	5_gs.tif	129	32.442	22	44	4185	4185
26	5_gs.tif	92	26.467	22	33	2435	2435
27	5_gs.tif	48	26.875	22	33	1290	1290
28	5_gs.tif	70	27.857	22	43	1950	1950
29	5_gs.tif	270	34.574	22	55	9335	9335
30	5_gs.tif	19	24.421	22	29	464	464
31	5_gs.tif	45	30.689	23	40	1381	1381
32	5_gs.tif	13	25	22	29	325	325
33	5_gs.tif	35	30.086	23	41	1053	1053
34	5_gs.tif	56	34.857	22	52	1952	1952
35	5_gs.tif	77	35.506	22	53	2734	2734
36	5_gs.tif	139	28.489	22	40	3960	3960
37	5_gs.tif	43	29.721	22	39	1278	1278
38	5_gs.tif	50	29.7	22	38	1485	1485
39	5_gs.tif	91	31.648	22	47	2880	2880
40	5_gs.tif	207	30.908	22	49	6398	6398
41	5_gs.tif	441	33.274	22	52	14674	14674
42	5_gs.tif	22	29.318	22	44	645	645
43	5_gs.tif	26	29.077	22	37	756	756
44	5_gs.tif	20	24.8	22	30	496	496
45	5_gs.tif	193	30.446	22	43	5876	5876
46	5_gs.tif	39	32.769	22	44	1278	1278
47	5_gs.tif	29	30.103	22	43	873	873
48	5_gs.tif	59	28.983	22	39	1710	1710
49	5_gs.tif	49	29.633	22	40	1452	1452
50	5_gs.tif	172	29.698	22	47	5108	5108
51	5_gs.tif	143	33.189	22	49	4746	4746
52	5_gs.tif	25	27.64	22	36	691	691
53	5_gs.tif	163	28.914	22	43	4713	4713
54	5_gs.tif	26	27.077	22	35	704	704
55	5_gs.tif	123	35.325	22	55	4345	4345
56	5_gs.tif	182	29.626	22	47	5392	5392
57	5_gs.tif	43	34.953	23	51	1503	1503
58	5_gs.tif	28	23.607	22	28	661	661
59	5_gs.tif	45	25.578	22	36	1151	1151
60	5_gs.tif	14	23.5	22	26	329	329
61	5_gs.tif	19	23.053	22	25	438	438
62	5_gs.tif	171	31.111	22	49	5320	5320
63	5_gs.tif	199	25.96	22	41	5166	5166
64	5_gs.tif	93	26.72	22	37	2485	2485
65	5_gs.tif	11	24.909	22	28	274	274
66	5_gs.tif	85	25.482	22	34	2166	2166
67	5_gs.tif	149	33.101	22	52	4932	4932
68	5_gs.tif	111	31.604	22	52	3508	3508
69	5_gs.tif	54	29.056	22	44	1569	1569
70	5_gs.tif	156	34.397	22	53	5366	5366
71	5_gs.tif	51	32.451	22	42	1655	1655
72	5_gs.tif	287	30.289	22	46	8693	8693
1	4_gs.tif	19	33.684	25	45	640	640
2	4_gs.tif	73	44.384	25	75	3240	3240
3	4_gs.tif	56	27.143	25	30	1520	1520
4	4_gs.tif	44	27.614	25	33	1215	1215
5	4_gs.tif	14	26.5	25	29	371	371
6	4_gs.tif	102	31.069	25	54	3169	3169
7	4_gs.tif	302	36.556	25	59	11040	11040
8	4_gs.tif	156	35.147	25	56	5483	5483
9	4_gs.tif	15	26.4	25	30	396	396
10	4_gs.tif	26	27.731	25	33	721	721
11	4_gs.tif	10	27.9	25	31	279	279
12	4_gs.tif	107	29.813	25	38	3190	3190
13	4_gs.tif	11	29.545	25	35	325	325
14	4_gs.tif	10	28.1	26	31	281	281
15	4_gs.tif	19	33.105	25	45	629	629
16	4_gs.tif	86	43.349	25	75	3728	3728
17	4_gs.tif	39	31.128	25	42	1214	1214
18	4_gs.tif	29	36.172	25	55	1049	1049
19	4_gs.tif	35	37.486	26	51	1312	1312
20	4_gs.tif	11	26.182	25	28	288	288
21	4_gs.tif	40	33.575	25	50	1343	1343
22	4_gs.tif	31	33	25	45	1023	1023
23	4_gs.tif	154	37.097	25	56	5713	5713
24	4_gs.tif	45	33.333	25	46	1500	1500
25	4_gs.tif	38	29.263	25	37	1112	1112
26	4_gs.tif	350	38.783	25	60	13574	13574
27	4_gs.tif	203	32.241	25	49	6545	6545
28	4_gs.tif	19	33.947	25	44	645	645
29	4_gs.tif	220	32.886	25	51	7235	7235
30	4_gs.tif	137	27.883	25	37	3820	3820
31	4_gs.tif	152	35.993	25	57	5471	5471
32	4_gs.tif	23	26.957	25	31	620	620
33	4_gs.tif	10	25.6	25	28	256	256
34	4_gs.tif	15	30.067	25	37	451	451
35	4_gs.tif	39	27.154	25	32	1059	1059
36	4_gs.tif	86	38.349	25	54	3298	3298
37	4_gs.tif	111	33.162	25	43	3681	3681
38	4_gs.tif	79	34.013	25	54	2687	2687
39	4_gs.tif	284	35.113	25	54	9972	9972
40	4_gs.tif	33	33.424	25	44	1103	1103
41	4_gs.tif	11	30.818	25	39	339	339
42	4_gs.tif	79	30.886	25	47	2440	2440
43	4_gs.tif	47	28.66	25	35	1347	1347
44	4_gs.tif	177	36.023	25	58	6376	6376
45	4_gs.tif	107	33.037	25	53	3535	3535
46	4_gs.tif	160	37.244	25	52	5959	5959
47	4_gs.tif	31	27.387	25	31	849	849
48	4_gs.tif	165	30.273	25	38	4995	4995
49	4_gs.tif	135	32.978	25	52	4452	4452
50	4_gs.tif	280	37.236	25	68	10426	10426
51	4_gs.tif	55	35.691	25	52	1963	1963
52	4_gs.tif	11	28	25	33	308	308
53	4_gs.tif	47	33.021	25	43	1552	1552
54	4_gs.tif	113	33.628	25	51	3800	3800
55	4_gs.tif	281	33.484	25	55	9409	9409
56	4_gs.tif	97	29.99	25	38	2909	2909
57	4_gs.tif	32	28.375	25	33	908	908
58	4_gs.tif	17	27.176	25	32	462	462
59	4_gs.tif	11	26.545	25	28	292	292
60	4_gs.tif	32	30.531	25	41	977	977
61	4_gs.tif	129	34.186	25	48	4410	4410
62	4_gs.tif	161	30.037	25	45	4836	4836
63	4_gs.tif	70	29.529	25	36	2067	2067
64	4_gs.tif	27	32.185	25	48	869	869
65	4_gs.tif	17	27.588	25	30	469	469
66	4_gs.tif	193	29.772	25	43	5746	5746
67	4_gs.tif	123	31.984	25	49	3934	3934
68	4_gs.tif	92	33.087	25	43	3044	3044
69	4_gs.tif	188	30.287	25	43	5694	5694
70	4_gs.tif	43	32.581	25	43	1401	1401
71	4_gs.tif	273	37.22	25	60	10161	10161
72	4_gs.tif	58	37.31	25	58	2164	2164
73	4_gs.tif	23	29.043	25	34	668	668
74	4_gs.tif	70	36.843	25	49	2579	2579
75	4_gs.tif	18	35.556	25	50	640	640
76	4_gs.tif	25	28.68	25	42	717	717
77	4_gs.tif	59	28.034	25	32	1654	1654
78	4_gs.tif	16	27.75	25	31	444	444
1	3_gs.tif	130	33.138	20	47	4308	4308
2	3_gs.tif	54	30.5	20	45	1647	1647
3	3_gs.tif	27	25.815	20	32	697	697
4	3_gs.tif	86	31.93	20	51	2746	2746
5	3_gs.tif	50	27.12	20	41	1356	1356
6	3_gs.tif	37	26.135	20	35	967	967
7	3_gs.tif	81	24.728	20	34	2003	2003
8	3_gs.tif	92	29.152	20	44	2682	2682
9	3_gs.tif	70	29.629	20	54	2074	2074
10	3_gs.tif	28	25.964	20	32	727	727
11	3_gs.tif	40	28.65	20	41	1146	1146
12	3_gs.tif	126	29.365	20	43	3700	3700
13	3_gs.tif	205	29.127	20	47	5971	5971
14	3_gs.tif	76	29.724	20	41	2259	2259
15	3_gs.tif	65	29.769	20	45	1935	1935
16	3_gs.tif	28	28.321	20	38	793	793
17	3_gs.tif	37	27.514	20	38	1018	1018
18	3_gs.tif	107	26.748	20	39	2862	2862
19	3_gs.tif	89	30.584	20	49	2722	2722
20	3_gs.tif	28	32.25	20	53	903	903
21	3_gs.tif	201	31.458	20	52	6323	6323
22	3_gs.tif	35	32.086	20	54	1123	1123
23	3_gs.tif	52	23.692	20	33	1232	1232
24	3_gs.tif	48	22.583	20	27	1084	1084
25	3_gs.tif	42	24.571	20	33	1032	1032
26	3_gs.tif	31	26.871	20	41	833	833
27	3_gs.tif	99	29.192	20	48	2890	2890
28	3_gs.tif	126	29.31	20	50	3693	3693
29	3_gs.tif	54	24.537	20	32	1325	1325
30	3_gs.tif	117	26.59	20	43	3111	3111
31	3_gs.tif	202	29.054	20	47	5869	5869
32	3_gs.tif	147	28.082	20	42	4128	4128
33	3_gs.tif	279	30.57	20	47	8529	8529
34	3_gs.tif	26	22.846	20	28	594	594
35	3_gs.tif	104	31.875	20	53	3315	3315
36	3_gs.tif	50	25.52	20	33	1276	1276
37	3_gs.tif	215	25.674	20	41	5520	5520
38	3_gs.tif	222	30.95	20	46	6871	6871
39	3_gs.tif	99	27.687	20	40	2741	2741
40	3_gs.tif	38	26.184	20	34	995	995
41	3_gs.tif	40	30	20	45	1200	1200
42	3_gs.tif	51	27.314	20	36	1393	1393
43	3_gs.tif	262	26.905	20	43	7049	7049
44	3_gs.tif	39	26.538	20	35	1035	1035
45	3_gs.tif	29	28.414	20	43	824	824
46	3_gs.tif	42	26.452	20	37	1111	1111
47	3_gs.tif	174	27.672	20	46	4815	4815
48	3_gs.tif	69	22.449	20	28	1549	1549
49	3_gs.tif	247	28.393	20	48	7013	7013
50	3_gs.tif	64	26.531	20	41	1698	1698
51	3_gs.tif	160	25.875	20	37	4140	4140
52	3_gs.tif	37	24.865	20	35	920	920
53	3_gs.tif	97	24.907	20	34	2416	2416
54	3_gs.tif	74	27.757	20	45	2054	2054
55	3_gs.tif	29	27.31	20	37	792	792
56	3_gs.tif	31	22.742	20	28	705	705
57	3_gs.tif	243	29.045	20	46	7058	7058
58	3_gs.tif	40	24.85	20	35	994	994
59	3_gs.tif	100	23.49	20	32	2349	2349
60	3_gs.tif	11	21.364	20	24	235	235
61	3_gs.tif	80	22.012	20	27	1761	1761
62	3_gs.tif	15	22.467	20	25	337	337
63	3_gs.tif	12	22.583	20	30	271	271
64	3_gs.tif	12	21.167	20	24	254	254
65	3_gs.tif	34	22.176	20	27	754	754
66	3_gs.tif	15	26.133	21	36	392	392
67	3_gs.tif	61	22.279	20	28	1359	1359
68	3_gs.tif	10	22.3	20	28	223	223
69	3_gs.tif	158	29.158	20	44	4607	4607
70	3_gs.tif	151	32.656	20	67	4931	4931
71	3_gs.tif	104	26.452	20	37	2751	2751
72	3_gs.tif	86	22.43	20	32	1929	1929
73	3_gs.tif	27	24.926	21	37	673	673
74	3_gs.tif	76	29.421	20	44	2236	2236
75	3_gs.tif	10	20.7	20	22	207	207
76	3_gs.tif	182	25.505	20	39	4642	4642
77	3_gs.tif	12	21.917	20	25	263	263
78	3_gs.tif	66	30.364	20	44	2004	2004
79	3_gs.tif	228	27.566	20	49	6285	6285
80	3_gs.tif	28	21.75	20	27	609	609
81	3_gs.tif	24	25.208	20	34	605	605
82	3_gs.tif	14	23.571	20	30	330	330
83	3_gs.tif	10	21.5	20	24	215	215
84	3_gs.tif	11	25.455	20	37	280	280
85	3_gs.tif	35	28.2	20	44	987	987
86	3_gs.tif	15	27.8	20	39	417	417
87	3_gs.tif	249	29.888	20	54	7442	7442
88	3_gs.tif	97	28.206	20	45	2736	2736
1	2_gs.tif	46	26.391	24	31	1214	1214
2	2_gs.tif	37	28.324	24	33	1048	1048
3	2_gs.tif	81	28.864	24	43	2338	2338
4	2_gs.tif	70	27.871	24	35	1951	1951
5	2_gs.tif	36	40.889	24	59	1472	1472
6	2_gs.tif	111	39.045	24	58	4334	4334
7	2_gs.tif	65	38.446	24	61	2499	2499
8	2_gs.tif	243	34.58	24	57	8403	8403
9	2_gs.tif	93	33.882	24	51	3151	3151
10	2_gs.tif	76	35.671	24	53	2711	2711
11	2_gs.tif	37	35.297	24	51	1306	1306
12	2_gs.tif	15	26.467	24	31	397	397
13	2_gs.tif	235	36.14	24	52	8493	8493
14	2_gs.tif	133	49.714	24	85	6612	6612
15	2_gs.tif	93	29.108	24	38	2707	2707
16	2_gs.tif	37	30.973	24	40	1146	1146
17	2_gs.tif	52	34.481	24	46	1793	1793
18	2_gs.tif	25	31.48	24	41	787	787
19	2_gs.tif	39	32.641	24	50	1273	1273
20	2_gs.tif	112	34.277	24	64	3839	3839
21	2_gs.tif	22	38.955	24	63	857	857
22	2_gs.tif	209	38.522	24	63	8051	8051
23	2_gs.tif	159	48.912	24	85	7777	7777
24	2_gs.tif	92	31.761	24	47	2922	2922
25	2_gs.tif	11	26.273	24	30	289	289
26	2_gs.tif	161	27.006	24	36	4348	4348
27	2_gs.tif	20	29.05	24	36	581	581
28	2_gs.tif	109	33.523	24	49	3654	3654
29	2_gs.tif	337	36.911	24	57	12439	12439
30	2_gs.tif	34	29.235	24	35	994	994
31	2_gs.tif	67	31.045	24	42	2080	2080
32	2_gs.tif	113	35.761	24	62	4041	4041
33	2_gs.tif	10	26.4	24	30	264	264
34	2_gs.tif	50	34.34	24	50	1717	1717
35	2_gs.tif	364	34.876	24	57	12695	12695
36	2_gs.tif	21	36.095	24	52	758	758
37	2_gs.tif	41	36.537	24	58	1498	1498
38	2_gs.tif	143	32.804	24	53	4691	4691
39	2_gs.tif	309	36.016	24	65	11129	11129
40	2_gs.tif	69	31.957	24	48	2205	2205
41	2_gs.tif	66	34	24	54	2244	2244
42	2_gs.tif	56	29.321	24	36	1642	1642
43	2_gs.tif	10	28.7	24	37	287	287
44	2_gs.tif	169	34.633	24	50	5853	5853
45	2_gs.tif	53	27.642	24	35	1465	1465
46	2_gs.tif	12	26.833	24	33	322	322
47	2_gs.tif	10	26	24	28	260	260
48	2_gs.tif	36	28	24	35	1008	1008
49	2_gs.tif	39	27.359	24	33	1067	1067
50	2_gs.tif	39	29.641	24	39	1156	1156
51	2_gs.tif	12	28.25	24	34	339	339
52	2_gs.tif	45	30.778	24	46	1385	1385
53	2_gs.tif	166	31.753	24	49	5271	5271
54	2_gs.tif	41	31.659	24	44	1298	1298
1	1_gs.tif	122	21.885	18	29	2670	2670
2	1_gs.tif	129	31.256	18	52	4032	4032
3	1_gs.tif	67	20.313	18	30	1361	1361
4	1_gs.tif	283	20.657	18	27	5846	5846
5	1_gs.tif	345	31.307	18	50	10801	10801
6	1_gs.tif	225	28.538	18	47	6421	6421
7	1_gs.tif	15	21.467	18	28	322	322
8	1_gs.tif	58	19.207	18	23	1114	1114
9	1_gs.tif	104	29.615	18	48	3080	3080
10	1_gs.tif	121	23.017	18	37	2785	2785
11	1_gs.tif	43	23.605	18	35	1015	1015
12	1_gs.tif	512	33.432	18	58	17117	17117
13	1_gs.tif	54	22.111	18	29	1194	1194
14	1_gs.tif	92	26.804	18	40	2466	2466
15	1_gs.tif	75	36.133	18	66	2710	2710
16	1_gs.tif	13	20.538	18	33	267	267
17	1_gs.tif	181	25.597	18	44	4633	4633
18	1_gs.tif	45	28.667	18	50	1290	1290
19	1_gs.tif	169	25.716	18	42	4346	4346
20	1_gs.tif	396	32.253	18	50	12772	12772
21	1_gs.tif	167	28.653	18	46	4785	4785
22	1_gs.tif	36	24.806	18	35	893	893
23	1_gs.tif	110	28.818	18	47	3170	3170
24	1_gs.tif	354	29.277	18	57	10364	10364
25	1_gs.tif	34	19.059	18	21	648	648
26	1_gs.tif	312	24.548	18	38	7659	7659
27	1_gs.tif	293	23.652	18	45	6930	6930
28	1_gs.tif	39	19.872	18	23	775	775
29	1_gs.tif	62	22.645	18	30	1404	1404
30	1_gs.tif	115	20.748	18	28	2386	2386
31	1_gs.tif	12	18.833	18	20	226	226
32	1_gs.tif	11	20	18	22	220	220
33	1_gs.tif	18	21.5	18	27	387	387
34	1_gs.tif	135	23.956	18	36	3234	3234
35	1_gs.tif	129	22.357	18	34	2884	2884
36	1_gs.tif	47	22.872	18	30	1075	1075
37	1_gs.tif	16	19.188	18	22	307	307
38	1_gs.tif	15	18.533	18	21	278	278
39	1_gs.tif	103	23.107	18	31	2380	2380
40	1_gs.tif	14	19.214	18	23	269	269
41	1_gs.tif	53	23.415	18	31	1241	1241
42	1_gs.tif	74	20.932	18	28	1549	1549
43	1_gs.tif	46	21.391	18	27	984	984
44	1_gs.tif	20	23.65	18	32	473	473
45	1_gs.tif	38	24.105	18	32	916	916
46	1_gs.tif	165	22.661	18	36	3739	3739
47	1_gs.tif	24	20.292	18	25	487	487
48	1_gs.tif	147	22.463	18	35	3302	3302
49	1_gs.tif	296	23.976	18	36	7097	7097
50	1_gs.tif	35	21.029	18	26	736	736
51	1_gs.tif	14	18.571	18	21	260	260
52	1_gs.tif	45	21.2	18	28	954	954
53	1_gs.tif	93	23.183	18	32	2156	2156
54	1_gs.tif	14	20.643	18	24	289	289
55	1_gs.tif	18	19.333	18	22	348	348
56	1_gs.tif	27	20	18	25	540	540
57	1_gs.tif	58	21.534	18	34	1249	1249

## Sheet: NAT10 KO total
	Label	Area	Mean	Min	Max	IntDen	RawIntDen	BG avg	CTCF
image 1
1	1_gs.tif	10064	8.76	1	59	88161	88161		87957.4
2	1_gs.tif	5110	10.528	2	55	53800	53800		53696.6
3	1_gs.tif	5522	9.268	2	49	51176	51176		51064.3
4	1_gs.tif	8843	8.477	2	60	74960	74960		74781.1
5	1_gs.tif	9765	7.952	1	51	77650	77650		77452.5
6	1_gs.tif	9262	8.759	1	70	81124	81124		80936.6
7	1_gs.tif	7723	8.189	2	46	63244	63244		63087.8
8	1_gs.tif	9599	8.225	1	60	78953	78953		78758.8
bg
1	1_gs.tif	2924	0.000684	0	1	2	2
2	1_gs.tif	4299	0.03	0	2	129	129	0.020228
3	1_gs.tif	3756	0.03	0	3	111	111
image 2
1	2_gs.tif	7208	11.676	1	62	84162	84162		83722.3
2	2_gs.tif	4690	12.114	1	75	56815	56815		56528.9
3	2_gs.tif	5905	11.579	2	62	68372	68372		68011.8
4	2_gs.tif	6829	11.244	2	78	76787	76787		76370.4
5	2_gs.tif	7275	11.75	2	76	85481	85481		85037.2
6	2_gs.tif	6566	11.219	2	59	73666	73666		73265.5
7	2_gs.tif	6007	11.701	3	58	70288	70288		69921.6
bg
1	2_gs.tif	4616	0.031	0	1	143	143
2	2_gs.tif	5050	0.086	0	8	432	432	0.061
3	2_gs.tif	3826	0.066	0	1	251	251
image 3
1	3_gs.tif	5221	17.926	4	67	93591	93591		92780
2	3_gs.tif	8380	17.062	4	85	142982	142982		141680
3	3_gs.tif	10106	13.628	4	55	137723	137723		136153
4	3_gs.tif	7409	13.347	3	52	98886	98886		97735.1
5	3_gs.tif	11153	14.48	5	73	161501	161501		159769
6	3_gs.tif	5857	20.865	6	85	122206	122206		121296
7	3_gs.tif	6072	14.222	5	57	86359	86359		85415.8
bg
1	3_gs.tif	2975	0.022	0	1	66	66
2	3_gs.tif	2787	0.344	0	20	958	958	0.155333
3	3_gs.tif	1298	0.1	0	2	130	130
image 4
1	4_gs.tif	6511	14.307	4	54	93151	93151		90867.8
2	4_gs.tif	5477	13.382	4	51	73291	73291		71370.4
3	4_gs.tif	5965	14.995	5	63	89446	89446		87354.3
4	4_gs.tif	5265	13.07	2	52	68812	68812		66965.7
5	4_gs.tif	12685	13.615	4	53	172712	172712		168264
6	4_gs.tif	5015	12.181	4	58	61086	61086		59327.4
7	4_gs.tif	5414	13.652	5	54	73910	73910		72011.5
bg
1	4_gs.tif	3288	0.276	0	12	908	908
2	4_gs.tif	2188	0.037	0	2	80	80	0.350667
3	4_gs.tif	1427	0.739	0	2	1054	1054
image 5
1	5_gs.tif	6123	13.272	2	71	81267	81267		81203.7
2	5_gs.tif	4498	12.369	5	47	55634	55634		55587.5
3	5_gs.tif	5665	14.832	1	74	84024	84024		83965.5
4	5_gs.tif	6603	13.609	3	85	89857	89857		89788.8
5	5_gs.tif	5577	11.624	3	73	64828	64828		64770.4
6	5_gs.tif	5669	12.541	3	59	71097	71097		71038.4
7	5_gs.tif	5564	11.611	3	57	64605	64605		64547.5
bg
1	5_gs.tif	1890	0.006	0	1	11	11
2	5_gs.tif	3540	0.006	0	1	23	23	0.0103333
3	5_gs.tif	3243	0.019	0	1	62	62
image 6
1	6_gs.tif	5250	12.683	1	78	66586	66586		66531.8
2	6_gs.tif	4814	12.721	0	62	61241	61241		61191.3
3	6_gs.tif	5284	12.795	3	82	67611	67611		67556.4
4	6_gs.tif	4305	12.17	3	52	52390	52390		52345.5
5	6_gs.tif	2515	15.281	3	73	38432	38432		38406
6	6_gs.tif	3940	13.979	4	66	55078	55078		55037.3
7	6_gs.tif	9576	11.897	3	71	113926	113926		113827
bg
1	6_gs.tif	2660	0.008	0	1	22	22
2	6_gs.tif	3416	0.009	0	1	31	31	0.0103333
3	6_gs.tif	4463	0.014	0	1	64	64
image 7
1	7_gs.tif	5451	11.765	3	73	64132	64132		64066.6
2	7_gs.tif	5032	13.057	3	68	65703	65703		65642.6
3	7_gs.tif	3512	11.418	2	54	40099	40099		40056.9
4	7_gs.tif	3146	11.591	3	50	36464	36464		36426.2
5	7_gs.tif	4988	11.612	1	74	57921	57921		57861.1
6	7_gs.tif	5379	11.157	3	55	60013	60013		59948.5
7	7_gs.tif	8569	10.642	3	47	91189	91189		91086.2
bg
1	7_gs.tif	2208	0.004	0	1	9	9
2	7_gs.tif	3600	0.008	0	1	29	29	0.012
3	7_gs.tif	1540	0.024	0	1	37	37
CTCF = Integrated Density – (Area of selected cell X Mean fluorescence of background readings)

## Sheet: WT total
	Label	Area	Mean	Min	Max	IntDen	RawIntDen	BG avg	CTCF
image 1
1	1_gs.tif	5685	14.312	1	44	81365	81365		81249.4
2	1_gs.tif	9268	11.995	3	52	111172	111172		110984
3	1_gs.tif	5572	13.964	3	48	77806	77806		77692.7
4	1_gs.tif	11392	11.737	2	50	133705	133705		133473
5	1_gs.tif	5705	12.877	0	57	73462	73462		73346
6	1_gs.tif	9544	11.726	3	38	111912	111912		111718
7	1_gs.tif	9000	8.877	1	36	79894	79894		79711
8	1_gs.tif	7185	11.731	3	45	84287	84287		84140.9
bg
1	1_gs.tif	3298	0.001	0	1	4	4
2	1_gs.tif	5095	0.018	0	2	90	90	0.0203333
3	1_gs.tif	3973	0.042	0	17	166	166
image 2
1	2_gs.tif	7551	14.77	2	85	111531	111531		110836
2	2_gs.tif	7252	15.752	2	85	114233	114233		113566
3	2_gs.tif	8441	16.599	0	58	140115	140115		139338
4	2_gs.tif	13502	13.875	0	63	187345	187345		186103
5	2_gs.tif	15249	12.075	1	58	184129	184129		182726
6	2_gs.tif	10870	14.081	0	65	153057	153057		152057
7	2_gs.tif	10024	13.585	4	62	136176	136176		135254
bg
1	2_gs.tif	4201	0.075	0	1	316	316
2	2_gs.tif	10056	0.094	0	2	943	943	0.092
3	2_gs.tif	11776	0.107	0	3	1263	1263
image 3
1	3_gs.tif	6079	12.041	0	54	73199	73199		73006.5
2	3_gs.tif	11703	11.621	3	47	135997	135997		135626
3	3_gs.tif	7447	13.707	3	48	102075	102075		101839
4	3_gs.tif	8695	10.94	3	45	95127	95127		94851.7
5	3_gs.tif	9161	11.655	3	48	106776	106776		106486
6	3_gs.tif	11676	10.956	1	49	127923	127923		127553
7	3_gs.tif	13054	10.774	2	46	140641	140641		140228
bg
1	3_gs.tif	3317	0.065	0	11	215	215
2	3_gs.tif	2177	0.009	0	1	20	20	0.0316667
3	3_gs.tif	3988	0.021	0	2	83	83
image 4
1	4_gs.tif	8069	16.889	1	57	136281	136281		135646
2	4_gs.tif	10238	16.117	0	75	165008	165008		164203
3	4_gs.tif	13084	14.036	0	51	183651	183651		182622
4	4_gs.tif	13115	13.577	2	58	178064	178064		177032
5	4_gs.tif	10199	16.763	5	68	170966	170966		170164
6	4_gs.tif	8785	13.696	1	55	120315	120315		119624
7	4_gs.tif	10410	12.938	3	49	134683	134683		133864
bg
1	4_gs.tif	2184	0.027	0	1	59	59
2	4_gs.tif	3594	0.03	0	1	108	108	0.0786667
3	4_gs.tif	3382	0.179	0	11	605	605
image 5
1	5_gs.tif	6612	13.476	3	55	89104	89104		89046.7
2	5_gs.tif	6033	13.185	5	49	79547	79547		79494.7
3	5_gs.tif	7190	12.118	3	52	87132	87132		87069.7
4	5_gs.tif	8665	11.504	3	49	99681	99681		99605.9
5	5_gs.tif	6287	13.816	5	53	86863	86863		86808.5
6	5_gs.tif	7266	13.502	4	55	98103	98103		98040
7	5_gs.tif	7305	11.101	3	43	81091	81091		81027.7
bg
1	5_gs.tif	5886	0.009	0	1	53	53
2	5_gs.tif	7344	0.008	0	1	58	58	0.00866667
3	5_gs.tif	4317	0.009	0	1	40	40
image 6
1	6_gs.tif	7271	12.801	2	51	93076	93076		92525.8
2	6_gs.tif	9822	13.813	3	59	135670	135670		134927
3	6_gs.tif	9447	13.032	5	50	123116	123116		122401
4	6_gs.tif	8568	13.999	4	66	119940	119940		119292
5	6_gs.tif	10185	13.452	3	69	137009	137009		136238
6	6_gs.tif	6807	13.345	0	46	90841	90841		90325.9
7	6_gs.tif	8860	16.209	5	85	143615	143615		142945
bg
1	6_gs.tif	8419	0.037	0	1	308	308
2	6_gs.tif	4163	0.082	0	1	342	342	0.0756667
3	6_gs.tif	5824	0.108	0	5	627	627
image 7
1	7_gs.tif	7691	16.595	6	65	127634	127634		123917
2	7_gs.tif	12418	15.584	4	62	193518	193518		187516
3	7_gs.tif	12684	12.983	1	64	164678	164678		158547
4	7_gs.tif	13272	15.438	0	71	204891	204891		198476
5	7_gs.tif	10961	13.977	4	54	153205	153205		147907
6	7_gs.tif	16176	14.59	3	77	236006	236006		228188
7	7_gs.tif	11823	15.158	0	71	179217	179217		173503
bg
1	7_gs.tif	4187	0.474	0	1	1984	1984
2	7_gs.tif	9018	0.421	0	3	3798	3798	0.483333
3	7_gs.tif	8579	0.555	0	20	4758	4758
image 8
1	8_gs.tif	10030	14.608	0	72	146515	146515		142299
2	8_gs.tif	8635	15.775	2	53	136216	136216		132586
3	8_gs.tif	11155	15.481	2	54	172691	172691		168002
4	8_gs.tif	11878	13.14	3	40	156072	156072		151079
5	8_gs.tif	12741	12.874	3	56	164027	164027		158672
6	8_gs.tif	9137	15.509	1	85	141706	141706		137865
7	8_gs.tif	9141	16.336	4	63	149323	149323		145481
bg
1	8_gs.tif	7923	0.481	0	12	3812	3812
2	8_gs.tif	7415	0.392	0	1	2903	2903	0.420333
3	8_gs.tif	4687	0.388	0	1	1820	1820
CTCF = Integrated Density – (Area of selected cell X Mean fluorescence of background readings)

## Sheet: WT minus nucleoli
	Label	Area	Mean	Min	Max	IntDen	RawIntDen
1	8_gs.tif	640000	4.86	0	85	3110681	3110681
1	7_gs.tif	640000	6.583	0	85	4213096	4213096
1	6_gs.tif	640000	5.289	0	85	3384947	3384947
1	5_gs.tif	640000	4.56	0	85	2918540	2918540
