# Supplementary material for: N4-acetylcytidine (ac4C) promotes mRNA localization to stress granules
Source: EMBO Rep. 2024 Feb 27;25(4):1814–34. doi: 10.1038/s44319-024-00098-6 (PMC11014937; doi:10.1038/s44319-024-00098-6)
Supplement: Supplementary file 6 — Source Data Fig. 6 [file 44319_2024_98_MOESM6_ESM.zip › 6B/nop58 wb from protein pull-down quantification.xlsx]

## Sheet: Sheet1
NOP58	INPUT	NOP58 % of INPUT
641		1.4
5234		11.5
7815		17.2
	45499
