# Supplementary material for: N4-acetylcytidine (ac4C) promotes mRNA localization to stress granules
Source: EMBO Rep. 2024 Feb 27;25(4):1814–34. doi: 10.1038/s44319-024-00098-6 (PMC11014937; doi:10.1038/s44319-024-00098-6)
Supplement: Supplementary file 6 — Source Data Fig. 6 [file 44319_2024_98_MOESM6_ESM.zip › 6C/qPCR_processed data_Fig5C.xlsx]

## Sheet: Sheet1
AVG of 3 technicals per 1 biological				Dilution adjusted				Dilution factors			% of INPUT
Gene	Sample	2^(-Ct)		Gene	Sample	2^(-Ct)					Gene	Sample	2^(-Ct)
MKI67	NOP58 RIP 1	2.00184e-08		MKI67	NOP58 RIP 1	1.37326e-07					MKI67	NOP58 RIP 1	1.24271
	NOP58 RIP 2	3.55916e-08			NOP58 RIP 2	2.44159e-07		INPUT	160			NOP58 RIP 2	1.47656
	NOP58 RIP 3	1.70176e-08			NOP58 RIP 3	1.16741e-07		wt RIP	6.86			NOP58 RIP 3	2.56931
	IGG RIP 1	1.30304e-10			IGG RIP 1	1.48938e-09		wt igg 1 rip	11.43			IGG RIP 1	0.0134778
	IGG RIP 2	2.13443e-10			IGG RIP 2	1.46422e-09						IGG RIP 2	0.00885491
	IGG RIP 3	1.87799e-10			IGG RIP 3	1.2883e-09						IGG RIP 3	0.0283539
	INPUT 1	6.9066e-08			INPUT 1	1.10506e-05					AHNAK	NOP58 RIP 1	0.398886
	INPUT 2	1.03348e-07			INPUT 2	1.65357e-05						NOP58 RIP 2	0.528075
	INPUT 3	2.83978e-08			INPUT 3	4.54365e-06						NOP58 RIP 3	0.277132
AHNAK	NOP58 RIP 1	4.89368e-09		AHNAK	NOP58 RIP 1	3.35707e-08						IGG RIP 1	0.013756
	NOP58 RIP 2	1.16928e-08			NOP58 RIP 2	8.02124e-08						IGG RIP 2	0.032963
	NOP58 RIP 3	3.44774e-09			NOP58 RIP 3	2.36515e-08						IGG RIP 3	0.0148866
	IGG RIP 1	1.01288e-10			IGG RIP 1	1.15772e-09					GAPDH	NOP58 RIP 1	0.15189
	IGG RIP 2	7.29875e-10			IGG RIP 2	5.00694e-09						NOP58 RIP 2	0.144106
	IGG RIP 3	1.85202e-10			IGG RIP 3	1.27048e-09						NOP58 RIP 3	0.0932628
	INPUT 1	5.26007e-08			INPUT 1	8.41611e-06						IGG RIP 1	0.00797815
	INPUT 2	9.49349e-08			INPUT 2	1.51896e-05						IGG RIP 2	0.00724928
	INPUT 3	5.334e-08			INPUT 3	8.5344e-06						IGG RIP 3	0.013463
GAPDH	NOP58 RIP 1	1.44331e-09		GAPDH	NOP58 RIP 1	9.90113e-09
	NOP58 RIP 2	1.98088e-09			NOP58 RIP 2	1.35889e-08
	NOP58 RIP 3	1.00702e-09			NOP58 RIP 3	6.90816e-09
	IGG RIP 1	4.54999e-11			IGG RIP 1	5.20064e-10
	IGG RIP 2	5.98069e-11			IGG RIP 2	6.83592e-10
	IGG RIP 3	8.72469e-11			IGG RIP 3	9.97232e-10
	INPUT 1	4.07413e-08			INPUT 1	6.51861e-06
	INPUT 2	5.89362e-08			INPUT 2	9.42979e-06
	INPUT 3	4.6295e-08			INPUT 3	7.4072e-06
